# Supplementary material for: Crystal structure of (4bS,8aR)-1-isopropyl-4b,8,8-trimethyl-7-oxo-4b,7,8,8a,9,10-hexa­hydro­phenanthren-2-yl acetate
Source: Acta Crystallogr E Crystallogr Commun. 2018 Apr 27;74(Pt 5):728–30. doi: 10.1107/S2056989018005510 (PMC5947497; doi:10.1107/S2056989018005510)
Supplement: Supplementary file 1 [file e-74-00728-sup1.cif]

##############################################################################
#                                                                            #
# This CIF contains the data in a paper accepted for publication in          #
# Acta Crystallographica Section E. It conforms to the requirements of       #
# Notes for Authors for Acta Crystallographica Section E, and has been       #
# peer reviewed under the auspices of the IUCr Commission on Journals.       #
#                                                                            #
# Full details of the Crystallographic Information File format               #
# are given in the paper "The Crystallographic Information File (CIF):       #
# a New Standard Archive File for Crystallography" by S. R. Hall, F. H.      #
# Allen and I. D. Brown [Acta Cryst. (1991), A47, 655-685].                  #
#                                                                            #
# The current version of the core CIF dictionary is obtainable from          #
# ftp://ftp.iucr.org/pub/cif_core.dic.                                       #
#                                                                            #
# Software is freely available for graphical display of the structure(s)     #
# in this CIF. For information consult the CIF software page                 #
# http://www.iucr.org/resources/cif/software.                                #
#                                                                            #
# This file may be used for bona fide research purposes within the           #
# scientific community so long as proper attribution is given to the journal # 
# article from which it was obtained.                                        #
#                                                                            #
##############################################################################
data_I
_database_code_depnum_ccdc_archive 'CCDC 1835842'
_audit_creation_method     'SHELXL-2014/7'
_chemical_name_systematic
;\
(4b<i>S</i>,8a<i>R</i>)-1-Isopropyl-4b,8,8-trimethyl-7-oxo-4b,7,8,8a,9,10-\
hexahydrophenanthren-2-yl acetate
;
_chemical_name_common     ?
_chemical_formula_moiety     'C22 H28 O3'
_chemical_formula_sum     'C22 H28 O3'
_chemical_formula_iupac     'C22 H28 O3'
_chemical_formula_weight     340.44
_chemical_melting_point     ?
_shelx_space_group_comment
;
The symmetry employed for this shelxl refinement is uniquely defined
by the following loop, which should always be used as a source of
symmetry information in preference to the above space-group names.
They are only intended as comments.
;
_space_group_crystal_system     monoclinic
_space_group_name_H-M_alt     'P 21'
_space_group_name_Hall     'P 2yb'
loop_
    _symmetry_equiv_pos_as_xyz
    'x, y, z'
    '-x, y+1/2, -z'
_cell_length_a     7.4103(2)
_cell_length_b     10.4681(3)
_cell_length_c     12.8121(3)
_cell_angle_alpha     90
_cell_angle_beta     102.2350(10)
_cell_angle_gamma     90
_cell_volume     971.28(4)
_cell_formula_units_Z     2
_cell_measurement_reflns_used     3909
_cell_measurement_theta_min     3.530
_cell_measurement_theta_max     74.530
_cell_measurement_temperature     100(2)
_exptl_crystal_description     block
_exptl_crystal_colour     colourless
_exptl_crystal_size_max     0.41
_exptl_crystal_size_mid     0.30
_exptl_crystal_size_min     0.18
_exptl_crystal_density_diffrn     1.164
_exptl_crystal_density_meas     ?
_exptl_crystal_density_method     ?
_exptl_crystal_F_000     368
_exptl_absorpt_coefficient_mu     0.599
_exptl_absorpt_correction_type     numerical
_exptl_absorpt_process_details
;
(SADABS; Bruker, 2012)
;
_shelx_estimated_absorpt_T_min     ?
_shelx_estimated_absorpt_T_max     ?
_exptl_absorpt_correction_T_min     ?
_exptl_absorpt_correction_T_max     ?
_diffrn_ambient_temperature     100(2)
_diffrn_radiation_type     CuK\a
_diffrn_radiation_wavelength     1.54178
_diffrn_measurement_device_type     'D8 Venture CMOS area detector'
_diffrn_measurement_method     '\f and \w scans'
_diffrn_detector_area_resol_mean     ?
_diffrn_reflns_number     17946
_diffrn_reflns_av_R_equivalents     0.0285
_diffrn_reflns_theta_min     3.530
_diffrn_reflns_theta_max     74.530
_diffrn_reflns_theta_full     67.679
_diffrn_measured_fraction_theta_max     0.999
_diffrn_measured_fraction_theta_full     0.999
_diffrn_reflns_limit_h_min     -9
_diffrn_reflns_limit_h_max     9
_diffrn_reflns_limit_k_min     -13
_diffrn_reflns_limit_k_max     13
_diffrn_reflns_limit_l_min     -16
_diffrn_reflns_limit_l_max     15
_refine_special_details     ?
_reflns_number_total     3909
_reflns_number_gt     3852
_reflns_threshold_expression     'I > 2\s(I)'
_refine_ls_structure_factor_coef     Fsqd
_refine_ls_matrix_type     full
_refine_ls_R_factor_all     0.0302
_refine_ls_R_factor_gt     0.0298
_refine_ls_wR_factor_gt     0.0761
_refine_ls_wR_factor_ref     0.0765
_refine_ls_goodness_of_fit_ref     1.050
_refine_ls_restrained_S_all     1.050
_refine_ls_number_reflns     3909
_refine_ls_number_parameters     252
_refine_ls_number_restraints     1
_refine_ls_hydrogen_treatment     constr
_refine_ls_weighting_scheme     calc
_refine_ls_weighting_details
              'w=1/[\s^2^(Fo^2^)+(0.0376P)^2^+0.2106P] where P=(Fo^2^+2Fc^2^)/3'
_atom_sites_solution_hydrogens     geom
_atom_sites_solution_primary     ?
_atom_sites_solution_secondary     ?
_refine_ls_shift/su_max     0.000
_refine_ls_shift/su_mean     0.000
_refine_diff_density_max     0.160
_refine_diff_density_min     -0.171
_refine_ls_extinction_method     none
_refine_ls_extinction_coef     .
_refine_ls_abs_structure_details
;
Flack <i>x</i> determined using 1757 quotients
[(<i>I</i>^+^)-(<i>I</i>^-^)]/[(<i>I</i>^+^)+(<i>I</i>^-^)]
(Parsons <i>et al.</i>,  2013)
;
_refine_ls_abs_structure_Flack     0.02(5)
loop_
    _atom_type_symbol
    _atom_type_description
    _atom_type_scat_dispersion_real
    _atom_type_scat_dispersion_imag
    _atom_type_scat_source
    'C' 'C' 0.0181 0.0091
                         'International Tables Vol C Tables 4.2.6.8 and 6.1.1.4'
    'H' 'H' 0.0000 0.0000
                         'International Tables Vol C Tables 4.2.6.8 and 6.1.1.4'
    'O' 'O' 0.0492 0.0322
                         'International Tables Vol C Tables 4.2.6.8 and 6.1.1.4'
_computing_data_collection
;
APEX2 (Bruker, 2012)
;
_computing_cell_refinement
;
SAINT (Bruker, 2012)
;
_computing_data_reduction
;
SAINT (Bruker, 2012)
;
_computing_structure_solution
;
SHELXS2014 (Sheldrick, 2008)
;
_computing_structure_refinement
;
SHELXL2014 (Sheldrick, 2015)
;
_computing_molecular_graphics
;
ORTEP-3 for Windows (Farrugia, 2012) and DIAMOND (Brandenburg et al.,
2012)
;
_computing_publication_material
;
PLATON (Spek, 2009) and publCIF (Westrip, 2010)
;
loop_
    _atom_site_type_symbol
    _atom_site_label
    _atom_site_fract_x
    _atom_site_fract_y
    _atom_site_fract_z
    _atom_site_U_iso_or_equiv
    _atom_site_adp_type
    _atom_site_calc_flag
    _atom_site_occupancy
    _atom_site_disorder_assembly
    _atom_site_disorder_group
    O O2 0.31864(16) -0.17015(11) 0.35741(9) 0.0169(2) Uani d 1 . .
    O O3 0.57128(17) -0.12685(12) 0.48549(10) 0.0228(3) Uani d 1 . .
    C C1 0.1762(2) 0.03631(15) 0.31947(13) 0.0149(3) Uani d 1 . .
    C C2 0.3194(2) -0.04717(15) 0.31317(12) 0.0141(3) Uani d 1 . .
    C C3 0.4591(2) -0.01616(16) 0.26178(12) 0.0165(3) Uani d 1 . .
    H H3 0.5532 -0.0764 0.2575 0.020 Uiso calc 1 . .
    C C4 0.4606(2) 0.10335(17) 0.21673(12) 0.0160(3) Uani d 1 . .
    H H4 0.5571 0.1253 0.1817 0.019 Uiso calc 1 . .
    C C4A 0.3228(2) 0.19262(15) 0.22171(12) 0.0140(3) Uani d 1 . .
    C C4B 0.3352(2) 0.32561(16) 0.17177(13) 0.0167(3) Uani d 1 . .
    C C5 0.3964(3) 0.31576(18) 0.06569(14) 0.0242(4) Uani d 1 . .
    H H5 0.4747 0.2476 0.0544 0.029 Uiso calc 1 A 1
    C C7 0.2283(3) 0.5140(2) -0.00216(14) 0.0262(4) Uani d 1 . .
    C C8 0.1175(3) 0.51452(17) 0.08559(13) 0.0217(4) Uani d 1 . .
    C C8A 0.1410(2) 0.38675(17) 0.14900(12) 0.0166(3) Uani d 1 . .
    H H8A 0.0595 0.3243 0.1021 0.020 Uiso calc 1 . .
    C C9 0.0693(2) 0.39088(17) 0.25247(13) 0.0195(3) Uani d 1 . .
    H H9A 0.1618 0.4325 0.3095 0.023 Uiso calc 1 . .
    H H9B -0.0461 0.4415 0.2413 0.023 Uiso calc 1 . .
    C C10 0.0326(2) 0.25550(16) 0.28606(13) 0.0181(3) Uani d 1 . .
    H H10A 0.0204 0.2569 0.3615 0.022 Uiso calc 1 . .
    H H10B -0.0866 0.2260 0.2423 0.022 Uiso calc 1 . .
    C C10A 0.1817(2) 0.16011(16) 0.27480(12) 0.0143(3) Uani d 1 . .
    C C11 -0.0867(3) 0.5279(2) 0.02894(17) 0.0308(4) Uani d 1 . .
    H H11A -0.1038 0.6076 -0.0122 0.046 Uiso calc 1 . .
    H H11B -0.1639 0.5294 0.0823 0.046 Uiso calc 1 . .
    H H11C -0.1223 0.4554 -0.0194 0.046 Uiso calc 1 . .
    C C12 0.1723(4) 0.63433(19) 0.15482(19) 0.0409(6) Uani d 1 . .
    H H12A 0.1463 0.7108 0.1101 0.061 Uiso calc 1 . .
    H H12B 0.3044 0.6310 0.1874 0.061 Uiso calc 1 . .
    H H12C 0.1011 0.6374 0.2111 0.061 Uiso calc 1 . .
    C C13 0.4868(3) 0.40095(19) 0.24898(16) 0.0252(4) Uani d 1 . .
    H H13A 0.5014 0.4854 0.2188 0.038 Uiso calc 1 . .
    H H13B 0.6039 0.3543 0.2592 0.038 Uiso calc 1 . .
    H H13C 0.4511 0.4109 0.3180 0.038 Uiso calc 1 . .
    C C14 0.0212(2) -0.00178(18) 0.37495(14) 0.0220(4) Uani d 1 . .
    H H14 -0.0789 0.0631 0.3538 0.026 Uiso calc 1 . .
    C C15 0.0844(3) 0.0071(3) 0.49646(16) 0.0347(5) Uani d 1 . .
    H H15A 0.1850 -0.0538 0.5209 0.052 Uiso calc 1 . .
    H H15B -0.0193 -0.0132 0.5300 0.052 Uiso calc 1 . .
    H H15C 0.1280 0.0939 0.5163 0.052 Uiso calc 1 . .
    C C16 -0.0662(3) -0.1325(2) 0.3410(2) 0.0352(5) Uani d 1 . .
    H H16A -0.0992 -0.1373 0.2629 0.053 Uiso calc 1 . .
    H H16B -0.1774 -0.1433 0.3701 0.053 Uiso calc 1 . .
    H H16C 0.0224 -0.2003 0.3685 0.053 Uiso calc 1 . .
    C C17 0.4501(2) -0.19878(16) 0.44565(13) 0.0165(3) Uani d 1 . .
    C C18 0.4186(3) -0.32928(18) 0.48463(16) 0.0285(4) Uani d 1 . .
    H H18A 0.5095 -0.3469 0.5506 0.043 Uiso calc 1 . .
    H H18B 0.4316 -0.3924 0.4302 0.043 Uiso calc 1 . .
    H H18C 0.2939 -0.3344 0.4988 0.043 Uiso calc 1 . .
    C C6 0.3407(7) 0.4028(4) -0.0124(3) 0.0322(13) Uani d 0.793(14) B 1
    H H6 0.3774 0.3905 -0.0784 0.039 Uiso calc 0.793(14) B 1
    C C6A 0.4227(16) 0.4506(11) 0.0182(8) 0.014(3) Uani d 0.207(14) B 2
    H H6A 0.5335 0.4861 0.0047 0.017 Uiso calc 0.207(14) B 2
    O O1 0.222(3) 0.6074(7) -0.0588(15) 0.040(3) Uani d 0.63(7) B 3
    O O1A 0.185(3) 0.575(6) -0.084(3) 0.059(7) Uani d 0.37(7) B 4
loop_
    _atom_site_aniso_label
    _atom_site_aniso_U_11
    _atom_site_aniso_U_22
    _atom_site_aniso_U_33
    _atom_site_aniso_U_12
    _atom_site_aniso_U_13
    _atom_site_aniso_U_23
    O2 0.0188(5) 0.0125(5) 0.0173(5) -0.0001(4) -0.0009(4) 0.0017(4)
    O3 0.0257(6) 0.0197(6) 0.0195(6) -0.0038(5) -0.0032(5) 0.0020(5)
    C1 0.0147(7) 0.0179(8) 0.0122(7) 0.0008(6) 0.0026(6) 0.0017(6)
    C2 0.0173(8) 0.0117(7) 0.0116(7) -0.0003(6) -0.0006(6) 0.0008(6)
    C3 0.0167(7) 0.0189(8) 0.0139(7) 0.0058(6) 0.0028(6) -0.0016(6)
    C4 0.0153(8) 0.0205(8) 0.0131(7) 0.0004(6) 0.0050(6) -0.0002(6)
    C4A 0.0182(8) 0.0139(7) 0.0095(7) 0.0002(6) 0.0022(6) 0.0000(6)
    C4B 0.0233(8) 0.0145(7) 0.0135(7) -0.0003(6) 0.0067(6) 0.0014(6)
    C5 0.0375(10) 0.0191(8) 0.0201(8) 0.0019(8) 0.0153(7) 0.0021(7)
    C7 0.0286(9) 0.0265(9) 0.0229(8) -0.0030(8) 0.0040(7) 0.0099(8)
    C8 0.0302(9) 0.0153(8) 0.0193(8) 0.0023(7) 0.0043(7) 0.0048(7)
    C8A 0.0248(8) 0.0129(7) 0.0124(7) 0.0018(6) 0.0043(6) 0.0017(6)
    C9 0.0277(9) 0.0150(7) 0.0178(8) 0.0080(7) 0.0095(6) 0.0019(6)
    C10 0.0223(8) 0.0177(8) 0.0166(8) 0.0066(6) 0.0093(6) 0.0047(6)
    C10A 0.0173(7) 0.0152(7) 0.0105(7) 0.0031(6) 0.0030(6) 0.0009(5)
    C11 0.0303(10) 0.0309(10) 0.0317(10) 0.0100(8) 0.0074(8) 0.0162(8)
    C12 0.0713(17) 0.0125(9) 0.0354(11) 0.0019(9) 0.0030(11) 0.0015(8)
    C13 0.0272(9) 0.0194(8) 0.0287(9) -0.0055(7) 0.0053(7) 0.0001(7)
    C14 0.0174(8) 0.0239(9) 0.0272(9) 0.0060(7) 0.0103(7) 0.0119(7)
    C15 0.0367(11) 0.0482(12) 0.0249(9) 0.0116(10) 0.0192(8) 0.0138(9)
    C16 0.0174(8) 0.0298(11) 0.0587(13) -0.0018(8) 0.0084(8) 0.0144(10)
    C17 0.0203(8) 0.0149(8) 0.0139(7) 0.0044(6) 0.0025(6) 0.0001(6)
    C18 0.0363(11) 0.0171(9) 0.0273(10) -0.0016(8) -0.0037(8) 0.0071(7)
    C6 0.048(3) 0.0312(18) 0.0220(14) 0.0010(19) 0.0181(16) 0.0045(13)
    C6A 0.014(5) 0.016(5) 0.014(4) -0.010(4) 0.004(4) 0.001(4)
    O1 0.042(5) 0.033(3) 0.051(4) 0.010(2) 0.026(3) 0.028(2)
    O1A 0.033(5) 0.095(17) 0.048(8) 0.014(7) 0.012(5) 0.055(9)
_geom_special_details
;
 All esds (except the esd in the dihedral angle between two l.s. planes)
 are estimated using the full covariance matrix.  The cell esds are taken
 into account individually in the estimation of esds in distances, angles
 and torsion angles; correlations between esds in cell parameters are only
 used when they are defined by crystal symmetry.  An approximate (isotropic)
 treatment of cell esds is used for estimating esds involving l.s. planes.
;
loop_
    _geom_bond_atom_site_label_1
    _geom_bond_atom_site_label_2
    _geom_bond_site_symmetry_2
    _geom_bond_distance
    _geom_bond_publ_flag
    O2 C17 . 1.360(2) ?
    O2 C2 . 1.4071(19) ?
    O3 C17 . 1.200(2) ?
    C1 C2 . 1.390(2) ?
    C1 C10A . 1.421(2) ?
    C1 C14 . 1.526(2) ?
    C2 C3 . 1.378(2) ?
    C3 C4 . 1.379(2) ?
    C3 H3 . 0.9500 ?
    C4 C4A . 1.396(2) ?
    C4 H4 . 0.9500 ?
    C4A C10A . 1.404(2) ?
    C4A C4B . 1.543(2) ?
    C4B C5 . 1.525(2) ?
    C4B C8A . 1.545(2) ?
    C4B C13 . 1.546(2) ?
    C5 C6 . 1.352(3) ?
    C5 C6A . 1.565(11) ?
    C5 H5 . 0.9500 ?
    C7 O1 . 1.213(10) ?
    C7 O1A . 1.215(16) ?
    C7 C6 . 1.453(4) ?
    C7 C8 . 1.526(3) ?
    C7 C6A . 1.557(9) ?
    C8 C11 . 1.540(3) ?
    C8 C12 . 1.540(3) ?
    C8 C8A . 1.556(2) ?
    C8A C9 . 1.530(2) ?
    C8A H8A . 1.0000 ?
    C9 C10 . 1.522(2) ?
    C9 H9A . 0.9900 ?
    C9 H9B . 0.9900 ?
    C10 C10A . 1.519(2) ?
    C10 H10A . 0.9900 ?
    C10 H10B . 0.9900 ?
    C11 H11A . 0.9800 ?
    C11 H11B . 0.9800 ?
    C11 H11C . 0.9800 ?
    C12 H12A . 0.9800 ?
    C12 H12B . 0.9800 ?
    C12 H12C . 0.9800 ?
    C13 H13A . 0.9800 ?
    C13 H13B . 0.9800 ?
    C13 H13C . 0.9800 ?
    C14 C15 . 1.531(3) ?
    C14 C16 . 1.537(3) ?
    C14 H14 . 1.0000 ?
    C15 H15A . 0.9800 ?
    C15 H15B . 0.9800 ?
    C15 H15C . 0.9800 ?
    C16 H16A . 0.9800 ?
    C16 H16B . 0.9800 ?
    C16 H16C . 0.9800 ?
    C17 C18 . 1.490(2) ?
    C18 H18A . 0.9800 ?
    C18 H18B . 0.9800 ?
    C18 H18C . 0.9800 ?
    C6 H6 . 0.9500 ?
    C6A H6A . 0.9500 ?
loop_
    _geom_angle_atom_site_label_1
    _geom_angle_atom_site_label_2
    _geom_angle_atom_site_label_3
    _geom_angle_site_symmetry_1
    _geom_angle_site_symmetry_3
    _geom_angle
    _geom_angle_publ_flag
    C17 O2 C2 . . 118.24(12) ?
    C2 C1 C10A . . 117.54(14) ?
    C2 C1 C14 . . 121.45(14) ?
    C10A C1 C14 . . 120.98(14) ?
    C3 C2 C1 . . 122.65(15) ?
    C3 C2 O2 . . 118.38(14) ?
    C1 C2 O2 . . 118.92(14) ?
    C2 C3 C4 . . 119.16(15) ?
    C2 C3 H3 . . 120.4 ?
    C4 C3 H3 . . 120.4 ?
    C3 C4 C4A . . 121.16(15) ?
    C3 C4 H4 . . 119.4 ?
    C4A C4 H4 . . 119.4 ?
    C4 C4A C10A . . 119.13(14) ?
    C4 C4A C4B . . 118.45(14) ?
    C10A C4A C4B . . 122.38(14) ?
    C5 C4B C4A . . 111.34(13) ?
    C5 C4B C8A . . 107.50(13) ?
    C4A C4B C8A . . 108.47(13) ?
    C5 C4B C13 . . 106.98(14) ?
    C4A C4B C13 . . 107.10(13) ?
    C8A C4B C13 . . 115.50(14) ?
    C6 C5 C4B . . 120.85(18) ?
    C4B C5 C6A . . 111.8(4) ?
    C6 C5 H5 . . 119.6 ?
    C4B C5 H5 . . 119.6 ?
    O1 C7 C8 . . 118.7(5) ?
    O1A C7 C8 . . 123.5(13) ?
    C6 C7 C8 . . 118.54(17) ?
    C8 C7 C6A . . 120.1(3) ?
    C7 C8 C11 . . 106.34(15) ?
    C7 C8 C12 . . 108.06(17) ?
    C11 C8 C12 . . 108.06(18) ?
    C7 C8 C8A . . 111.32(15) ?
    C11 C8 C8A . . 108.33(15) ?
    C12 C8 C8A . . 114.38(14) ?
    C9 C8A C4B . . 109.20(13) ?
    C9 C8A C8 . . 114.04(14) ?
    C4B C8A C8 . . 116.83(14) ?
    C9 C8A H8A . . 105.2 ?
    C4B C8A H8A . . 105.2 ?
    C8 C8A H8A . . 105.2 ?
    C10 C9 C8A . . 109.53(14) ?
    C10 C9 H9A . . 109.8 ?
    C8A C9 H9A . . 109.8 ?
    C10 C9 H9B . . 109.8 ?
    C8A C9 H9B . . 109.8 ?
    H9A C9 H9B . . 108.2 ?
    C10A C10 C9 . . 114.07(14) ?
    C10A C10 H10A . . 108.7 ?
    C9 C10 H10A . . 108.7 ?
    C10A C10 H10B . . 108.7 ?
    C9 C10 H10B . . 108.7 ?
    H10A C10 H10B . . 107.6 ?
    C4A C10A C1 . . 120.28(14) ?
    C4A C10A C10 . . 121.20(14) ?
    C1 C10A C10 . . 118.53(14) ?
    C8 C11 H11A . . 109.5 ?
    C8 C11 H11B . . 109.5 ?
    H11A C11 H11B . . 109.5 ?
    C8 C11 H11C . . 109.5 ?
    H11A C11 H11C . . 109.5 ?
    H11B C11 H11C . . 109.5 ?
    C8 C12 H12A . . 109.5 ?
    C8 C12 H12B . . 109.5 ?
    H12A C12 H12B . . 109.5 ?
    C8 C12 H12C . . 109.5 ?
    H12A C12 H12C . . 109.5 ?
    H12B C12 H12C . . 109.5 ?
    C4B C13 H13A . . 109.5 ?
    C4B C13 H13B . . 109.5 ?
    H13A C13 H13B . . 109.5 ?
    C4B C13 H13C . . 109.5 ?
    H13A C13 H13C . . 109.5 ?
    H13B C13 H13C . . 109.5 ?
    C1 C14 C15 . . 111.07(15) ?
    C1 C14 C16 . . 114.48(16) ?
    C15 C14 C16 . . 111.19(17) ?
    C1 C14 H14 . . 106.5 ?
    C15 C14 H14 . . 106.5 ?
    C16 C14 H14 . . 106.5 ?
    C14 C15 H15A . . 109.5 ?
    C14 C15 H15B . . 109.5 ?
    H15A C15 H15B . . 109.5 ?
    C14 C15 H15C . . 109.5 ?
    H15A C15 H15C . . 109.5 ?
    H15B C15 H15C . . 109.5 ?
    C14 C16 H16A . . 109.5 ?
    C14 C16 H16B . . 109.5 ?
    H16A C16 H16B . . 109.5 ?
    C14 C16 H16C . . 109.5 ?
    H16A C16 H16C . . 109.5 ?
    H16B C16 H16C . . 109.5 ?
    O3 C17 O2 . . 123.70(15) ?
    O3 C17 C18 . . 126.10(15) ?
    O2 C17 C18 . . 110.19(14) ?
    C17 C18 H18A . . 109.5 ?
    C17 C18 H18B . . 109.5 ?
    H18A C18 H18B . . 109.5 ?
    C17 C18 H18C . . 109.5 ?
    H18A C18 H18C . . 109.5 ?
    H18B C18 H18C . . 109.5 ?
    C5 C6 C7 . . 124.3(2) ?
    C5 C6 H6 . . 117.9 ?
    C7 C6 H6 . . 117.9 ?
    C7 C6A C5 . . 105.2(7) ?
    C7 C6A H6A . . 127.4 ?
    C5 C6A H6A . . 127.4 ?
loop_
    _geom_hbond_atom_site_label_D
    _geom_hbond_atom_site_label_H
    _geom_hbond_atom_site_label_A
    _geom_hbond_site_symmetry_A
    _geom_hbond_distance_DH
    _geom_hbond_distance_HA
    _geom_hbond_distance_DA
    _geom_hbond_angle_DHA
    C4 H4 O1 2_645 0.95 2.50 3.411(10) 159.4
    C4 H4 O1A 2_645 0.95 2.55 3.428(17) 154.0
    C10 H10B O1A 2_545 0.99 2.55 3.328(17) 135.5
    C13 H13C O3 2_656 0.98 2.59 3.530(2) 161.1
    C18 H18A Cg1 2_646 0.98 2.55 3.504(2) 165.0
_shelx_hkl_file
;
   1   0   0    0.23    0.05
   2   0   0  196.28    6.47
   3   0   0   36.37    1.25
   4   0   0   19.28    0.76
   5   0   0    4.40    0.33
  -5   0   0    4.92    0.40
  -5   0   0    4.81    0.40
  -5   0   0    4.19    0.37
  -5   0   0    4.49    0.36
  -5   0   0    3.43    0.54
   6   0   0    8.67    0.62
   6   0   0    9.12    0.55
  -6   0   0    8.70    0.64
  -6   0   0    9.43    0.56
  -6   0   0    9.33    0.51
  -6   0   0    9.03    0.53
  -6   0   0    8.90    0.54
  -7   0   0    0.51    0.17
  -7   0   0    0.13    0.17
  -7   0   0    0.37    0.19
   7   0   0    0.39    0.21
  -7   0   0    0.45    0.17
   7   0   0    0.63    0.25
  -8   0   0   58.58    2.03
  -8   0   0   58.30    2.02
  -8   0   0   57.25    2.00
  -8   0   0   58.53    2.03
  -9   0   0    9.33    0.40
  -9   0   0    9.22    0.40
   0   1   0   -0.74    0.02
   1  -1   0  132.40    4.30
  -1   1   0  125.06    4.20
   2  -1   0    9.77    0.38
  -2   1   0    8.83    0.36
   3  -1   0  115.66    3.79
   3   1   0  115.29    3.74
   4  -1   0   40.98    1.46
   4   1   0   40.09    1.41
  -5  -1   0    0.47    0.22
   5  -1   0    0.56    0.17
  -5  -1   0    0.53    0.18
  -5  -1   0    0.90    0.20
  -5  -1   0    0.48    0.22
  -5  -1   0    0.62    0.17
   5  -1   0    0.38    0.26
  -5  -1   0    0.16    0.29
   5  -1   0    0.07    0.24
   5   1   0    0.56    0.15
  -5   1   0    0.37    0.18
  -5   1   0    0.61    0.17
  -5   1   0    0.63    0.20
   6  -1   0   14.88    0.75
  -6  -1   0   15.78    0.85
  -6  -1   0   13.82    0.70
  -6  -1   0   14.85    0.71
   6  -1   0   13.58    0.70
  -6  -1   0   14.92    0.72
   6  -1   0   14.41    1.02
  -6  -1   0   14.61    0.70
  -6   1   0   14.39    0.69
  -6   1   0   14.18    0.72
  -6   1   0   13.24    0.66
   6   1   0   13.85    0.69
  -6   1   0   13.78    0.68
  -7  -1   0   38.43    1.48
   7  -1   0   38.91    1.60
   7  -1   0   38.80    1.44
  -7  -1   0   39.87    1.47
  -7  -1   0   38.93    1.48
  -7  -1   0   40.35    1.48
  -7   1   0   38.73    1.46
   7   1   0   40.49    1.56
   7   1   0   37.48    1.46
  -7   1   0   38.28    1.46
  -7   1   0   41.89    1.51
  -7   1   0   38.55    1.47
  -8  -1   0    1.37    0.26
  -8  -1   0    1.09    0.24
  -8  -1   0    1.20    0.24
  -8   1   0    1.19    0.26
  -8   1   0    1.09    0.24
  -8   1   0    1.38    0.23
  -8   1   0    1.15    0.26
  -9  -1   0    0.28    0.14
   0   2   0  508.94   16.44
   1  -2   0  311.84   10.12
  -1   2   0  302.15   10.12
   2  -2   0  166.35    5.68
  -2   2   0  184.26    5.74
   3  -2   0  277.87    9.10
   3   2   0  292.81    9.03
  -3   2   0  254.64    9.18
   3   2   0  299.26    9.06
  -4  -2   0   13.73    0.67
  -4  -2   0   14.77    0.73
  -4  -2   0   14.86    0.71
  -4  -2   0   15.69    0.70
   4  -2   0   16.25    0.67
  -4   2   0   14.63    0.65
   4   2   0   13.85    0.56
  -4   2   0   14.91    0.70
  -4   2   0   14.37    0.63
  -5  -2   0   39.03    1.48
  -5  -2   0   41.51    1.49
   5  -2   0   39.12    1.52
   5  -2   0   39.23    1.44
  -5  -2   0   39.64    1.47
  -5  -2   0   41.57    1.48
   5  -2   0   38.75    1.47
  -5  -2   0   36.77    1.52
  -5   2   0   40.18    1.44
  -5   2   0   39.50    1.44
   5   2   0   40.11    1.43
  -5   2   0   41.46    1.49
  -5   2   0   39.29    1.46
   6  -2   0    2.11    0.40
  -6  -2   0    2.42    0.42
   6  -2   0    2.20    0.34
  -6  -2   0    2.09    0.34
  -6  -2   0    1.95    0.33
  -6  -2   0    2.44    0.35
   6  -2   0    1.59    0.27
  -6   2   0    1.74    0.30
   6   2   0    2.23    0.32
  -6   2   0    2.79    0.34
  -6   2   0    2.15    0.31
  -6   2   0    1.89    0.34
  -7  -2   0    1.99    0.33
   7  -2   0    2.71    0.54
  -7  -2   0    2.20    0.34
   7  -2   0    2.35    0.30
  -7  -2   0    2.07    0.33
  -7   2   0    2.12    0.31
   7   2   0    2.75    0.43
  -7   2   0    2.69    0.33
  -7   2   0    1.90    0.34
  -8  -2   0    2.83    0.27
  -8  -2   0    2.51    0.27
  -8  -2   0    2.74    0.28
  -8   2   0    2.11    0.28
  -8   2   0    2.43    0.25
  -8   2   0    2.30    0.27
   0  -3   0   -0.23    0.11
   0   3   0   -0.22    0.13
   0   3   0   -0.22    0.12
   1  -3   0  100.53    3.25
  -1   3   0   98.05    3.25
   2  -3   0   13.27    0.55
  -2   3   0   13.61    0.54
   3  -3   0  371.74   11.88
  -3   3   0  363.51   11.84
   4  -3   0   16.55    0.73
  -4  -3   0   18.10    0.78
  -4  -3   0   17.19    0.76
   4  -3   0   17.45    0.76
   4  -3   0   15.88    0.76
  -4  -3   0   17.39    0.79
  -4   3   0   18.32    0.73
   4   3   0   17.93    0.64
  -4   3   0   17.53    0.71
  -4   3   0   17.60    0.73
  -4   3   0   17.68    0.79
   5  -3   0   25.78    1.11
  -5  -3   0   27.92    1.07
  -5  -3   0   26.36    1.09
   5  -3   0   26.84    1.05
  -5   3   0   26.55    1.04
   5   3   0   26.64    0.99
  -5   3   0   26.25    1.20
  -5   3   0   24.52    1.04
   6  -3   0   22.27    0.95
  -6  -3   0   22.36    0.97
   6  -3   0   23.20    1.08
  -6  -3   0   22.77    0.98
   6  -3   0   23.43    0.93
  -6  -3   0   21.74    0.96
   6   3   0   21.66    0.93
  -6   3   0   23.18    0.95
  -6   3   0   23.89    0.94
  -6   3   0   22.85    0.96
  -6   3   0   24.34    0.99
   7  -3   0    0.52    0.34
  -7  -3   0    0.17    0.16
   7  -3   0    0.17    0.21
   7   3   0    0.15    0.25
  -7   3   0    0.02    0.19
  -7   3   0   -0.04    0.17
  -8  -3   0    3.53    0.28
  -8  -3   0    3.55    0.30
  -8  -3   0    3.95    0.30
  -8   3   0    3.70    0.28
  -8   3   0    3.16    0.28
   0   4   0  124.51    4.05
   1  -4   0  165.51    5.68
  -1   4   0  178.49    5.85
   1   4   0  181.71    5.78
   2  -4   0   11.89    0.55
  -2   4   0   13.34    0.54
   3  -4   0   26.40    1.01
   3  -4   0   23.43    0.96
  -3   4   0   27.23    1.06
  -3   4   0   25.35    0.98
   4  -4   0   12.86    0.58
   4  -4   0   13.29    0.71
   4  -4   0   13.24    0.61
  -4  -4   0   13.01    0.67
  -4  -4   0   11.22    0.68
  -4  -4   0   13.23    0.64
  -4  -4   0   12.55    0.65
   4  -4   0   11.69    0.74
  -4   4   0   13.15    0.67
  -4   4   0   12.28    0.66
   4   4   0   12.09    0.47
  -4   4   0   12.92    0.62
  -4   4   0   13.21    0.58
  -4   4   0   13.92    0.60
  -4   4   0   13.66    0.62
  -5  -4   0    0.42    0.18
   5  -4   0    0.50    0.19
   5  -4   0    0.88    0.26
   5  -4   0    0.78    0.18
  -5  -4   0    0.50    0.20
  -5  -4   0    0.85    0.24
  -5   4   0    0.70    0.23
   5   4   0    0.52    0.13
  -5   4   0    0.38    0.17
  -5   4   0    0.67    0.19
  -6  -4   0    1.95    0.32
   6  -4   0    2.39    0.29
  -6  -4   0    1.90    0.36
   6  -4   0    2.08    0.34
   6  -4   0    2.40    0.56
  -6  -4   0    2.38    0.36
  -6   4   0    2.01    0.38
  -6   4   0    1.92    0.32
   6   4   0    2.28    0.33
  -6   4   0    2.01    0.30
  -6   4   0    2.25    0.39
  -7  -4   0    1.49    0.28
   7  -4   0    1.43    0.31
  -7  -4   0    1.61    0.30
  -7  -4   0    1.42    0.29
   7   4   0    1.19    0.32
  -7   4   0    1.55    0.24
  -7   4   0    1.72    0.25
  -8  -4   0    5.69    0.34
  -8  -4   0    5.45    0.50
  -8  -4   0    5.45    0.32
  -8   4   0    5.27    0.31
  -8   4   0    5.81    0.32
   0   5   0    0.00    0.07
   1   5   0  140.91    4.63
  -1   5   0  144.32    4.69
  -2   5   0    8.77    0.44
   2   5   0    8.45    0.33
   3  -5   0   27.69    1.02
   3  -5   0   27.44    1.08
  -3  -5   0   26.48    1.11
   3  -5   0   29.25    1.08
  -3  -5   0   27.45    1.10
  -3  -5   0   27.21    1.06
  -3  -5   0   26.20    1.06
   3  -5   0   26.72    1.12
   3  -5   0   28.96    1.14
  -3   5   0   28.49    1.01
  -3   5   0   28.79    1.09
  -3   5   0   28.24    1.04
  -3   5   0   28.73    1.07
  -4  -5   0    2.54    0.46
   4  -5   0    3.82    0.44
   4  -5   0    3.11    0.39
   4  -5   0    3.54    0.34
  -4  -5   0    3.34    0.40
  -4  -5   0    2.50    0.37
   4  -5   0    3.22    0.34
  -4  -5   0    3.64    0.80
  -4  -5   0    3.00    0.38
  -4  -5   0    2.24    0.45
  -4   5   0    3.24    0.29
  -4   5   0    2.73    0.40
  -4   5   0    3.36    0.28
   5  -5   0    4.17    0.48
  -5  -5   0    4.55    0.43
   5  -5   0    4.26    0.33
   5  -5   0    4.50    0.39
  -5  -5   0    5.35    0.51
   5  -5   0    4.45    0.61
  -5  -5   0    4.85    0.44
  -5   5   0    4.12    0.43
  -5   5   0    4.53    0.40
  -5   5   0    4.94    0.37
  -5   5   0    4.97    0.36
   5   5   0    5.46    0.32
  -6  -5   0    3.21    0.40
   6  -5   0    2.61    0.35
  -6  -5   0    3.02    0.38
  -6  -5   0    2.71    0.36
   6  -5   0    2.75    0.33
  -6   5   0    2.95    0.33
  -6   5   0    3.00    0.33
   6   5   0    3.04    0.51
  -7  -5   0   27.82    1.07
  -7  -5   0   28.19    1.09
  -7  -5   0   28.57    1.10
   7  -5   0   27.76    1.04
  -7   5   0   28.25    1.07
  -8  -5   0    2.60    0.31
  -8  -5   0    2.79    0.31
  -8   5   0    2.93    0.21
   0  -6   0  176.28    5.74
   0   6   0  173.78    5.73
   1  -6   0   59.92    2.10
   1  -6   0   61.08    2.12
   1  -6   0   60.89    2.13
  -1  -6   0   59.53    2.11
  -1  -6   0   62.84    2.11
   1  -6   0   58.90    2.07
  -1  -6   0   59.89    2.09
   1   6   0   61.39    2.07
  -1   6   0   64.00    2.13
  -2  -6   0   13.98    0.62
   2  -6   0   12.48    0.61
  -2  -6   0   13.99    0.69
  -2  -6   0   13.12    0.65
   2  -6   0   13.03    0.60
  -2  -6   0   14.20    0.61
  -2  -6   0   13.21    0.70
   2  -6   0   12.04    0.62
  -2   6   0   13.18    0.62
   2   6   0   14.06    0.53
  -2   6   0   12.68    0.58
  -2   6   0   12.73    0.59
  -2   6   0   13.14    0.62
  -3  -6   0   14.42    0.64
  -3  -6   0   13.62    0.69
   3  -6   0   14.15    0.65
  -3  -6   0   14.69    0.72
  -3  -6   0   14.12    0.72
  -3  -6   0   13.45    0.63
   3  -6   0   13.31    0.67
   3  -6   0   13.50    0.64
  -3   6   0   13.64    0.61
  -3   6   0   13.59    0.58
  -3   6   0   13.37    0.63
   3   6   0   13.86    0.53
  -3   6   0   14.14    0.75
  -4  -6   0   28.63    1.15
   4  -6   0   29.70    1.17
  -4  -6   0   28.98    1.19
  -4  -6   0   34.99    1.64
  -4  -6   0   29.11    1.15
   4  -6   0   31.79    1.18
  -4  -6   0   29.31    1.21
   4   6   0   28.74    1.04
  -4   6   0   30.70    1.08
  -4   6   0   30.25    1.13
  -4   6   0   31.29    1.17
   5  -6   0    4.16    0.37
   5  -6   0    4.16    0.42
  -5  -6   0    3.96    0.42
  -5  -6   0    4.96    0.47
  -5  -6   0    4.82    0.53
  -5  -6   0    4.44    0.41
  -5   6   0    5.31    0.34
  -5   6   0    4.18    0.43
  -5   6   0    4.41    0.43
  -6  -6   0    3.82    0.48
  -6  -6   0    3.25    0.44
   6  -6   0    4.33    0.44
  -6   6   0    4.24    0.38
  -6   6   0    3.84    0.34
   7  -6   0    3.62    0.28
  -7  -6   0    2.95    0.31
  -7  -6   0    3.30    0.29
  -7   6   0    3.08    0.26
  -8  -6   0    2.60    0.27
  -8   6   0    3.84    0.21
  -8   6   0    3.18    0.22
   0  -7   0    0.02    0.20
   0  -7   0    0.01    0.12
   0  -7   0    0.11    0.15
   0  -7   0    0.21    0.21
   0  -7   0    0.08    0.16
   0  -7   0   -0.04    0.15
   0   7   0    0.26    0.30
   0   7   0    0.05    0.10
  -1  -7   0   15.57    0.65
   1  -7   0   15.80    0.71
   1  -7   0   15.99    0.68
   1  -7   0   15.57    0.72
  -1  -7   0   16.44    0.71
  -1  -7   0   17.05    0.71
   1  -7   0   17.07    0.75
   1  -7   0   16.68    0.72
   1  -7   0   16.99    0.73
  -1  -7   0   17.39    0.78
  -1  -7   0   16.60    0.71
  -1  -7   0   16.98    0.77
  -1   7   0   15.34    0.73
  -1   7   0   16.47    0.74
   1   7   0   17.19    0.70
  -1   7   0   16.19    0.71
   2  -7   0   14.10    0.67
  -2  -7   0   14.25    0.70
   2  -7   0   13.69    0.67
   2  -7   0   14.45    0.65
   2  -7   0   13.96    0.63
  -2  -7   0   13.94    0.71
  -2  -7   0   14.95    0.66
  -2  -7   0   14.86    0.65
  -2  -7   0   14.50    0.66
  -2   7   0   14.92    0.63
  -2   7   0   14.36    0.70
   2   7   0   14.07    0.60
  -2   7   0   13.87    0.65
  -2   7   0   14.53    0.64
   3  -7   0   43.90    1.58
   3  -7   0   41.57    1.56
  -3  -7   0   41.35    1.56
  -3  -7   0   46.04    1.67
  -3  -7   0   41.57    1.60
   3  -7   0   43.34    1.56
   3  -7   0   42.50    1.57
  -3  -7   0   42.68    1.55
  -3   7   0   45.26    1.55
  -3   7   0   42.06    1.56
   3   7   0   42.04    1.49
  -3   7   0   43.80    1.66
  -3   7   0   42.80    1.51
  -4  -7   0    2.68    0.61
  -4  -7   0    2.18    0.32
  -4  -7   0    1.96    0.45
  -4  -7   0    2.32    0.33
   4  -7   0    2.79    0.40
   4  -7   0    2.06    0.31
  -4  -7   0    3.06    0.42
   4  -7   0    2.31    0.32
  -4   7   0    2.94    0.30
  -4   7   0    2.42    0.27
  -4   7   0    2.48    0.26
  -5  -7   0   25.06    1.05
  -5  -7   0   25.95    1.01
  -5  -7   0   25.95    1.07
   5  -7   0   25.38    1.03
   5  -7   0   25.45    1.03
  -5   7   0   25.66    1.01
  -5   7   0   26.59    1.03
  -5   7   0   26.15    0.98
  -6  -7   0   25.28    0.99
  -6  -7   0   24.76    0.98
   6  -7   0   25.02    0.98
   6  -7   0   24.04    0.95
  -6   7   0   25.58    0.97
  -6   7   0   23.69    0.90
   7  -7   0    7.37    0.36
  -7  -7   0    7.42    0.43
  -7  -7   0    6.71    0.41
  -7   7   0    7.75    0.36
   0  -8   0   54.51    1.96
   0  -8   0   56.78    1.96
   0  -8   0   57.04    1.96
   0  -8   0   55.75    1.98
   0  -8   0   56.00    1.89
   0   8   0   53.85    2.00
   0   8   0   54.91    1.97
   0   8   0   55.50    1.96
  -1  -8   0   96.65    3.30
   1  -8   0  103.13    3.37
  -1  -8   0   99.78    3.37
   1  -8   0  101.63    3.38
  -1  -8   0  102.59    3.40
   1  -8   0  100.61    3.38
  -1  -8   0  104.09    3.40
   1  -8   0   99.14    3.39
  -1  -8   0  101.85    3.37
  -1  -8   0   97.05    3.37
  -1  -8   0   92.29    3.35
   1  -8   0   99.93    3.32
   1  -8   0  100.29    3.36
   1   8   0   96.74    3.39
  -1   8   0  101.88    3.45
  -1   8   0   97.76    3.39
  -1   8   0   99.74    3.33
  -1   8   0  101.65    3.36
  -2  -8   0   44.80    1.62
  -2  -8   0   43.94    1.65
  -2  -8   0   44.31    1.63
   2  -8   0   44.08    1.63
  -2  -8   0   42.95    1.61
  -2  -8   0   43.74    1.65
   2  -8   0   44.85    1.63
   2  -8   0   43.60    1.61
   2  -8   0   45.33    1.62
   2  -8   0   46.64    1.61
  -2   8   0   45.21    1.72
  -2   8   0   44.55    1.63
  -2   8   0   46.78    1.58
  -2   8   0   45.83    1.61
  -3  -8   0   69.89    2.48
   3  -8   0   69.70    2.46
  -3  -8   0   72.62    2.48
   3  -8   0   72.49    2.48
  -3  -8   0   71.90    2.47
  -3  -8   0   71.62    2.51
   3  -8   0   70.88    2.47
   3  -8   0   73.35    2.48
  -3   8   0   73.31    2.42
  -3   8   0   70.47    2.48
  -3   8   0   70.51    2.45
  -3   8   0   70.75    2.59
  -4  -8   0   12.79    0.60
   4  -8   0   11.82    0.59
   4  -8   0   12.30    0.62
  -4  -8   0   12.34    0.59
  -4  -8   0   11.44    0.65
   4  -8   0   11.54    0.59
  -4   8   0   12.39    0.52
  -4   8   0   11.69    0.59
  -5  -8   0    2.38    0.47
   5  -8   0    2.14    0.30
  -5  -8   0    2.54    0.30
  -5  -8   0    1.93    0.28
   5  -8   0    2.49    0.28
  -5  -8   0    2.43    0.36
  -5   8   0    2.37    0.25
  -5   8   0    2.31    0.32
  -5   8   0    2.62    0.30
   6  -8   0   10.41    0.49
  -6  -8   0   10.35    0.51
   6  -8   0   10.42    0.47
  -6  -8   0    9.85    0.59
  -6   8   0    9.84    0.43
  -6   8   0    9.74    0.47
   7  -8   0    0.67    0.13
  -7   8   0    0.66    0.14
   0  -9   0    0.08    0.17
   0  -9   0    0.28    0.17
   0  -9   0   -0.11    0.17
   0  -9   0    0.21    0.10
   0  -9   0    0.09    0.18
   0   9   0    0.50    0.22
   0   9   0    0.02    0.20
   0   9   0    0.05    0.14
  -1  -9   0   45.26    1.69
  -1  -9   0   47.37    1.73
  -1  -9   0   46.63    1.71
  -1  -9   0   48.24    1.72
   1  -9   0   48.66    1.71
   1  -9   0   46.54    1.72
   1  -9   0   46.45    1.66
  -1  -9   0   47.11    1.72
   1  -9   0   48.27    1.70
   1  -9   0   47.70    1.70
  -1  -9   0   50.50    1.76
  -1   9   0   46.91    1.69
   1   9   0   48.20    1.76
  -1   9   0   49.32    1.68
  -1   9   0   45.89    1.80
  -1   9   0   45.65    1.71
  -2  -9   0   33.62    1.24
   2  -9   0   30.32    1.22
   2  -9   0   31.62    1.24
  -2  -9   0   32.12    1.24
  -2  -9   0   31.75    1.24
   2  -9   0   31.53    1.22
   2  -9   0   32.75    1.23
   2  -9   0   34.27    1.21
  -2  -9   0   31.16    1.25
  -2   9   0   33.23    1.22
  -2   9   0   32.70    1.19
  -2   9   0   30.87    1.34
  -2   9   0   32.80    1.23
   2   9   0   32.79    1.25
   3  -9   0   13.02    0.63
  -3  -9   0   14.21    0.70
  -3  -9   0   13.95    0.63
   3  -9   0   13.85    0.62
   3  -9   0   13.39    0.63
  -3  -9   0   13.62    0.63
   3  -9   0   12.50    0.64
  -3  -9   0   13.82    0.68
  -3   9   0   13.22    0.60
  -3   9   0   11.15    0.84
  -3   9   0   13.46    0.62
  -3   9   0   13.59    0.57
   3   9   0   12.64    0.81
   4  -9   0    4.54    0.51
  -4  -9   0    4.74    0.41
  -4  -9   0    4.96    0.35
  -4  -9   0    4.49    0.33
   4  -9   0    5.46    0.37
  -4   9   0    4.25    0.43
  -4   9   0    4.12    0.35
  -4   9   0    4.51    0.28
  -4   9   0    4.45    0.43
  -5  -9   0   16.32    0.69
   5  -9   0   15.91    0.66
  -5  -9   0   15.32    0.64
  -5   9   0   15.74    0.65
  -5   9   0   16.44    0.63
  -5   9   0   15.10    0.66
   6  -9   0    3.10    0.32
   6  -9   0    3.27    0.22
  -6   9   0    3.52    0.24
   0 -10   0   25.76    1.03
   0 -10   0   26.27    1.02
   0 -10   0   26.15    1.02
   0 -10   0   26.09    0.93
   0 -10   0   26.67    1.04
   0 -10   0   26.61    1.08
   0  10   0   26.62    1.02
   0  10   0   24.25    1.04
   0  10   0   25.90    1.01
  -1 -10   0    8.52    0.47
   1 -10   0    8.78    0.48
  -1 -10   0    7.67    0.47
   1 -10   0    8.26    0.41
   1 -10   0    8.13    0.48
   1 -10   0    8.00    0.47
  -1 -10   0    7.84    0.50
   1 -10   0    7.75    0.47
  -1 -10   0    8.19    0.51
  -1  10   0    8.17    0.45
  -1  10   0    8.24    0.45
  -1  10   0    8.25    0.49
   1  10   0    7.81    0.53
  -1  10   0    8.20    0.59
   1  10   0    8.67    0.53
  -2 -10   0   35.27    1.30
   2 -10   0   32.94    1.33
   2 -10   0   35.04    1.31
   2 -10   0   34.26    1.26
   2 -10   0   35.81    1.29
  -2 -10   0   30.44    1.48
  -2 -10   0   33.78    1.30
  -2  10   0   34.85    1.44
  -2  10   0   36.29    1.26
  -2  10   0   38.59    1.43
   2  10   0   34.36    1.34
  -2  10   0   35.02    1.28
  -3 -10   0    4.45    0.32
  -3 -10   0    4.21    0.37
   3 -10   0    4.07    0.33
   3 -10   0    4.04    0.29
   3 -10   0    4.50    0.32
  -3 -10   0    4.31    0.32
  -3 -10   0    3.32    0.47
   3 -10   0    3.88    0.38
  -3  10   0    4.71    0.28
  -3  10   0    4.54    0.30
  -3  10   0    4.27    0.35
   3  10   0    3.76    0.44
   4 -10   0    3.15    0.26
  -4 -10   0    2.92    0.26
  -4 -10   0    3.24    0.28
  -4 -10   0    2.82    0.32
   4 -10   0    3.24    0.25
  -4  10   0    3.11    0.22
  -4  10   0    3.12    0.27
  -4  10   0    3.22    0.24
  -4  10   0    3.79    0.29
   5 -10   0   10.25    0.43
   5 -10   0    9.53    0.42
  -5 -10   0    9.98    0.43
  -5  10   0    8.97    0.44
  -5  10   0   10.23    0.41
  -5  10   0    9.80    0.44
   0 -11   0   -0.03    0.14
   0 -11   0   -0.07    0.17
   0 -11   0   -0.15    0.14
   0  11   0   -0.04    0.16
   0  11   0    0.08    0.12
   0  11   0    0.06    0.22
   1 -11   0    2.41    0.32
  -1 -11   0    2.51    0.25
   1 -11   0    1.81    0.29
  -1 -11   0    2.56    0.25
   1 -11   0    2.58    0.28
   1 -11   0    2.37    0.28
   1 -11   0    2.63    0.21
  -1 -11   0    2.12    0.31
   1  11   0    1.98    0.30
  -1  11   0    2.55    0.24
  -1  11   0    2.12    0.34
   1  11   0    2.10    0.41
  -1  11   0    2.31    0.26
  -1  11   0    2.95    0.48
   2 -11   0    1.65    0.19
   2 -11   0    1.74    0.24
  -2 -11   0    1.82    0.22
  -2 -11   0    1.37    0.33
  -2 -11   0    1.33    0.29
  -2 -11   0    1.96    0.24
  -2  11   0    1.89    0.29
  -2  11   0    1.63    0.20
  -2  11   0    1.59    0.18
   3 -11   0    6.83    0.36
  -3 -11   0    6.46    0.57
  -3 -11   0    7.13    0.37
  -3 -11   0    7.06    0.37
   3 -11   0    7.03    0.34
  -3  11   0    7.52    0.33
  -3  11   0    7.24    0.38
  -3  11   0    6.79    0.35
   4 -11   0    7.80    0.36
   4 -11   0    7.85    0.35
  -4 -11   0    8.25    0.37
  -4 -11   0    8.10    0.36
  -4  11   0    8.03    0.39
  -4  11   0    7.44    0.37
  -4  11   0    7.58    0.35
   0 -12   0    1.17    0.19
   0 -12   0    1.80    0.26
   0 -12   0    1.51    0.21
   0  12   0    1.49    0.22
   0  12   0    1.70    0.19
  -1 -12   0    4.23    0.26
  -1 -12   0    4.54    0.27
   1 -12   0    3.25    0.29
   1 -12   0    4.34    0.32
   1 -12   0    3.82    0.43
   1 -12   0    4.14    0.27
  -1 -12   0    4.48    0.45
  -1  12   0    3.88    0.26
  -1  12   0    4.30    0.24
   1  12   0    4.02    0.26
  -2 -12   0    2.73    0.21
  -2 -12   0    2.74    0.21
   2 -12   0    2.79    0.24
   2 -12   0    2.87    0.25
   2 -12   0    2.54    0.27
  -2  12   0    2.84    0.21
  -2  12   0    2.76    0.19
   3 -12   0    6.98    0.29
  -3 -12   0    7.99    0.36
   3 -12   0    7.23    0.33
  -3 -12   0    7.10    0.33
   3 -12   0    7.44    0.36
  -3  12   0    7.95    0.35
  -3  12   0    8.12    0.34
  -3  12   0    7.08    0.31
   0 -13   0    0.27    0.11
  -1 -13   0    0.90    0.15
  -1 -13   0    0.71    0.13
  -1  13   0    0.88    0.16
  -1  13   0    0.77    0.14
  -9   0   1    2.74    0.24
  -9   0   1    2.94    0.21
  -8   0   1   12.14    0.58
  -8   0   1   11.66    0.56
  -8   0   1   11.38    0.56
  -8   0   1   11.99    0.57
   7   0  -1   43.83    1.59
  -7   0   1   44.86    1.63
  -7   0   1   44.44    1.63
  -7   0   1   43.54    1.61
  -7   0   1   42.33    1.63
  -6   0   1   11.32    0.61
  -6   0   1   12.24    0.62
   6   0  -1   13.30    0.67
  -6   0   1   13.00    0.63
   6   0  -1   11.15    0.69
  -6   0   1   11.91    0.63
  -5   0   1   10.32    0.56
   5   0  -1   10.66    0.53
  -5   0   1   10.75    0.53
  -5   0   1   10.23    0.54
  -5   0   1    9.46    0.55
   4   0  -1   10.81    0.48
   3   0  -1    0.16    0.10
   2   0  -1  478.61   15.55
   0   0   1    0.93    0.06
   1   0   1  623.89   21.91
  -1   0  -1  627.41   21.82
   2   0   1  181.96    6.03
   3   0   1  153.96    5.00
  -4   0  -1   21.23    0.87
  -4   0  -1   19.86    0.89
   4   0   1   23.28    0.84
  -4   0  -1   20.27    0.84
  -5   0  -1    3.62    0.34
   5   0   1    4.10    0.34
  -5   0  -1    3.35    0.37
  -5   0  -1    3.86    0.38
  -5   0  -1    4.52    0.34
  -5   0  -1    3.22    0.44
  -6   0  -1   21.41    0.90
   6   0   1   20.64    0.92
  -6   0  -1   20.39    0.88
  -6   0  -1   20.35    0.93
  -6   0  -1   20.15    0.84
   6   0   1   17.84    0.88
  -6   0  -1   19.66    0.87
   7   0   1  170.48    5.70
  -7   0  -1  174.29    5.75
   7   0   1  173.54    5.84
  -7   0  -1  174.23    5.76
  -7   0  -1  175.33    5.74
  -8   0  -1   29.07    1.08
  -8   0  -1   28.48    1.07
  -8   0  -1   27.81    1.06
  -9  -1   1    6.55    0.32
  -9  -1   1    6.12    0.32
  -9   1   1    6.20    0.31
  -8  -1   1   27.21    1.05
  -8  -1   1   26.89    1.05
  -8  -1   1   27.99    1.05
  -8   1   1   26.17    1.03
  -8   1   1   26.26    1.03
  -8   1   1   26.77    1.03
  -8   1   1   27.57    1.06
  -7  -1   1   10.14    0.57
  -7  -1   1   10.70    0.59
   7  -1  -1    9.22    0.74
  -7  -1   1   10.92    0.59
   7  -1  -1   10.17    0.55
  -7  -1   1   11.74    0.61
   7   1  -1   10.40    0.83
   7   1  -1   12.69    0.63
  -7   1   1   10.76    0.58
  -7   1   1   10.16    0.59
  -7   1   1   10.03    0.58
  -7   1   1   12.01    0.59
   6  -1  -1   43.63    1.65
  -6  -1   1   45.36    1.70
  -6  -1   1   46.78    1.69
  -6  -1   1   46.14    1.69
   6  -1  -1   45.36    1.76
  -6  -1   1   46.43    1.70
   6   1  -1   46.16    1.72
  -6   1   1   46.27    1.68
  -6   1   1   45.43    1.70
  -6   1   1   48.33    1.70
  -6   1   1   46.19    1.67
   5  -1  -1   15.77    0.69
  -5  -1   1   14.71    0.67
   5  -1  -1   13.19    0.73
  -5  -1   1   14.38    0.69
  -5  -1   1   14.41    0.67
  -5  -1   1   14.80    0.70
  -5   1   1   14.77    0.65
  -5   1   1   15.20    0.70
   5   1  -1   14.36    0.64
  -5   1   1   14.77    0.67
  -5   1   1   14.00    0.67
   4  -1  -1   23.85    0.92
   4   1  -1   23.86    0.88
   3  -1  -1   49.32    1.64
   3   1  -1   46.00    1.59
   2  -1  -1  390.35   12.57
  -2   1   1  379.83   12.46
   2   1  -1  376.36   12.35
   1  -1  -1  212.86    7.04
   1   1  -1  207.17    6.90
  -1   1   1  222.44    7.03
   0   1   1  390.71   12.84
   0   1  -1  407.42   12.95
   1  -1   1  632.66   20.79
  -1   1  -1  651.12   20.79
   2  -1   1  164.60    5.33
   2   1   1  155.54    5.15
   2   1   1  158.82    5.14
   3  -1   1   66.83    2.26
   3   1   1   67.56    2.21
  -4  -1  -1   29.49    1.10
  -4  -1  -1   28.55    1.07
  -4  -1  -1   28.65    1.10
   4  -1   1   27.82    1.07
   4   1   1   29.47    1.03
  -4   1  -1   26.72    1.06
  -4   1  -1   27.47    1.12
  -5  -1  -1   27.70    1.12
  -5  -1  -1   28.56    1.08
   5  -1   1   28.21    1.14
  -5  -1  -1   29.15    1.13
  -5  -1  -1   29.95    1.13
  -5  -1  -1   28.12    1.15
   5  -1   1   26.76    1.12
   5   1   1   29.68    1.10
  -5   1  -1   29.17    1.13
  -5   1  -1   27.87    1.11
  -5   1  -1   26.43    1.07
  -5   1  -1   29.04    1.10
  -5   1  -1   27.27    1.15
   6  -1   1    2.73    0.37
  -6  -1  -1    2.61    0.36
  -6  -1  -1    2.16    0.33
   6  -1   1    2.57    0.42
   6  -1   1    2.11    0.35
  -6  -1  -1    2.84    0.42
  -6  -1  -1    2.18    0.32
  -6  -1  -1    2.43    0.49
  -6  -1  -1    1.96    0.32
   6   1   1    2.18    0.32
  -6   1  -1    2.17    0.33
  -6   1  -1    2.66    0.31
  -6   1  -1    2.80    0.43
  -6   1  -1    2.93    0.37
  -6   1  -1    2.20    0.37
  -7  -1  -1   -0.15    0.35
  -7  -1  -1    0.50    0.19
   7  -1   1    0.48    0.28
  -7  -1  -1    0.42    0.19
  -7  -1  -1    0.53    0.18
   7  -1   1    0.41    0.17
  -7   1  -1    0.39    0.15
  -7   1  -1    0.39    0.19
  -7   1  -1    0.31    0.17
   7   1   1    0.17    0.24
  -7   1  -1    0.84    0.26
  -8  -1  -1   11.91    0.56
  -8  -1  -1   13.09    0.56
  -8  -1  -1   12.34    0.56
  -8   1  -1   13.12    0.56
  -8   1  -1   11.74    0.56
  -8   1  -1   12.42    0.57
  -8   1  -1   11.99    0.55
  -9  -2   1    7.67    0.35
  -9  -2   1    7.72    0.35
  -9   2   1    7.12    0.34
  -8  -2   1    3.36    0.31
  -8  -2   1    4.29    0.32
  -8  -2   1    3.67    0.33
  -8   2   1    4.45    0.34
  -8   2   1    4.00    0.32
  -8   2   1    4.14    0.31
  -7  -2   1    0.26    0.16
  -7  -2   1    0.22    0.18
  -7  -2   1    0.20    0.18
  -7  -2   1    0.36    0.20
  -7   2   1    0.48    0.18
  -7   2   1    0.16    0.18
  -7   2   1    0.52    0.19
   7   2  -1    0.27    0.22
   6  -2  -1   27.58    1.07
  -6  -2   1   27.85    1.11
   6  -2  -1   26.13    1.11
  -6  -2   1   27.39    1.12
  -6  -2   1   27.22    1.11
   6  -2  -1   27.67    1.20
  -6  -2   1   28.05    1.12
  -6   2   1   28.26    1.13
  -6   2   1   27.24    1.09
  -6   2   1   26.99    1.08
  -6   2   1   27.46    1.10
   6   2  -1   27.51    1.11
  -5  -2   1    1.44    0.29
  -5  -2   1    1.01    0.25
  -5  -2   1    1.20    0.24
   5  -2  -1    1.05    0.27
  -5  -2   1    1.71    0.29
   5  -2  -1    1.09    0.21
   5  -2  -1    0.88    0.27
   5   2  -1    1.29    0.21
  -5   2   1    1.25    0.31
  -5   2   1    1.19    0.26
  -5   2   1    1.34    0.27
  -5   2   1    1.17    0.20
  -4  -2   1   24.74    0.95
  -4  -2   1   24.48    0.95
  -4   2   1   22.61    0.96
  -4   2   1   21.84    0.91
   4   2  -1   23.83    0.85
   3  -2  -1   27.59    1.03
  -3   2   1   28.30    1.01
   3   2  -1   29.02    0.95
   2  -2  -1   24.68    0.88
  -2   2   1   24.66    0.87
   1  -2  -1   28.23    0.93
  -1   2   1   27.21    0.93
   1   2  -1   25.76    0.88
   0   2   1  189.71    6.31
   0   2  -1  196.89    6.40
   1  -2   1   14.59    0.54
  -1   2  -1   14.01    0.53
   2  -2   1   70.24    2.35
  -2   2  -1   70.27    2.33
   3  -2   1   62.36    2.09
   3   2   1   61.70    2.01
   3   2   1   58.36    1.97
  -4  -2  -1  103.58    3.83
  -4  -2  -1  111.77    3.84
  -4  -2  -1  114.50    3.82
  -4  -2  -1  116.06    3.84
   4  -2   1  118.50    3.91
   4  -2   1  118.40    3.88
   4   2   1  114.40    3.77
  -4   2  -1  115.30    3.81
  -4   2  -1  117.72    3.83
  -4   2  -1  120.07    3.86
  -4   2  -1  116.28    3.88
  -5  -2  -1    4.66    0.53
   5  -2   1    5.64    0.43
  -5  -2  -1    6.10    0.54
   5  -2   1    6.06    0.42
  -5  -2  -1    5.90    0.43
   5  -2   1    5.64    0.43
  -5  -2  -1    5.82    0.43
  -5   2  -1    5.97    0.62
  -5   2  -1    6.37    0.50
   5   2   1    5.24    0.35
  -5   2  -1    5.82    0.42
   6  -2   1    7.24    0.56
  -6  -2  -1    7.04    0.49
  -6  -2  -1    7.22    0.48
  -6  -2  -1    7.06    0.49
   6  -2   1    6.46    0.47
  -6  -2  -1    6.57    0.57
   6  -2   1    7.35    0.50
  -6  -2  -1    7.27    0.55
   6   2   1    7.15    0.48
  -6   2  -1    7.41    0.50
  -6   2  -1    6.69    0.48
  -6   2  -1    6.61    0.44
  -6   2  -1    6.73    0.46
  -7  -2  -1    0.99    0.26
   7  -2   1    0.81    0.20
  -7  -2  -1    0.67    0.19
   7   2   1    1.47    0.41
  -7   2  -1    1.01    0.29
  -7   2  -1    0.88    0.22
  -8  -2  -1   11.37    0.51
  -8  -2  -1   10.94    0.52
  -8  -2  -1   11.11    0.52
  -8   2  -1   10.67    0.51
  -8   2  -1   10.54    0.50
  -8   2  -1   12.32    0.55
  -8   2  -1   11.27    0.51
  -8  -3   1    7.52    0.41
  -8  -3   1    7.29    0.41
  -8  -3   1    7.00    0.42
  -8   3   1    7.69    0.41
  -8   3   1    7.93    0.40
  -7  -3   1    0.49    0.17
  -7  -3   1    0.70    0.19
   7  -3  -1    0.88    0.37
  -7   3   1    0.50    0.22
  -7   3   1    0.34    0.14
   7   3  -1    0.70    0.25
   6  -3  -1    3.15    0.42
  -6  -3   1    3.12    0.40
   6  -3  -1    3.86    0.35
  -6  -3   1    3.28    0.39
  -6  -3   1    4.06    0.42
   6  -3  -1    3.86    0.48
  -6   3   1    3.92    0.39
   6   3  -1    3.97    0.35
  -6   3   1    3.58    0.35
  -6   3   1    3.37    0.41
  -6   3   1    3.06    0.34
  -5  -3   1   57.17    1.99
  -5  -3   1   56.82    1.98
   5  -3  -1   52.51    1.95
   5  -3  -1   58.13    2.06
   5   3  -1   55.34    1.92
  -5   3   1   56.74    1.98
  -5   3   1   53.91    1.96
  -5   3   1   56.81    1.94
  -5   3   1   51.17    1.90
  -4  -3   1   28.84    1.14
  -4  -3   1   29.60    1.17
   4  -3  -1   31.17    1.16
   4  -3  -1   29.38    1.13
  -4  -3   1   29.67    1.14
   4  -3  -1   27.51    1.09
  -4   3   1   29.45    1.08
  -4   3   1   30.24    1.16
   4   3  -1   30.35    1.03
  -4   3   1   30.08    1.18
  -4   3   1   29.51    1.11
  -4   3   1   28.09    1.10
   3  -3  -1  138.17    4.43
   3   3  -1  130.79    4.29
  -3   3   1  131.65    4.39
   3   3  -1  133.98    4.29
   2  -3  -1   66.76    2.23
  -2   3   1   65.53    2.21
   1  -3  -1    2.64    0.20
   1   3  -1    3.38    0.15
  -1   3   1    3.11    0.19
   0   3  -1   21.07    0.75
   1  -3   1   75.92    2.53
  -1   3  -1   76.66    2.53
   2  -3   1    4.91    0.29
  -2   3  -1    5.35    0.28
   3  -3   1  143.80    4.76
  -4  -3  -1   61.60    2.15
   4  -3   1   61.49    2.32
   4  -3   1   61.11    2.10
  -4  -3  -1   61.49    2.15
  -4  -3  -1   60.73    2.14
  -4  -3  -1   57.73    2.16
   4  -3   1   61.78    2.13
   4   3   1   59.64    2.03
  -4   3  -1   60.55    2.09
  -4   3  -1   61.79    2.11
  -4   3  -1   62.78    2.12
  -4   3  -1   64.24    2.16
  -5  -3  -1   10.73    0.59
  -5  -3  -1   10.82    0.70
   5  -3   1   11.13    0.63
   5  -3   1   10.54    0.55
   5  -3   1   10.75    0.58
  -5  -3  -1   11.30    0.58
  -5  -3  -1   10.73    0.60
  -5   3  -1   11.39    0.55
  -5   3  -1   11.47    0.62
  -5   3  -1   10.54    0.55
   5   3   1   10.42    0.50
  -6  -3  -1    0.25    0.21
  -6  -3  -1    0.34    0.18
   6  -3   1    0.16    0.16
  -6  -3  -1   -0.12    0.27
   6  -3   1    0.19    0.26
  -6  -3  -1    0.02    0.20
   6  -3   1    0.39    0.19
  -6   3  -1    0.12    0.15
  -6   3  -1    0.03    0.17
  -6   3  -1    0.54    0.18
   6   3   1    0.19    0.17
  -7  -3  -1    3.08    0.34
   7  -3   1    2.50    0.35
  -7  -3  -1    2.87    0.35
   7  -3   1    3.03    0.63
   7  -3   1    2.77    0.31
  -7  -3  -1    2.73    0.34
  -7   3  -1    2.67    0.34
  -7   3  -1    3.25    0.36
  -7   3  -1    2.44    0.32
   7   3   1    2.36    0.45
  -7   3  -1    3.22    0.31
  -8  -3  -1    0.38    0.17
  -8  -3  -1    0.57    0.13
  -8  -3  -1    0.52    0.15
  -8   3  -1    0.53    0.13
  -8   3  -1    0.35    0.11
  -8   3  -1    0.66    0.22
  -8  -4   1    1.84    0.22
  -8   4   1    1.49    0.19
  -8   4   1    1.44    0.22
  -7  -4   1    3.57    0.38
   7  -4  -1    3.05    0.60
  -7  -4   1    3.35    0.36
  -7  -4   1    3.81    0.35
   7  -4  -1    4.00    0.38
   7   4  -1    3.36    0.47
  -7   4   1    3.93    0.40
  -6  -4   1    7.47    0.51
   6  -4  -1    7.94    0.50
  -6  -4   1    8.00    0.51
  -6  -4   1    7.64    0.51
   6  -4  -1    8.18    0.70
  -6   4   1    8.52    0.48
  -6   4   1    7.83    0.57
  -6   4   1    6.80    0.54
  -6   4   1    7.70    0.47
   6   4  -1    7.79    0.48
   5  -4  -1   12.26    0.56
   5  -4  -1   11.75    0.70
   5  -4  -1   11.95    0.59
  -5  -4   1   10.06    0.73
  -5  -4   1   11.46    0.60
  -5  -4   1   11.27    0.61
   5  -4  -1   11.95    0.68
  -5   4   1   12.47    0.64
  -5   4   1   10.78    0.54
   5   4  -1   12.13    0.52
  -5   4   1   12.05    0.57
  -5   4   1   10.58    0.65
  -5   4   1   11.40    0.58
   4  -4  -1    0.49    0.19
  -4  -4   1    0.23    0.19
  -4  -4   1    1.01    0.37
  -4  -4   1    0.27    0.22
   4  -4  -1    0.45    0.16
   4  -4  -1    0.25    0.22
   4  -4  -1    0.51    0.18
  -4  -4   1    0.21    0.31
  -4   4   1    0.36    0.25
  -4   4   1    0.51    0.17
  -4   4   1    0.53    0.15
  -4   4   1    0.45    0.21
   4   4  -1    0.46    0.13
  -4   4   1    0.51    0.16
  -4   4   1    0.73    0.22
   3  -4  -1    0.67    0.22
   3   4  -1    0.60    0.08
  -3   4   1    0.77    0.19
   2  -4  -1   20.97    0.82
   2   4  -1   21.54    0.71
  -2   4   1   21.65    0.81
   2   4  -1   20.48    0.73
   1   4  -1   77.53    2.55
  -1   4   1   78.14    2.59
   0   4  -1   15.70    0.59
   0   4   1   15.20    0.57
   1  -4   1   24.54    0.97
   1   4   1   28.87    0.96
   1   4   1   27.29    0.90
  -1   4  -1   26.15    0.98
   2  -4   1   20.42    0.81
  -2   4  -1   21.02    0.81
   3  -4   1   17.39    0.72
   3  -4   1   17.96    0.76
   3  -4   1   16.42    0.74
  -3   4  -1   17.58    0.73
  -3   4  -1   17.18    0.74
  -3   4  -1   18.76    0.72
  -3   4  -1   16.07    0.71
  -4  -4  -1   13.55    0.67
  -4  -4  -1   13.99    0.67
   4  -4   1   14.54    0.65
  -4  -4  -1   13.16    0.67
   4  -4   1   14.01    0.68
   4  -4   1   13.59    0.60
   4  -4   1   12.88    0.73
  -4  -4  -1   12.43    0.72
  -4   4  -1   12.97    0.59
   4   4   1   13.01    0.48
  -4   4  -1   13.86    0.63
  -4   4  -1   13.45    0.68
  -4   4  -1   11.98    0.71
  -4   4  -1   13.88    0.62
   5  -4   1   22.79    0.93
  -5  -4  -1   21.53    0.94
   5  -4   1   23.23    1.05
  -5  -4  -1   22.74    0.96
   5  -4   1   22.42    0.88
  -5  -4  -1   20.15    0.97
  -5  -4  -1   22.47    0.95
  -5   4  -1   21.69    0.86
  -5   4  -1   22.48    0.95
  -5   4  -1   22.25    0.90
   5   4   1   20.87    0.83
  -5   4  -1   22.08    0.93
  -5   4  -1   22.63    0.91
   6  -4   1   39.22    1.45
  -6  -4  -1   39.38    1.47
   6  -4   1   40.16    1.42
  -6  -4  -1   40.84    1.50
  -6  -4  -1   34.92    1.50
   6  -4   1   38.27    1.66
  -6  -4  -1   37.68    1.47
  -6   4  -1   37.23    1.45
   6   4   1   39.50    1.44
  -6   4  -1   40.88    1.46
  -6   4  -1   39.76    1.44
  -6   4  -1   40.54    1.50
  -7  -4  -1    0.39    0.18
   7  -4   1    0.40    0.17
  -7  -4  -1    0.43    0.17
  -7  -4  -1    0.17    0.16
  -7   4  -1    0.35    0.17
  -7   4  -1    0.37    0.14
  -8  -4  -1    3.36    0.34
  -8  -4  -1    3.23    0.25
  -8  -4  -1    3.72    0.32
  -8   4  -1    3.36    0.34
  -8   4  -1    3.28    0.25
  -8  -5   1    1.73    0.21
  -8  -5   1    1.33    0.25
  -8   5   1    1.85    0.19
  -8   5   1    1.99    0.21
   7  -5  -1    2.19    0.30
  -7  -5   1    1.89    0.27
  -7  -5   1    1.82    0.38
  -7  -5   1    2.31    0.30
  -7   5   1    1.76    0.25
  -6  -5   1    6.78    0.48
   6  -5  -1    7.02    0.57
  -6  -5   1    7.33    0.53
   6  -5  -1    7.53    1.10
  -6  -5   1    7.69    0.51
   6  -5  -1    6.26    0.44
  -6   5   1    7.55    0.46
  -6   5   1    6.60    0.50
  -6   5   1    6.12    0.45
  -5  -5   1    5.03    0.48
   5  -5  -1    5.04    0.41
   5  -5  -1    6.41    0.65
  -5  -5   1    5.08    0.44
  -5  -5   1    4.71    0.43
   5  -5  -1    5.28    0.47
  -5  -5   1    5.49    0.54
  -5   5   1    5.36    0.36
  -5   5   1    5.17    0.44
   5   5  -1    5.60    0.34
  -5   5   1    4.86    0.42
  -5   5   1    4.97    0.38
  -4  -5   1    6.35    0.46
  -4  -5   1    6.15    0.43
   4  -5  -1    6.00    0.44
  -4  -5   1    5.59    0.45
   4  -5  -1    6.45    0.41
   4  -5  -1    6.63    0.63
  -4   5   1    5.86    0.39
   4   5  -1    6.23    0.32
  -4   5   1    6.47    0.37
  -4   5   1    6.65    0.52
  -4   5   1    6.16    0.35
  -3  -5   1   26.42    1.12
  -3  -5   1   28.06    1.12
   3  -5  -1   27.51    1.08
  -3  -5   1   28.03    1.09
   3  -5  -1   28.01    1.14
   3  -5  -1   27.71    1.07
  -3  -5   1   28.94    1.11
  -3   5   1   29.04    1.08
   3   5  -1   29.51    0.98
  -3   5   1   27.99    1.02
  -3   5   1   29.32    1.06
  -3   5   1   29.73    1.10
  -2   5   1    2.43    0.22
   2   5  -1    2.87    0.17
  -1   5   1   94.61    3.15
   1   5  -1   94.36    3.11
   0   5  -1   86.06    2.87
   1   5   1   21.34    0.76
   2  -5   1   12.97    0.66
   2  -5   1   14.01    0.63
   2   5   1   12.80    0.47
  -2   5  -1   14.05    0.62
  -2   5  -1   14.56    0.62
  -2   5  -1   13.96    0.64
   3  -5   1   38.19    1.33
  -3  -5  -1   34.82    1.36
  -3  -5  -1   35.31    1.30
  -3  -5  -1   33.45    1.29
  -3  -5  -1   33.26    1.35
   3  -5   1   36.59    1.27
   3  -5   1   36.70    1.31
   3  -5   1   34.67    1.37
   3  -5   1   35.28    1.35
  -3  -5  -1   31.96    1.34
  -3  -5  -1   34.44    1.33
  -3   5  -1   33.46    1.31
  -3   5  -1   37.76    1.29
  -3   5  -1   37.38    1.31
  -3   5  -1   35.91    1.35
  -3   5  -1   36.27    1.24
   4  -5   1    2.68    0.46
  -4  -5  -1    2.90    0.39
  -4  -5  -1    2.31    0.39
   4  -5   1    2.71    0.29
   4  -5   1    2.73    0.42
  -4  -5  -1    1.92    0.38
   4  -5   1    2.88    0.33
  -4  -5  -1    2.20    0.45
  -4  -5  -1    2.94    0.38
  -4  -5  -1    2.83    0.37
  -4   5  -1    3.12    0.31
  -4   5  -1    2.08    0.46
  -4   5  -1    2.40    0.36
  -4   5  -1    2.63    0.29
  -5  -5  -1   42.53    1.60
  -5  -5  -1   44.31    1.62
   5  -5   1   44.25    1.54
   5  -5   1   42.44    1.58
  -5  -5  -1   42.55    1.62
   5  -5   1   42.70    1.76
   5  -5   1   42.95    1.62
  -5  -5  -1   41.77    1.59
   5   5   1   41.98    1.48
  -5   5  -1   43.07    1.52
  -5   5  -1   44.34    1.57
  -5   5  -1   42.71    1.59
  -5   5  -1   43.48    1.58
  -6  -5  -1   17.88    0.82
  -6  -5  -1   18.60    0.82
  -6  -5  -1   18.82    0.83
   6  -5   1   16.90    1.26
   6  -5   1   17.58    0.78
  -6   5  -1   18.36    0.78
  -6   5  -1   17.12    0.80
  -6   5  -1   18.74    0.77
  -7  -5  -1    0.40    0.19
  -7  -5  -1    0.13    0.17
   7  -5   1    0.12    0.15
  -7  -5  -1    0.11    0.13
  -7   5  -1    0.15    0.13
  -8  -5  -1    0.64    0.14
  -8   5  -1    0.38    0.12
  -8   6   1    5.06    0.28
  -8   6   1    5.15    0.27
  -7  -6   1    4.33    0.35
   7  -6  -1    4.71    0.32
  -7  -6   1    3.81    0.32
  -7   6   1    4.64    0.30
  -6  -6   1    6.91    0.51
   6  -6  -1    7.58    0.44
  -6  -6   1    7.40    0.48
  -6   6   1    7.24    0.44
  -6   6   1    7.96    0.49
  -6   6   1    6.55    0.41
   5  -6  -1   48.40    1.76
   5  -6  -1   49.01    1.77
  -5  -6   1   50.78    1.81
  -5  -6   1   48.47    1.74
  -5  -6   1   47.48    1.79
  -5   6   1   49.44    1.76
   5   6  -1   47.43    1.69
  -5   6   1   49.23    1.71
  -5   6   1   47.30    1.74
  -5   6   1   49.12    1.75
   4  -6  -1    1.16    0.22
   4  -6  -1    0.78    0.19
  -4  -6   1    0.84    0.21
  -4  -6   1    0.88    0.26
  -4  -6   1    0.78    0.21
   4  -6  -1    1.50    0.31
  -4  -6   1    0.77    0.20
  -4   6   1    1.08    0.23
  -4   6   1    0.99    0.19
   4   6  -1    1.14    0.21
  -4   6   1    1.14    0.23
  -3  -6   1   11.87    0.64
   3  -6  -1   13.23    0.59
  -3  -6   1   11.47    0.66
   3  -6  -1   12.53    0.59
  -3  -6   1   12.14    0.60
   3  -6  -1   12.31    0.62
  -3  -6   1   11.58    0.59
  -3   6   1   12.73    0.56
  -3   6   1   13.97    0.55
  -3   6   1   12.78    0.63
   3   6  -1   11.84    0.51
  -3   6   1   12.97    0.60
  -2  -6   1   32.61    1.19
  -2  -6   1   33.38    1.19
   2  -6  -1   31.60    1.19
   2  -6  -1   32.09    1.22
   2  -6  -1   30.74    1.20
   2  -6  -1   31.44    1.16
  -2  -6   1   29.76    1.20
  -2  -6   1   31.91    1.23
  -2   6   1   32.02    1.21
  -2   6   1   32.80    1.17
   2   6  -1   32.34    1.13
  -2   6   1   30.43    1.19
  -2   6   1   31.11    1.15
  -1  -6   1   91.90    3.24
   1  -6  -1   94.46    3.18
  -1  -6   1   98.55    3.22
   1  -6  -1   96.26    3.22
   1  -6  -1   96.04    3.21
   1  -6  -1  102.66    3.27
  -1  -6   1   94.97    3.23
  -1   6   1   94.65    3.23
   1   6  -1   94.11    3.20
   0  -6  -1   26.93    1.04
   0  -6   1   26.63    1.07
   0  -6   1   28.82    1.03
   0  -6   1   26.57    1.05
   0  -6  -1   27.66    1.04
   0  -6  -1   27.00    1.04
   0   6  -1   27.88    1.03
   0   6   1   25.73    1.00
  -1  -6  -1   45.52    1.64
  -1  -6  -1   44.88    1.64
   1  -6   1   48.39    1.68
   1  -6   1   46.86    1.67
   1  -6   1   46.83    1.67
   1  -6   1   47.72    1.63
  -1  -6  -1   45.13    1.65
  -1   6  -1   46.48    1.68
  -1   6  -1   47.93    1.66
   1   6   1   46.41    1.60
   2  -6   1   22.27    0.92
  -2  -6  -1   22.64    0.89
  -2  -6  -1   21.46    0.99
   2  -6   1   22.51    0.90
   2  -6   1   23.80    0.89
  -2  -6  -1   20.77    0.92
  -2  -6  -1   22.91    0.89
  -2   6  -1   22.55    0.91
  -2   6  -1   22.92    0.93
   2   6   1   21.80    0.81
  -2   6  -1   22.86    0.86
  -2   6  -1   22.77    0.88
  -3  -6  -1    9.77    0.56
  -3  -6  -1    9.82    0.65
  -3  -6  -1    8.26    0.63
   3  -6   1    9.81    0.53
  -3  -6  -1   10.26    0.53
  -3  -6  -1   10.57    0.62
  -3  -6  -1    9.76    0.51
   3  -6   1    9.81    0.52
   3  -6   1   10.13    0.56
   3   6   1    9.44    0.38
  -3   6  -1    9.76    0.46
  -3   6  -1    9.49    0.58
  -3   6  -1    9.70    0.64
  -3   6  -1   10.08    0.49
  -3   6  -1   10.26    0.51
  -4  -6  -1    0.96    0.27
   4  -6   1    0.84    0.27
  -4  -6  -1    0.58    0.22
   4  -6   1    0.87    0.21
   4  -6   1    0.52    0.19
  -4  -6  -1    1.10    0.28
  -4  -6  -1    1.01    0.23
  -4  -6  -1    1.34    0.30
  -4  -6  -1    0.72    0.27
  -4   6  -1    1.04    0.19
  -4   6  -1    0.88    0.19
  -4   6  -1    0.60    0.24
  -4   6  -1    0.85    0.15
  -5  -6  -1    9.25    0.62
  -5  -6  -1    9.79    0.57
  -5  -6  -1   10.40    0.61
   5  -6   1    9.89    0.54
  -5  -6  -1   10.60    0.70
   5  -6   1    9.49    0.58
  -5  -6  -1   11.01    0.67
  -5   6  -1   10.65    0.54
  -5   6  -1    8.93    0.60
  -5   6  -1    9.99    0.55
  -5   6  -1   10.10    0.49
  -6  -6  -1    2.77    0.37
   6  -6   1    2.91    0.43
   6  -6   1    2.25    0.29
  -6  -6  -1    2.36    0.33
  -6  -6  -1    2.55    0.38
  -6   6  -1    2.37    0.48
  -6   6  -1    2.20    0.31
  -7  -6  -1   10.66    0.64
  -7  -6  -1   10.28    0.50
   7  -6   1   10.28    0.47
  -7  -6  -1    9.51    0.71
  -7   6  -1   10.52    0.47
  -7  -7   1    3.23    0.29
  -7  -7   1    3.33    0.29
   7  -7  -1    3.40    0.38
   7  -7  -1    2.73    0.24
  -7   7   1    3.33    0.25
  -6  -7   1    0.32    0.16
   6  -7  -1    0.51    0.15
  -6  -7   1    0.56    0.18
  -6   7   1    0.39    0.14
  -6   7   1    0.75    0.19
  -6   7   1    0.48    0.15
   5  -7  -1    0.51    0.15
  -5  -7   1    0.68    0.20
   5  -7  -1    0.75    0.17
  -5  -7   1    0.59    0.18
  -5   7   1    1.03    0.19
  -5   7   1    0.87    0.20
  -4  -7   1   39.66    1.45
   4  -7  -1   39.14    1.45
  -4  -7   1   38.14    1.48
  -4  -7   1   39.99    1.50
  -4  -7   1   38.54    1.43
   4  -7  -1   37.81    1.45
   4  -7  -1   39.25    1.46
  -4   7   1   40.21    1.45
  -4   7   1   38.35    1.41
   4   7  -1   39.84    1.39
  -4   7   1   39.37    1.37
   3  -7  -1   21.15    0.87
  -3  -7   1   20.02    0.85
   3  -7  -1   20.70    0.85
  -3  -7   1   21.13    0.87
   3  -7  -1   20.11    0.87
  -3  -7   1   21.54    0.92
  -3   7   1   19.71    0.85
  -3   7   1   20.77    0.81
  -3   7   1   20.64    0.84
   3   7  -1   20.56    0.81
  -3   7   1   21.43    0.93
  -2  -7   1   74.38    2.55
  -2  -7   1   72.19    2.55
   2  -7  -1   74.10    2.55
   2  -7  -1   73.70    2.55
   2  -7  -1   75.96    2.55
   2  -7  -1   76.09    2.56
  -2  -7   1   70.90    2.58
  -2  -7   1   72.51    2.58
  -2  -7   1   75.81    2.55
   2  -7  -1   74.24    2.53
  -2   7   1   75.50    2.51
   2   7  -1   71.94    2.53
  -2   7   1   78.33    2.54
  -2   7   1   75.44    2.62
  -2   7   1   75.58    2.56
  -1  -7   1   14.44    0.61
   1  -7  -1   14.50    0.69
   1  -7  -1   14.29    0.65
   1  -7  -1   14.36    0.66
  -1  -7   1   14.32    0.70
  -1  -7   1   14.31    0.66
   1  -7  -1   14.23    0.65
  -1  -7   1   15.08    0.66
  -1  -7   1   13.89    0.64
   1  -7  -1   14.85    0.62
   1  -7  -1   14.74    0.66
  -1   7   1   15.00    0.68
  -1   7   1   16.05    0.68
  -1   7   1   14.13    0.68
   1   7  -1   14.77    0.64
  -1   7   1   15.05    0.71
   0  -7  -1   47.85    1.63
   0  -7  -1   46.61    1.62
   0  -7   1   45.61    1.64
   0  -7  -1   47.59    1.66
   0  -7   1   44.31    1.65
   0  -7  -1   45.87    1.57
   0  -7   1   44.69    1.58
   0  -7   1   42.77    1.63
   0  -7   1   45.63    1.63
   0  -7  -1   47.55    1.64
   0  -7  -1   47.46    1.63
   0   7  -1   42.88    1.64
   0   7  -1   40.89    1.66
   0   7   1   48.21    1.65
  -1  -7  -1   26.99    1.15
  -1  -7  -1   28.59    1.09
   1  -7   1   29.29    1.11
   1  -7   1   29.23    1.12
   1  -7   1   28.77    1.06
  -1  -7  -1   27.59    1.09
  -1  -7  -1   29.20    1.09
  -1  -7  -1   28.49    1.12
   1  -7   1   28.51    1.10
   1  -7   1   27.78    1.10
  -1  -7  -1   27.24    1.10
  -1   7  -1   29.28    1.08
  -1   7  -1   29.40    1.14
   1   7   1   29.58    1.07
  -1   7  -1   27.83    1.08
  -2  -7  -1  157.24    5.27
   2  -7   1  160.75    5.27
  -2  -7  -1  157.59    5.27
  -2   7  -1  156.76    5.30
  -2   7  -1  155.43    5.27
  -2   7  -1  165.15    5.33
  -2   7  -1  161.88    5.34
   3  -7   1   21.96    0.92
  -3  -7  -1   22.24    0.90
   3  -7   1   22.40    0.92
  -3  -7  -1   22.52    0.98
   3  -7   1   21.60    0.93
  -3  -7  -1   21.92    0.90
  -3  -7  -1   22.87    0.94
  -3   7  -1   22.13    0.85
  -3   7  -1   21.27    1.00
  -3   7  -1   23.12    0.93
  -3   7  -1   23.04    0.90
  -4  -7  -1    9.86    0.62
  -4  -7  -1    9.80    0.63
   4  -7   1   10.55    0.56
  -4  -7  -1    9.14    0.52
  -4  -7  -1    8.62    0.63
   4  -7   1    9.00    0.55
  -4  -7  -1    9.87    0.64
   4  -7   1   11.22    0.57
  -4  -7  -1    9.62    0.53
  -4   7  -1    9.56    0.61
  -4   7  -1   10.50    0.46
  -4   7  -1   11.24    0.55
  -4   7  -1   11.11    0.51
   5  -7   1   51.35    1.88
  -5  -7  -1   51.42    1.91
   5  -7   1   53.81    1.89
  -5  -7  -1   52.71    1.91
  -5   7  -1   56.82    2.08
  -5   7  -1   52.30    1.82
  -5   7  -1   52.77    1.88
  -5   7  -1   50.16    1.85
  -6  -7  -1    2.09    0.37
  -6  -7  -1    1.88    0.32
   6  -7   1    1.93    0.32
   6  -7   1    1.42    0.24
  -6   7  -1    1.81    0.25
   7  -7   1    0.19    0.13
  -7   7  -1    0.28    0.10
   7  -8  -1    2.49    0.36
   7  -8  -1    1.91    0.20
  -7   8   1    2.23    0.20
  -6  -8   1   13.31    0.60
   6  -8  -1   13.50    0.59
  -6  -8   1   13.01    0.61
   6  -8  -1   14.08    0.58
  -6   8   1   13.50    0.54
  -6   8   1   13.48    0.58
  -6   8   1   13.29    0.58
  -5  -8   1    9.57    0.49
   5  -8  -1    8.90    0.53
  -5  -8   1   10.72    0.55
  -5  -8   1    9.34    0.57
  -5   8   1   10.20    0.48
  -5   8   1    9.45    0.64
  -5   8   1   10.18    0.51
   4  -8  -1   24.90    0.99
   4  -8  -1   25.21    0.98
  -4  -8   1   24.21    0.96
   4  -8  -1   23.07    0.97
  -4  -8   1   24.35    1.03
  -4  -8   1   24.18    0.97
  -4  -8   1   23.98    1.03
  -4   8   1   24.61    0.90
  -4   8   1   25.55    0.96
   4   8  -1   23.01    0.96
  -4   8   1   23.93    0.97
   3  -8  -1    8.62    0.52
   3  -8  -1    9.44    0.49
   3  -8  -1    9.60    0.52
  -3  -8   1    8.25    0.49
   3  -8  -1    9.53    0.57
  -3  -8   1    8.31    0.49
  -3  -8   1    9.51    0.58
  -3   8   1    9.71    0.51
   3   8  -1    8.82    0.48
  -3   8   1    9.47    0.63
  -3   8   1    9.51    0.46
  -3   8   1    9.26    0.48
   2  -8  -1   44.75    1.63
   2  -8  -1   44.92    1.65
   2  -8  -1   45.31    1.61
  -2  -8   1   46.78    1.65
  -2  -8   1   44.61    1.64
  -2  -8   1   43.95    1.63
   2  -8  -1   44.07    1.63
  -2  -8   1   45.24    1.67
  -2  -8   1   46.25    1.68
   2  -8  -1   46.21    1.64
  -2   8   1   46.41    1.73
  -2   8   1   44.11    1.59
   2   8  -1   46.65    1.65
  -2   8   1   47.53    1.63
  -2   8   1   42.11    1.63
   1  -8  -1   21.18    0.85
  -1  -8   1   21.30    0.87
  -1  -8   1   21.04    0.87
   1  -8  -1   19.72    0.81
   1  -8  -1   20.96    0.86
  -1  -8   1   20.80    0.87
  -1  -8   1   21.57    0.92
   1  -8  -1   20.77    0.86
   1  -8  -1   19.85    0.86
  -1   8   1   22.46    0.93
  -1   8   1   20.86    0.87
  -1   8   1   20.71    1.03
  -1   8   1   20.43    0.85
   0  -8  -1    2.28    0.33
   0  -8  -1    2.84    0.25
   0  -8  -1    2.68    0.32
   0  -8  -1    2.60    0.30
   0  -8   1    2.88    0.32
   0  -8   1    2.76    0.31
   0  -8   1    2.86    0.30
   0  -8   1    2.84    0.28
   0  -8  -1    2.84    0.29
   0  -8   1    3.08    0.36
   0   8  -1    3.23    0.40
   0   8   1    3.34    0.45
   0   8  -1    2.78    0.40
   0   8  -1    2.85    0.30
   0   8   1    2.67    0.36
   0   8   1    2.49    0.27
  -1  -8  -1    6.91    0.43
  -1  -8  -1    6.76    0.47
  -1  -8  -1    6.45    0.43
  -1  -8  -1    6.24    0.42
   1  -8   1    6.79    0.45
   1  -8   1    7.71    0.47
   1  -8   1    7.05    0.44
   1  -8   1    7.72    0.46
   1  -8   1    7.20    0.40
   1  -8   1    8.08    0.50
  -1  -8  -1    6.12    0.48
  -1  -8  -1    5.94    0.51
  -1   8  -1    7.06    0.44
  -1   8  -1    7.70    0.49
  -1   8  -1    6.74    0.43
   1   8   1    6.19    0.40
  -2  -8  -1  202.24    6.57
  -2  -8  -1  205.31    6.59
  -2  -8  -1  204.83    6.61
   2  -8   1  197.62    6.57
   2  -8   1  198.95    6.56
   2  -8   1  200.42    6.58
   2  -8   1  199.06    6.60
  -2  -8  -1  201.96    6.60
  -2   8  -1  207.01    6.57
   2   8   1  197.65    6.56
  -2   8  -1  192.66    6.68
  -2   8  -1  195.40    6.53
  -2   8  -1  203.91    6.60
   3  -8   1   39.93    1.43
   3  -8   1   37.71    1.42
  -3  -8  -1   38.25    1.41
  -3  -8  -1   35.53    1.42
  -3  -8  -1   36.95    1.39
   3  -8   1   35.00    1.39
  -3  -8  -1   36.24    1.44
   3  -8   1   38.22    1.41
  -3   8  -1   39.13    1.43
   3   8   1   39.34    1.36
  -3   8  -1   38.72    1.39
  -3   8  -1   39.17    1.35
  -4  -8  -1   12.60    0.59
   4  -8   1   12.09    0.59
   4  -8   1   11.43    0.60
   4  -8   1   12.24    0.61
  -4  -8  -1   12.32    0.68
  -4  -8  -1   12.33    0.68
  -4  -8  -1   12.61    0.59
  -4   8  -1   10.97    0.55
  -4   8  -1   11.81    0.51
  -4   8  -1   11.94    0.59
   5  -8   1   25.54    1.00
  -5  -8  -1   25.63    1.02
   5  -8   1   26.43    1.01
  -5  -8  -1   25.33    0.97
  -5  -8  -1   24.92    0.98
  -5   8  -1   25.39    0.98
  -5   8  -1   25.91    0.95
  -5   8  -1   26.66    1.01
   6  -8   1    4.27    0.32
   6  -8   1    4.92    0.30
  -6   8  -1    4.62    0.30
   7  -8   1    0.41    0.12
  -7   8  -1    0.57    0.10
   6  -9  -1    1.54    0.19
   6  -9  -1    1.64    0.21
  -6   9   1    1.76    0.20
  -6   9   1    1.93    0.20
  -6   9   1    1.14    0.25
  -5  -9   1   25.97    0.96
   5  -9  -1   25.20    0.97
   5  -9  -1   25.02    0.96
  -5  -9   1   26.53    1.00
  -5   9   1   25.47    0.97
  -5   9   1   25.32    0.96
  -5   9   1   25.66    0.94
  -4  -9   1    3.70    0.35
  -4  -9   1    4.21    0.33
  -4   9   1    3.28    0.27
  -3  -9   1    9.95    0.52
  -3  -9   1   10.08    0.52
   3  -9  -1   10.26    0.51
  -3  -9   1   10.42    0.60
   3  -9  -1   10.05    0.53
   3  -9  -1    9.87    0.52
   3  -9  -1    9.50    0.58
  -3   9   1   10.23    0.52
  -3   9   1   10.23    0.47
  -3   9   1   10.38    0.75
  -3   9   1    9.35    0.49
   2  -9  -1   53.58    1.93
  -2  -9   1   53.76    1.93
   2  -9  -1   50.98    1.89
  -2  -9   1   51.72    1.93
   2  -9  -1   51.76    1.89
   2  -9  -1   54.00    1.92
  -2  -9   1   55.50    1.93
   2  -9  -1   55.03    1.88
  -2  -9   1   57.24    1.96
  -2  -9   1   55.14    1.92
   2   9  -1   55.19    1.96
  -2   9   1   50.70    1.90
  -2   9   1   55.83    1.90
  -2   9   1   53.48    2.02
  -2   9   1   54.44    1.87
  -1  -9   1   52.44    1.87
   1  -9  -1   51.28    1.82
  -1  -9   1   53.21    1.88
  -1  -9   1   51.18    1.84
  -1  -9   1   50.73    1.85
   1  -9  -1   50.32    1.78
   1  -9  -1   51.84    1.84
   1  -9  -1   52.57    1.86
   1  -9  -1   52.57    1.84
  -1  -9   1   52.89    1.85
  -1   9   1   48.74    1.83
  -1   9   1   52.63    1.80
   1   9  -1   50.76    1.89
  -1   9   1   52.19    1.82
  -1   9   1   51.89    1.92
   1   9  -1   48.38    1.86
   0  -9   1   34.39    1.33
   0  -9  -1   36.85    1.34
   0  -9  -1   37.40    1.35
   0  -9   1   35.70    1.26
   0  -9  -1   36.92    1.35
   0  -9  -1   35.44    1.35
   0  -9   1   33.36    1.33
   0  -9  -1   36.46    1.32
   0  -9   1   34.53    1.35
   0  -9   1   35.04    1.35
   0  -9  -1   35.91    1.25
   0  -9   1   33.87    1.33
   0   9   1   35.77    1.33
   0   9   1   38.96    1.41
   0   9  -1   35.97    1.33
   0   9  -1   34.17    1.32
   0   9   1   36.02    1.33
   0   9  -1   34.50    1.41
  -1  -9  -1   16.79    0.78
   1  -9   1   16.06    0.68
  -1  -9  -1   16.57    0.73
   1  -9   1   15.59    0.73
  -1  -9  -1   16.07    0.72
  -1  -9  -1   16.20    0.74
   1  -9   1   16.82    0.73
   1  -9   1   16.34    0.73
   1  -9   1   16.54    0.72
  -1  -9  -1   15.81    0.77
  -1   9  -1   15.39    0.81
  -1   9  -1   16.58    0.72
  -1   9  -1   16.89    0.71
   1   9   1   16.19    0.75
  -1   9  -1   16.16    0.74
   2  -9   1    2.96    0.33
  -2  -9  -1    3.74    0.32
  -2  -9  -1    3.09    0.37
  -2  -9  -1    3.36    0.32
   2  -9   1    3.45    0.35
  -2  -9  -1    2.51    0.44
   2  -9   1    3.23    0.34
   2  -9   1    3.21    0.30
  -2   9  -1    3.57    0.32
  -2   9  -1    3.25    0.29
   2   9   1    3.19    0.32
  -2   9  -1    2.70    0.33
  -2   9  -1    3.38    0.45
  -3  -9  -1    8.28    0.53
   3  -9   1    8.94    0.47
  -3  -9  -1    7.38    0.55
   3  -9   1    8.63    0.49
  -3  -9  -1    8.65    0.47
   3  -9   1    8.44    0.47
  -3  -9  -1    8.64    0.47
   3  -9   1    8.37    0.50
   3   9   1    8.02    0.48
  -3   9  -1    8.84    0.49
  -3   9  -1    8.87    0.42
  -3   9  -1    9.04    0.47
  -3   9  -1    7.44    0.77
   4  -9   1   16.99    0.72
   4  -9   1   17.27    0.73
   4  -9   1   16.36    0.72
  -4  -9  -1   17.61    0.77
  -4  -9  -1   16.94    0.72
  -4  -9  -1   17.83    0.71
  -4  -9  -1   16.43    0.78
  -4   9  -1   17.33    0.73
  -4   9  -1   16.52    0.64
  -4   9  -1   17.34    0.74
  -4   9  -1   17.21    0.70
   5  -9   1    5.61    0.33
   5  -9   1    5.19    0.33
  -5  -9  -1    4.73    0.33
  -5  -9  -1    5.35    0.48
  -5   9  -1    6.02    0.38
  -5   9  -1    5.29    0.30
  -5   9  -1    5.18    0.33
   6  -9   1    8.28    0.39
   6  -9   1    7.45    0.38
  -6   9  -1    8.36    0.39
  -5 -10   1    6.73    0.38
   5 -10  -1    7.78    0.36
  -5 -10   1    7.24    0.37
   5 -10  -1    7.61    0.36
  -5  10   1    7.38    0.33
  -5  10   1    8.29    0.37
  -5  10   1    6.66    0.35
  -4 -10   1    1.41    0.24
   4 -10  -1    0.98    0.18
  -4 -10   1    1.12    0.26
  -4 -10   1    1.18    0.20
   4 -10  -1    1.06    0.20
  -4  10   1    0.72    0.14
  -4  10   1    1.18    0.18
  -4  10   1    1.07    0.18
  -4  10   1    0.78    0.16
  -3 -10   1   18.65    0.77
   3 -10  -1   18.08    0.76
  -3 -10   1   19.30    0.76
  -3 -10   1   19.02    0.77
   3 -10  -1   18.30    0.79
   3 -10  -1   18.78    0.74
  -3  10   1   17.56    1.16
  -3  10   1   18.13    0.74
   3  10  -1   16.52    0.81
  -3  10   1   18.13    0.76
  -3  10   1   18.68    0.71
   2 -10  -1   14.22    0.68
  -2 -10   1   15.10    0.67
   2 -10  -1   14.97    0.68
   2 -10  -1   14.72    0.66
   2 -10  -1   14.18    0.62
  -2 -10   1   14.84    0.73
  -2 -10   1   15.97    0.69
  -2 -10   1   14.84    0.76
  -2  10   1   14.82    0.82
  -2  10   1   15.92    0.66
   2  10  -1   14.65    0.73
  -2  10   1   15.74    0.64
   1 -10  -1    2.15    0.23
  -1 -10   1    1.81    0.37
   1 -10  -1    2.24    0.30
  -1 -10   1    1.59    0.34
  -1 -10   1    2.01    0.29
   1 -10  -1    2.43    0.28
  -1 -10   1    1.65    0.26
  -1 -10   1    1.54    0.27
   1 -10  -1    1.98    0.29
   1 -10  -1    2.32    0.31
  -1  10   1    1.80    0.40
  -1  10   1    1.88    0.37
   1  10  -1    1.26    0.33
  -1  10   1    1.81    0.26
  -1  10   1    1.78    0.28
   1  10  -1    1.58    0.26
   0 -10   1   42.85    1.54
   0 -10   1   42.15    1.44
   0 -10   1   42.26    1.57
   0 -10  -1   42.18    1.51
   0 -10   1   41.57    1.52
   0 -10  -1   39.98    1.41
   0 -10  -1   42.05    1.52
   0 -10  -1   41.98    1.53
   0 -10   1   42.32    1.55
   0 -10   1   43.97    1.55
   0 -10   1   40.60    1.51
   0 -10  -1   43.91    1.59
   0  10  -1   40.67    1.64
   0  10  -1   41.69    1.51
   0  10   1   42.05    1.50
   0  10  -1   41.55    1.50
   0  10   1   41.39    1.67
   0  10  -1   42.13    1.54
   0  10   1   40.59    1.50
  -1 -10  -1    9.39    0.50
   1 -10   1    8.74    0.44
  -1 -10  -1    9.83    0.51
  -1 -10  -1   10.17    0.57
   1 -10   1    9.52    0.51
   1 -10   1    9.41    0.51
   1 -10   1    9.18    0.52
  -1 -10  -1   10.11    0.63
   1 -10   1    9.04    0.51
  -1 -10  -1    9.82    0.56
  -1  10  -1    9.45    0.53
   1  10   1    9.42    0.56
   1  10   1    9.97    0.56
  -1  10  -1    9.44    0.50
  -1  10  -1    9.27    0.48
  -1  10  -1    9.10    0.62
  -2 -10  -1   13.87    0.66
   2 -10   1   13.48    0.65
  -2 -10  -1   14.08    0.64
  -2 -10  -1   14.59    0.88
  -2 -10  -1   14.42    0.64
   2 -10   1   14.05    0.61
  -2  10  -1   14.27    0.62
   2  10   1   13.76    0.68
  -2  10  -1   14.76    0.60
  -2  10  -1   12.53    0.81
  -3 -10  -1   13.15    0.65
   3 -10   1   13.48    0.60
   3 -10   1   14.41    0.62
  -3 -10  -1   12.29    0.69
  -3 -10  -1   13.80    0.61
  -3 -10  -1   14.20    0.61
   3 -10   1   13.53    0.61
   3 -10   1   13.68    0.59
  -3  10  -1   12.76    0.58
  -3  10  -1   13.64    0.62
  -3  10  -1   13.43    0.55
   4 -10   1    6.24    0.35
  -4 -10  -1    6.19    0.34
   4 -10   1    6.43    0.35
  -4 -10  -1    6.05    0.34
  -4  10  -1    6.16    0.36
  -4  10  -1    6.26    0.33
  -4  10  -1    6.87    0.37
  -5 -10  -1   19.66    0.72
   5 -10   1   19.80    0.74
   5 -10   1   19.83    0.74
  -5  10  -1   19.86    0.75
  -5  10  -1   21.00    0.76
   4 -11  -1   11.59    0.46
  -4 -11   1   11.28    0.51
  -4 -11   1   10.84    0.47
   4 -11  -1   11.35    0.45
  -4 -11   1   11.58    0.47
  -4  11   1   11.74    0.48
  -4  11   1    9.70    0.48
  -4  11   1   11.57    0.45
  -3 -11   1    6.55    0.35
  -3 -11   1    6.88    0.36
  -3 -11   1    7.17    0.38
   3 -11  -1    6.12    0.31
   3 -11  -1    6.45    0.35
  -3  11   1    5.23    0.39
  -3  11   1    6.11    0.33
  -3  11   1    6.28    0.31
  -3  11   1    6.35    0.35
   2 -11  -1    2.84    0.25
   2 -11  -1    2.53    0.30
   2 -11  -1    2.20    0.27
  -2 -11   1    2.60    0.25
  -2 -11   1    3.32    0.27
   2 -11  -1    2.69    0.21
  -2 -11   1    2.99    0.30
  -2  11   1    2.86    0.23
   2  11  -1    2.47    0.38
  -2  11   1    2.32    0.24
  -1 -11   1    7.73    0.47
   1 -11  -1    7.25    0.33
   1 -11  -1    7.75    0.47
   1 -11  -1    7.69    0.40
   1 -11  -1    7.53    0.41
   1 -11  -1    7.40    0.40
  -1 -11   1    7.83    0.42
  -1 -11   1    7.08    0.41
  -1  11   1    7.07    0.39
   1  11  -1    7.18    0.55
   1  11  -1    6.87    0.42
  -1  11   1    7.41    0.39
   0 -11  -1    0.27    0.16
   0 -11   1    0.36    0.13
   0 -11  -1    0.36    0.16
   0 -11   1    0.76    0.17
   0 -11  -1    0.51    0.15
   0 -11  -1    0.60    0.16
   0  11   1    0.37    0.14
   0  11  -1    0.63    0.27
   0  11  -1    0.42    0.14
   0  11  -1    0.58    0.20
   0  11   1    0.57    0.24
   0  11  -1    0.45    0.16
   0  11   1    0.45    0.18
   1 -11   1   11.72    0.48
  -1 -11  -1   12.95    0.58
   1 -11   1   12.84    0.56
  -1 -11  -1   12.58    0.56
   1 -11   1   12.32    0.60
   1 -11   1   11.67    0.55
  -1 -11  -1   11.73    0.55
   1 -11   1   11.47    0.56
   1 -11   1   11.56    0.55
  -1  11  -1   12.72    0.53
  -1  11  -1   12.14    0.54
   1  11   1   11.06    0.67
   1  11   1   12.30    0.56
  -1  11  -1   10.97    0.75
  -1  11  -1   11.91    0.57
  -2 -11  -1    0.55    0.13
   2 -11   1    0.69    0.16
  -2 -11  -1    0.70    0.15
   2 -11   1    1.19    0.25
   2 -11   1    0.91    0.16
  -2 -11  -1    0.56    0.18
   2 -11   1    0.79    0.15
  -2  11  -1    0.87    0.16
  -2  11  -1    0.75    0.16
  -2  11  -1    0.48    0.11
   3 -11   1    5.35    0.28
  -3 -11  -1    5.33    0.30
  -3 -11  -1    5.27    0.30
   3 -11   1    5.23    0.31
  -3  11  -1    5.36    0.33
  -3  11  -1    5.22    0.26
  -3  11  -1    4.91    0.29
   4 -11   1    0.22    0.10
   4 -11   1    0.14    0.08
  -4 -11  -1   -0.01    0.12
  -4 -11  -1    0.20    0.15
  -4  11  -1    0.23    0.08
  -4  11  -1    0.03    0.15
  -4  11  -1    0.35    0.13
   3 -12  -1    7.86    0.37
   3 -12  -1    8.51    0.36
  -3 -12   1    8.56    0.37
  -3  12   1    7.44    0.46
  -3  12   1    8.87    0.33
  -3  12   1    9.83    0.39
   2 -12  -1    1.86    0.25
  -2 -12   1    1.93    0.19
   2 -12  -1    2.19    0.24
  -2 -12   1    1.98    0.19
   2 -12  -1    1.80    0.23
  -2  12   1    2.03    0.19
  -2  12   1    2.32    0.17
  -2  12   1    1.56    0.18
   2  12  -1    2.57    0.27
  -1 -12   1    3.92    0.24
   1 -12  -1    3.77    0.29
   1 -12  -1    3.44    0.42
  -1 -12   1    3.90    0.26
   1 -12  -1    3.91    0.26
   1 -12  -1    4.02    0.37
  -1  12   1    3.80    0.26
  -1  12   1    3.52    0.22
   1  12  -1    3.76    0.26
   0 -12  -1    0.01    0.10
   0 -12   1    0.27    0.17
   0 -12  -1    0.24    0.13
   0 -12   1    0.28    0.10
   0 -12   1    0.01    0.12
   0 -12  -1    0.27    0.12
   0  12  -1    0.23    0.11
   0  12  -1   -0.09    0.18
   0  12   1    0.12    0.10
  -1 -12  -1    7.94    0.41
   1 -12   1    7.52    0.39
   1 -12   1    7.69    0.36
  -1 -12  -1    7.19    0.36
  -1 -12  -1    7.14    0.35
  -1  12  -1    6.82    0.35
   1  12   1    6.71    0.43
  -1  12  -1    7.19    0.33
   2 -12   1    2.02    0.23
  -2 -12  -1    2.39    0.20
   2 -12   1    2.31    0.24
   2 -12   1    2.38    0.24
  -2 -12  -1    2.12    0.20
  -2  12  -1    2.33    0.19
  -2  12  -1    2.41    0.18
  -2  12  -1    2.47    0.30
   3 -12   1    3.87    0.24
  -3 -12  -1    4.13    0.23
  -3 -12  -1    4.03    0.22
   3 -12   1    3.27    0.19
   3 -12   1    3.64    0.24
  -3  12  -1    3.96    0.21
  -3  12  -1    3.89    0.24
  -1 -13   1    2.22    0.17
   0 -13   1   14.42    0.52
   0 -13  -1   13.71    0.52
   0  13   1   13.40    0.51
   0  13  -1   14.23    0.51
   0  13   1   13.76    0.53
  -9   0   2    9.82    0.44
  -9   0   2    8.93    0.41
  -8   0   2    5.48    0.36
   8   0  -2    4.98    0.90
  -8   0   2    5.59    0.38
  -8   0   2    5.24    0.38
  -8   0   2    6.14    0.41
  -7   0   2   11.65    0.63
  -7   0   2   11.34    0.61
   7   0  -2   10.52    0.81
  -7   0   2   11.42    0.61
  -7   0   2   11.97    0.60
  -6   0   2  169.17    5.51
  -6   0   2  169.20    5.52
  -6   0   2  165.69    5.51
   6   0  -2  163.51    5.56
   6   0  -2  162.90    5.47
  -6   0   2  166.77    5.52
  -5   0   2   10.73    0.58
  -5   0   2   11.15    0.67
  -5   0   2   10.53    0.54
  -5   0   2   10.77    0.56
   5   0  -2   11.12    0.55
   4   0  -2   33.84    1.22
   3   0  -2   39.71    1.37
   2   0  -2    9.95    0.39
  -1   0   2   20.86    0.73
   1   0  -2   21.65    0.74
   0   0   2   15.55    0.57
   0   0  -2   16.15    0.58
   1   0   2    1.61    0.11
   2   0   2   61.76    2.04
   3   0   2   65.11    2.19
  -4   0  -2   15.88    0.68
  -4   0  -2   14.63    0.74
   4   0   2   15.40    0.65
  -4   0  -2   15.81    0.72
   5   0   2   62.05    2.22
  -5   0  -2   64.88    2.51
  -5   0  -2   61.32    2.34
  -5   0  -2   64.49    2.28
  -5   0  -2   59.44    2.39
  -5   0  -2   62.98    2.19
  -6   0  -2   80.54    2.63
   6   0   2   75.67    2.71
  -6   0  -2   73.73    2.65
  -6   0  -2   76.41    2.63
  -6   0  -2   77.31    2.67
  -6   0  -2   76.99    2.64
   6   0   2   74.86    2.62
  -6   0  -2   73.27    2.67
   7   0   2   38.82    1.57
  -7   0  -2   38.94    1.44
  -7   0  -2   39.54    1.69
  -7   0  -2   41.36    1.63
  -7   0  -2   36.99    1.49
   7   0   2   39.55    1.43
  -8   0  -2    8.66    0.44
  -8   0  -2    9.10    0.45
   8   0   2    9.45    0.43
  -8   0  -2    9.25    0.45
  -9  -1   2    5.90    0.32
  -9  -1   2    6.46    0.32
  -9   1   2    6.21    0.32
  -8  -1   2   11.33    0.55
  -8  -1   2   10.50    0.54
  -8  -1   2   11.48    0.56
  -8   1   2   11.05    0.53
  -8   1   2   10.80    0.54
  -8   1   2   10.67    0.53
  -7  -1   2   23.14    1.00
  -7  -1   2   23.96    1.01
  -7  -1   2   24.99    1.03
  -7  -1   2   24.31    1.01
  -7   1   2   24.32    1.02
  -7   1   2   22.95    0.99
  -7   1   2   25.50    1.01
  -7   1   2   25.07    1.01
  -6  -1   2   14.29    0.69
  -6  -1   2   12.58    0.69
  -6  -1   2   14.53    0.71
   6  -1  -2   14.13    0.74
  -6  -1   2   14.53    0.70
   6  -1  -2   13.11    0.67
   6   1  -2   14.45    0.70
  -6   1   2   12.87    0.76
  -6   1   2   14.00    0.67
  -6   1   2   14.25    0.70
  -6   1   2   14.25    0.69
   5  -1  -2    7.72    0.45
  -5  -1   2    7.24    0.45
  -5  -1   2    8.01    0.62
  -5  -1   2    7.59    0.46
  -5  -1   2    7.52    0.46
   5  -1  -2    7.92    0.57
  -5  -1   2    7.79    0.50
  -5   1   2    7.45    0.46
   5   1  -2    7.05    0.41
  -5   1   2    7.39    0.44
  -5   1   2    7.15    0.43
  -5   1   2    6.72    0.53
  -5   1   2    6.66    0.46
   4  -1  -2   52.31    1.84
   4   1  -2   52.79    1.81
   3  -1  -2   95.08    3.17
   3   1  -2   96.60    3.14
   2  -1  -2  424.38   13.88
   2   1  -2  417.97   13.76
  -2   1   2  424.98   13.83
   1  -1  -2   10.24    0.42
  -1   1   2   12.53    0.42
   1   1  -2   11.36    0.41
   0  -1   2  910.57   30.75
   0   1  -2 1000.00   30.82
   1  -1   2  867.35   28.10
  -1   1  -2  868.60   28.02
   2  -1   2  251.52    8.26
   2   1   2  242.66    8.04
   3  -1   2   32.02    1.17
   3   1   2   33.15    1.12
  -4  -1  -2  186.04    6.23
  -4  -1  -2  196.27    6.24
  -4  -1  -2  193.53    6.21
  -4  -1  -2  192.02    6.25
   4  -1   2  177.53    6.25
  -4   1  -2  194.02    6.27
  -4   1  -2  192.13    6.24
  -4   1  -2  193.75    6.22
   4   1   2  186.55    6.21
  -4   1  -2  191.97    6.21
  -5  -1  -2   29.07    1.11
  -5  -1  -2   26.45    1.31
  -5  -1  -2   27.20    1.14
  -5  -1  -2   29.39    1.14
  -5  -1  -2   28.18    1.13
   5  -1   2   28.17    1.15
   5  -1   2   26.62    1.10
  -5   1  -2   25.77    1.23
  -5   1  -2   28.65    1.10
  -5   1  -2   28.60    1.08
  -5   1  -2   27.44    1.14
   5   1   2   29.76    1.11
   6  -1   2    2.87    0.39
  -6  -1  -2    3.30    0.44
   6  -1   2    3.73    0.41
  -6  -1  -2    3.52    0.47
   6  -1   2    2.99    0.39
  -6  -1  -2    3.46    0.36
  -6  -1  -2    3.91    0.39
  -6  -1  -2    3.53    0.40
  -6  -1  -2    4.01    0.39
  -6   1  -2    3.38    0.39
  -6   1  -2    2.86    0.44
  -6   1  -2    3.39    0.40
   6   1   2    3.24    0.38
  -6   1  -2    3.86    0.37
  -6   1  -2    3.40    0.36
   7  -1   2   36.49    1.35
   7  -1   2   36.13    1.53
  -7  -1  -2   35.91    1.35
   7  -1   2   38.86    1.39
   7   1   2   34.09    1.45
   7   1   2   36.65    1.36
  -7   1  -2   37.54    1.35
  -7   1  -2   35.59    1.38
  -8  -1  -2    2.16    0.25
  -8  -1  -2    2.17    0.28
  -8  -1  -2    2.50    0.24
  -8   1  -2    2.60    0.26
  -8   1  -2    3.01    0.24
  -8   1  -2    2.58    0.27
  -9  -2   2    1.71    0.18
  -9  -2   2    1.85    0.19
  -8  -2   2    0.12    0.13
  -8  -2   2   -0.03    0.13
  -8  -2   2   -0.05    0.16
  -8   2   2    0.22    0.11
  -8   2   2   -0.03    0.12
  -8   2   2    0.11    0.16
  -7  -2   2   22.92    1.01
  -7  -2   2   23.89    1.01
  -7  -2   2   24.48    1.01
   7  -2  -2   24.43    1.15
  -7  -2   2   25.24    1.02
   7   2  -2   25.06    1.07
  -7   2   2   24.00    0.99
  -7   2   2   23.93    1.02
  -7   2   2   24.56    1.00
  -6  -2   2   40.36    1.57
   6  -2  -2   42.95    1.66
  -6  -2   2   43.70    1.58
  -6  -2   2   43.11    1.57
  -6  -2   2   44.83    1.59
  -6   2   2   43.04    1.59
  -6   2   2   39.72    1.56
   6   2  -2   42.23    1.57
  -6   2   2   41.42    1.55
  -6   2   2   38.40    1.55
  -5  -2   2   30.41    1.28
  -5  -2   2   31.67    1.21
   5  -2  -2   33.64    1.27
  -5  -2   2   31.87    1.22
   5  -2  -2   27.45    1.36
  -5  -2   2   32.97    1.23
   5  -2  -2   32.62    1.19
  -5  -2   2   31.88    1.23
  -5   2   2   32.32    1.18
  -5   2   2   30.93    1.21
  -5   2   2   31.75    1.19
   5   2  -2   29.53    1.17
  -5   2   2   29.25    1.21
  -5   2   2   33.59    1.23
   4  -2  -2   37.64    1.37
  -4  -2   2   34.78    1.35
  -4  -2   2   35.15    1.36
  -4   2   2   38.87    1.39
   4   2  -2   37.43    1.29
  -4   2   2   37.33    1.34
   3  -2  -2   58.63    1.94
  -3   2   2   53.55    1.91
   3   2  -2   57.22    1.87
   2  -2  -2   62.45    2.09
   2   2  -2   62.29    2.04
   1  -2  -2  330.86   10.83
  -1   2   2  330.53   10.90
   1   2  -2  329.88   10.78
   0  -2   2   71.26    2.37
   0   2   2   73.57    2.35
   0   2  -2   71.78    2.38
   1  -2   2  806.21   26.11
  -1   2  -2  795.30   25.96
   2  -2   2  120.49    3.97
  -2   2  -2  121.08    3.95
   3  -2   2   40.87    1.44
   3   2   2   39.46    1.34
  -4  -2  -2    6.88    0.42
  -4  -2  -2    6.17    0.48
  -4  -2  -2    7.13    0.45
  -4  -2  -2    4.82    0.47
  -4  -2  -2    6.65    0.52
   4  -2   2    5.55    0.43
   4   2   2    6.21    0.31
  -4   2  -2    4.95    0.47
  -4   2  -2    5.66    0.39
  -4   2  -2    5.76    0.48
  -4   2  -2    6.30    0.42
  -5  -2  -2   20.61    1.00
  -5  -2  -2   21.26    0.90
  -5  -2  -2   20.87    1.05
  -5  -2  -2   22.88    0.93
  -5  -2  -2   21.25    0.93
   5  -2   2   23.63    0.99
   5   2   2   21.17    0.88
  -5   2  -2   22.23    0.94
  -5   2  -2   21.79    0.88
  -5   2  -2   21.88    0.92
  -5   2  -2   22.11    0.90
  -5   2  -2   23.09    0.98
  -6  -2  -2    7.02    0.49
  -6  -2  -2    7.34    0.48
  -6  -2  -2    6.92    0.53
   6  -2   2    7.64    0.46
   6  -2   2    7.69    0.58
  -6  -2  -2    7.65    0.50
   6  -2   2    6.68    0.47
  -6   2  -2    7.12    0.47
  -6   2  -2    7.24    0.46
   6   2   2    6.55    0.48
  -6   2  -2    7.35    0.48
  -6   2  -2    6.66    0.50
   7  -2   2   26.22    1.02
  -7  -2  -2   26.37    1.06
  -7  -2  -2   26.57    1.04
  -7  -2  -2   28.55    1.10
   7  -2   2   28.25    1.05
   7  -2   2   25.76    1.24
  -7  -2  -2   25.37    1.07
  -7   2  -2   25.46    1.05
   7   2   2   24.96    1.13
  -7   2  -2   28.50    1.08
  -7   2  -2   26.50    1.03
  -7   2  -2   25.82    1.03
  -7   2  -2   27.47    1.04
  -8  -2  -2    8.82    0.43
  -8  -2  -2    8.81    0.46
  -8  -2  -2    9.12    0.43
  -8   2  -2    7.35    0.45
  -8   2  -2    8.27    0.41
  -8   2  -2    9.33    0.45
  -8   2  -2    9.09    0.43
  -8  -3   2   13.43    0.60
  -8  -3   2   12.40    0.58
  -8  -3   2   12.52    0.58
  -8   3   2   12.50    0.57
  -8   3   2   12.87    0.57
  -7  -3   2    1.47    0.25
   7  -3  -2    1.69    0.41
  -7  -3   2    1.28    0.34
  -7  -3   2    1.68    0.32
  -7   3   2    1.75    0.29
   7   3  -2    1.50    0.38
  -6  -3   2    0.04    0.17
  -6  -3   2    0.25    0.19
   6  -3  -2    0.46    0.25
  -6  -3   2    0.31    0.21
   6  -3  -2    0.28    0.25
   6   3  -2    0.33    0.17
  -6   3   2    0.20    0.18
  -6   3   2    0.47    0.24
  -6   3   2    0.56    0.17
  -6   3   2    0.49    0.24
  -5  -3   2    0.15    0.32
  -5  -3   2    0.90    0.27
   5  -3  -2    0.57    0.22
   5  -3  -2    0.61    0.21
   5  -3  -2    0.93    0.23
  -5   3   2    0.75    0.19
  -5   3   2    0.79    0.21
   5   3  -2    0.94    0.20
  -5   3   2    0.89    0.29
  -4  -3   2   16.50    0.70
  -4  -3   2   14.30    0.72
   4  -3  -2   17.36    1.01
   4  -3  -2   14.42    0.65
   4  -3  -2   14.65    0.68
  -4  -3   2   14.71    0.68
  -4   3   2   14.87    0.69
  -4   3   2   14.78    0.72
   4   3  -2   14.19    0.58
  -4   3   2   14.11    0.68
  -4   3   2   14.69    0.65
  -4   3   2   14.52    0.63
   3  -3  -2   16.25    0.68
   3   3  -2   15.16    0.59
  -3   3   2   17.43    0.66
   2  -3  -2   98.07    3.27
   2   3  -2   97.39    3.20
  -2   3   2  100.70    3.26
   1  -3  -2   85.82    2.84
   1   3  -2   87.66    2.83
  -1   3   2   86.17    2.84
   0   3  -2   65.43    2.20
   0   3   2   67.12    2.17
   1  -3   2   16.56    0.62
   1   3   2   15.31    0.52
   1   3   2   15.00    0.53
  -1   3  -2   16.78    0.63
   2  -3   2  138.73    4.42
  -2   3  -2  129.36    4.40
   3  -3   2   45.94    1.65
   4  -3   2   36.35    1.37
  -4  -3  -2   34.63    1.34
  -4  -3  -2   33.50    1.33
  -4  -3  -2   33.97    1.34
   4  -3   2   37.04    1.29
  -4  -3  -2   36.59    1.33
  -4  -3  -2   34.97    1.32
  -4   3  -2   34.03    1.27
  -4   3  -2   35.11    1.36
  -4   3  -2   34.91    1.34
   4   3   2   34.72    1.22
  -4   3  -2   35.43    1.30
  -4   3  -2   36.67    1.30
   5  -3   2    4.82    0.39
  -5  -3  -2    3.76    0.38
   5  -3   2    4.43    0.44
  -5  -3  -2    4.16    0.40
  -5  -3  -2    4.70    0.41
  -5  -3  -2    3.39    0.44
   5  -3   2    4.37    0.36
  -5   3  -2    4.57    0.37
  -5   3  -2    4.32    0.42
   5   3   2    3.99    0.31
  -5   3  -2    4.80    0.39
  -5   3  -2    3.99    0.36
   6  -3   2    3.31    0.50
   6  -3   2    2.77    0.32
  -6  -3  -2    2.60    0.38
  -6  -3  -2    2.58    0.34
   6  -3   2    2.50    0.33
  -6  -3  -2    2.44    0.38
  -6  -3  -2    2.76    0.46
  -6   3  -2    2.75    0.38
  -6   3  -2    2.79    0.34
  -6   3  -2    2.28    0.32
   6   3   2    2.84    0.37
  -6   3  -2    2.83    0.34
   7  -3   2    6.23    0.38
   7  -3   2    7.34    0.80
  -7  -3  -2    5.63    0.41
  -7  -3  -2    5.53    0.41
   7  -3   2    6.17    0.40
  -7  -3  -2    6.88    0.43
  -7   3  -2    5.94    0.38
  -7   3  -2    6.16    0.39
   7   3   2    5.80    0.58
  -7   3  -2    6.09    0.43
  -7   3  -2    6.04    0.41
  -8  -3  -2    0.90    0.20
  -8  -3  -2    0.85    0.15
  -8   3  -2    0.79    0.13
  -8   3  -2    0.80    0.17
  -8  -4   2    2.66    0.27
  -8  -4   2    2.43    0.24
  -8   4   2    2.15    0.25
  -8   4   2    2.49    0.24
   7  -4  -2   44.14    2.07
  -7  -4   2   52.41    1.77
   7   4  -2   50.89    1.82
  -6  -4   2    7.21    0.48
   6  -4  -2    6.72    0.48
   6  -4  -2    7.15    0.70
  -6  -4   2    6.77    0.49
  -6  -4   2    6.83    0.54
  -6   4   2    7.51    0.47
   6   4  -2    7.22    0.47
  -6   4   2    6.16    0.51
   5  -4  -2   54.36    1.93
  -5  -4   2   54.04    1.94
   5  -4  -2   57.21    2.04
  -5  -4   2   54.29    1.94
  -5  -4   2   47.44    1.95
  -5  -4   2   53.30    2.03
   5  -4  -2   52.57    1.94
  -5   4   2   53.66    1.85
  -5   4   2   51.30    2.02
  -5   4   2   53.40    1.90
   5   4  -2   56.30    1.88
  -5   4   2   54.53    1.90
   4  -4  -2    5.05    0.40
  -4  -4   2    5.53    0.40
  -4  -4   2    5.77    0.55
  -4  -4   2    5.89    0.46
   4  -4  -2    4.92    0.47
  -4  -4   2    5.98    0.43
   4  -4  -2    5.49    0.42
  -4   4   2    4.34    0.48
   4   4  -2    6.06    0.30
  -4   4   2    5.63    0.35
  -4   4   2    5.10    0.41
  -4   4   2    5.44    0.34
  -4   4   2    4.90    0.36
   3  -4  -2  115.18    3.90
  -3  -4   2  130.19    4.14
  -3   4   2  118.25    3.86
  -3   4   2  110.11    3.87
   3   4  -2  109.78    3.79
   2  -4  -2   31.72    1.24
  -2   4   2   34.92    1.20
   2   4  -2   33.03    1.14
  -1   4   2   36.40    1.24
   1   4  -2   34.89    1.23
   0   4  -2  144.40    4.77
   0   4   2  147.70    4.86
   1  -4   2  191.78    6.36
   1   4   2  207.36    6.41
  -1   4  -2  187.32    6.36
   2  -4   2   39.25    1.44
  -2   4  -2   40.41    1.43
   3  -4   2   27.27    1.06
   3  -4   2   26.53    1.03
  -3  -4  -2   26.73    1.06
  -3  -4  -2   27.77    1.04
  -3  -4  -2   26.58    1.06
   3  -4   2   26.96    0.99
  -3   4  -2   27.57    1.00
  -3   4  -2   23.88    1.03
  -3   4  -2   25.79    0.95
  -3   4  -2   25.29    1.00
  -3   4  -2   25.77    1.01
   4  -4   2    1.26    0.27
  -4  -4  -2    1.40    0.27
  -4  -4  -2    1.95    0.33
  -4  -4  -2    1.62    0.28
   4  -4   2    1.81    0.27
  -4  -4  -2    1.13    0.26
   4  -4   2    1.18    0.23
  -4  -4  -2    1.28    0.27
  -4   4  -2    1.69    0.30
  -4   4  -2    1.71    0.28
  -4   4  -2    1.40    0.24
   4   4   2    1.34    0.16
  -4   4  -2    1.22    0.26
  -5  -4  -2   11.90    0.66
  -5  -4  -2   12.91    0.66
   5  -4   2   11.11    0.71
  -5  -4  -2   11.45    0.66
   5  -4   2   13.25    0.63
   5  -4   2   12.54    0.59
  -5  -4  -2   11.60    0.63
  -5   4  -2   12.35    0.60
   5   4   2   11.48    0.54
  -5   4  -2   12.66    0.62
  -5   4  -2   12.03    0.59
  -5   4  -2   12.16    0.59
  -5   4  -2   12.47    0.65
  -6  -4  -2    0.28    0.25
  -6  -4  -2    0.37    0.19
   6  -4   2    0.09    0.15
  -6  -4  -2    0.01    0.19
   6  -4   2    0.67    0.38
   6  -4   2    0.28    0.14
  -6  -4  -2    0.27    0.19
  -6   4  -2    0.50    0.19
  -6   4  -2   -0.02    0.15
   6   4   2    0.18    0.23
  -6   4  -2    0.44    0.22
  -6   4  -2    0.01    0.14
  -7  -4  -2    1.60    0.27
  -7  -4  -2    1.26    0.26
   7  -4   2    1.04    0.18
  -7  -4  -2    1.73    0.35
  -7   4  -2    1.38    0.23
  -7   4  -2    0.88    0.18
  -8  -4  -2    4.59    0.29
  -8  -4  -2    4.94    0.30
  -8   4  -2    4.59    0.30
  -8   4  -2    4.70    0.27
  -8  -5   2    8.92    0.43
  -8  -5   2    9.05    0.44
  -8   5   2    9.10    0.42
  -8   5   2    9.17    0.42
  -7  -5   2    0.27    0.14
   7  -5  -2    0.12    0.18
  -7  -5   2    0.07    0.15
  -7   5   2    0.15    0.13
  -6  -5   2    2.92    0.38
   6  -5  -2    2.86    0.35
   6  -5  -2    3.07    0.44
  -6  -5   2    2.66    0.35
  -6   5   2    3.39    0.33
  -6   5   2    3.41    0.36
  -6   5   2    3.13    0.33
   6   5  -2    2.97    0.41
  -5  -5   2    7.91    0.50
  -5  -5   2    8.22    0.53
   5  -5  -2    8.28    0.49
   5  -5  -2    7.74    0.53
   5  -5  -2    7.55    0.73
  -5  -5   2    8.12    0.51
   5   5  -2    8.85    0.44
  -5   5   2    8.44    0.45
  -5   5   2    7.04    0.52
  -5   5   2    8.93    0.49
  -5   5   2    8.75    0.51
   4  -5  -2    1.95    0.47
  -4  -5   2    2.35    0.33
  -4  -5   2    1.83    0.32
  -4  -5   2    2.38    0.34
   4  -5  -2    2.33    0.33
   4  -5  -2    1.81    0.33
  -4   5   2    2.00    0.27
  -4   5   2    2.67    0.26
  -4   5   2    2.61    0.32
   4   5  -2    2.58    0.22
  -4   5   2    2.18    0.25
   3  -5  -2   27.02    1.04
  -3  -5   2   26.83    1.04
  -3  -5   2   27.96    1.08
  -3  -5   2   26.49    1.07
   3  -5  -2   25.61    1.12
   3  -5  -2   26.37    1.03
  -3  -5   2   29.49    1.09
  -3   5   2   27.79    0.99
  -3   5   2   26.00    1.03
   3   5  -2   28.84    0.98
  -3   5   2   26.49    1.05
  -3   5   2   26.48    1.01
  -2   5   2    2.39    0.22
   2   5  -2    2.41    0.19
  -1   5   2   65.26    2.17
   1   5  -2   62.23    2.15
   0   5   2  254.68    8.33
   0   5  -2  245.01    8.38
  -1   5  -2    0.26    0.11
  -2  -5  -2   12.60    0.58
   2  -5   2   13.01    0.61
   2  -5   2   11.69    0.62
   2  -5   2   12.34    0.61
  -2  -5  -2   11.41    0.64
   2  -5   2   12.14    0.63
  -2  -5  -2   12.74    0.59
   2   5   2   12.44    0.45
  -2   5  -2   12.54    0.58
  -2   5  -2   13.95    0.60
  -2   5  -2   12.22    0.55
   3  -5   2    3.05    0.31
  -3  -5  -2    2.95    0.36
   3  -5   2    3.35    0.34
  -3  -5  -2    2.13    0.49
   3  -5   2    3.37    0.44
   3  -5   2    3.46    0.40
   3  -5   2    4.00    0.37
  -3  -5  -2    3.43    0.56
  -3  -5  -2    2.61    0.34
  -3  -5  -2    3.22    0.39
  -3  -5  -2    2.82    0.41
  -3   5  -2    4.12    0.37
  -3   5  -2    2.96    0.30
  -3   5  -2    3.19    0.30
  -3   5  -2    3.66    0.38
  -3   5  -2    3.04    0.29
   4  -5   2   26.06    1.16
   4  -5   2   27.07    0.99
  -4  -5  -2   24.95    1.10
   4  -5   2   27.02    1.05
  -4  -5  -2   25.27    1.04
   4  -5   2   24.71    1.09
  -4  -5  -2   25.77    1.07
  -4  -5  -2   26.88    1.14
  -4  -5  -2   26.12    1.06
  -4   5  -2   26.17    1.11
  -4   5  -2   27.36    1.03
  -4   5  -2   25.24    0.99
  -4   5  -2   25.30    1.02
   5  -5   2    1.57    0.30
  -5  -5  -2    1.88    0.36
  -5  -5  -2    2.39    0.44
   5  -5   2    2.06    0.28
  -5  -5  -2    2.24    0.43
   5  -5   2    1.38    0.40
  -5  -5  -2    2.02    0.37
   5  -5   2    2.06    0.32
   5   5   2    2.44    0.45
  -5   5  -2    2.36    0.30
  -5   5  -2    1.94    0.32
  -5   5  -2    1.44    0.28
  -5   5  -2    1.49    0.31
  -5   5  -2    1.91    0.28
  -6  -5  -2    3.53    0.45
  -6  -5  -2    3.47    0.41
   6  -5   2    3.32    0.33
   6  -5   2    3.01    0.29
  -6  -5  -2    2.98    0.50
  -6   5  -2    3.17    0.34
  -6   5  -2    3.91    0.34
   7  -5   2    1.13    0.23
  -7  -5  -2    1.11    0.23
  -7  -5  -2    1.14    0.24
  -7   5  -2    0.84    0.15
  -8   5  -2    0.91    0.17
  -8  -6   2    2.00    0.20
  -8  -6   2    2.01    0.22
  -8   6   2    2.23    0.19
  -8   6   2    1.99    0.19
  -7  -6   2    5.53    0.35
  -7  -6   2    5.54    0.39
   7  -6  -2    5.52    0.35
   7  -6  -2    6.45    0.51
  -7   6   2    5.96    0.35
   6  -6  -2   17.29    0.74
   6  -6  -2   14.94    0.98
  -6  -6   2   17.31    0.81
  -6  -6   2   18.59    0.80
  -6   6   2   18.38    0.77
   5  -6  -2    6.36    0.43
  -5  -6   2    6.24    0.50
   5  -6  -2    5.84    0.44
  -5  -6   2    6.06    0.47
  -5  -6   2    6.61    0.44
  -5   6   2    6.34    0.39
   5   6  -2    6.38    0.41
  -5   6   2    7.11    0.43
  -5   6   2    6.74    0.45
  -4  -6   2    4.52    0.41
   4  -6  -2    5.35    0.39
  -4  -6   2    5.03    0.46
   4  -6  -2    4.46    0.50
   4  -6  -2    4.57    0.38
  -4  -6   2    5.25    0.38
  -4   6   2    4.77    0.31
  -4   6   2    4.84    0.36
  -4   6   2    4.78    0.33
   4   6  -2    4.78    0.32
   3  -6  -2    4.78    0.44
  -3  -6   2    5.84    0.44
  -3  -6   2    4.97    0.43
  -3  -6   2    5.38    0.38
   3  -6  -2    5.43    0.37
   3  -6  -2    4.67    0.35
  -3  -6   2    4.86    0.39
  -3   6   2    5.36    0.33
  -3   6   2    4.93    0.38
  -3   6   2    4.93    0.35
  -3   6   2    6.12    0.40
   3   6  -2    5.10    0.31
   2  -6  -2   89.04    2.94
   2  -6  -2   89.48    2.93
  -2  -6   2   85.47    2.93
   2  -6  -2   86.51    2.91
  -2  -6   2   87.26    2.94
   2  -6  -2   88.58    2.94
   2  -6  -2   88.59    2.94
  -2  -6   2   84.45    2.97
  -2  -6   2   82.15    2.94
  -2  -6   2   87.32    2.97
  -2   6   2   87.26    2.89
   2   6  -2   86.64    2.91
  -2   6   2   85.30    2.93
  -2   6   2   87.15    2.91
  -1  -6   2    9.32    0.55
   1  -6  -2    9.33    0.49
  -1  -6   2    9.45    0.55
   1  -6  -2    9.66    0.52
  -1  -6   2   10.25    0.49
   1  -6  -2    9.79    0.46
   1  -6  -2   10.04    0.52
  -1  -6   2    9.42    0.51
   1  -6  -2    9.87    0.50
   1   6  -2   10.02    0.47
  -1   6   2    8.98    0.46
   0  -6  -2   32.84    1.23
   0  -6  -2   33.64    1.24
   0  -6   2   32.99    1.21
   0  -6  -2   32.41    1.23
   0  -6   2   35.89    1.31
   0  -6   2   33.44    1.27
   0  -6   2   33.70    1.26
   0  -6  -2   33.28    1.23
   0   6  -2   33.33    1.25
   0   6   2   33.36    1.21
   1  -6   2   22.97    0.92
   1  -6   2   22.53    0.95
  -1  -6  -2   24.37    0.93
  -1  -6  -2   23.77    0.94
  -1  -6  -2   23.18    0.93
   1  -6   2   22.81    0.94
  -1  -6  -2   24.53    0.93
   1  -6   2   23.75    0.96
  -1  -6  -2   25.80    0.98
  -1   6  -2   22.26    0.92
  -1   6  -2   23.61    0.94
   1   6   2   24.42    0.88
  -2  -6  -2   49.08    1.76
  -2  -6  -2   51.00    1.81
  -2  -6  -2   48.28    1.81
   2  -6   2   51.79    1.80
  -2  -6  -2   51.82    1.77
   2  -6   2   51.48    1.78
  -2  -6  -2   47.05    1.76
   2  -6   2   51.72    1.78
  -2   6  -2   49.57    1.76
  -2   6  -2   52.44    1.74
   2   6   2   49.71    1.69
  -2   6  -2   48.13    1.79
   3  -6   2    5.12    0.42
  -3  -6  -2    5.47    0.46
  -3  -6  -2    5.37    0.39
   3  -6   2    5.20    0.38
  -3  -6  -2    5.89    0.44
   3  -6   2    4.99    0.36
  -3  -6  -2    4.53    0.46
   3  -6   2    3.77    0.56
  -3  -6  -2    5.42    0.56
  -3   6  -2    4.85    0.48
  -3   6  -2    5.20    0.44
  -3   6  -2    5.12    0.40
  -3   6  -2    5.13    0.39
   3   6   2    4.34    0.33
  -3   6  -2    5.49    0.37
   4  -6   2   10.48    0.57
   4  -6   2   10.56    0.50
  -4  -6  -2    9.44    0.66
  -4  -6  -2    9.80    0.55
  -4  -6  -2    9.44    0.52
  -4  -6  -2    8.98    0.56
   4  -6   2   10.29    0.61
   4  -6   2   10.19    0.55
  -4  -6  -2    8.50    0.60
  -4  -6  -2   10.07    0.60
  -4   6  -2   10.19    0.50
  -4   6  -2   11.03    0.56
  -4   6  -2    9.76    0.53
  -4   6  -2    9.60    0.46
   5  -6   2    1.39    0.28
  -5  -6  -2    0.79    0.21
  -5  -6  -2    1.40    0.30
  -5  -6  -2    0.77    0.26
  -5  -6  -2    1.00    0.24
  -5  -6  -2    1.40    0.29
   5  -6   2    0.95    0.24
  -5   6  -2    0.78    0.17
  -5   6  -2    0.97    0.25
  -6  -6  -2   34.29    1.28
  -6  -6  -2   34.24    1.29
  -6  -6  -2   32.02    1.29
   6  -6   2   34.65    1.28
   6  -6   2   34.48    1.33
  -6   6  -2   34.58    1.27
  -6   6  -2   34.64    1.24
  -7  -6  -2    4.02    0.38
   7  -6   2    3.65    0.28
  -7  -6  -2    4.39    0.38
  -7   6  -2    3.72    0.26
   7  -7  -2    0.20    0.17
   7  -7  -2    0.21    0.17
  -7  -7   2    0.17    0.14
  -7   7   2    0.36    0.13
  -6  -7   2   12.88    0.62
   6  -7  -2   12.00    0.60
   6  -7  -2   12.66    0.57
  -6  -7   2   12.89    0.63
  -6   7   2   12.39    0.58
  -6   7   2   11.84    0.58
  -6   7   2   12.38    0.53
   5  -7  -2   36.94    1.40
  -5  -7   2   37.98    1.44
  -5  -7   2   35.55    1.43
  -5  -7   2   37.77    1.39
   5  -7  -2   38.31    1.40
  -5   7   2   36.39    1.35
  -5   7   2   38.42    1.40
  -5   7   2   39.06    1.40
  -4  -7   2   41.70    1.59
  -4  -7   2   44.60    1.62
   4  -7  -2   47.31    1.62
   4  -7  -2   43.11    1.61
  -4  -7   2   45.87    1.67
   4  -7  -2   44.44    1.62
  -4  -7   2   42.06    1.65
  -4   7   2   45.85    1.54
  -4   7   2   45.66    1.59
   4   7  -2   43.06    1.58
  -4   7   2   44.52    1.61
   3  -7  -2   32.60    1.22
  -3  -7   2   33.34    1.22
   3  -7  -2   33.50    1.23
  -3  -7   2   31.76    1.27
  -3  -7   2   30.81    1.26
  -3  -7   2   32.15    1.23
   3  -7  -2   33.26    1.21
  -3   7   2   32.77    1.19
  -3   7   2   30.58    1.21
  -3   7   2   31.14    1.28
   3   7  -2   31.37    1.20
  -3   7   2   32.56    1.16
  -2  -7   2   15.72    0.74
   2  -7  -2   15.84    0.78
  -2  -7   2   13.49    0.73
  -2  -7   2   15.78    0.70
   2  -7  -2   15.77    0.70
   2  -7  -2   16.25    0.72
  -2  -7   2   15.08    0.70
   2  -7  -2   15.82    0.71
   2  -7  -2   15.13    0.70
  -2  -7   2   15.46    0.79
   2   7  -2   16.40    0.69
  -2   7   2   16.31    0.67
  -2   7   2   16.00    0.68
  -2   7   2   15.91    0.72
  -2   7   2   16.26    0.74
   1  -7  -2   32.88    1.16
   1  -7  -2   31.86    1.19
  -1  -7   2   32.36    1.21
   1  -7  -2   32.30    1.20
  -1  -7   2   31.79    1.22
  -1  -7   2   33.50    1.25
  -1  -7   2   31.99    1.14
   1  -7  -2   32.69    1.20
   1  -7  -2   34.02    1.22
  -1   7   2   32.16    1.36
  -1   7   2   30.90    1.19
  -1   7   2   30.02    1.22
  -1   7   2   31.88    1.21
   1   7  -2   30.72    1.22
   0  -7   2   64.32    2.19
   0  -7   2   61.74    2.13
   0  -7  -2   64.82    2.11
   0  -7   2   61.22    2.17
   0  -7  -2   65.04    2.17
   0  -7  -2   65.05    2.17
   0  -7  -2   63.83    2.16
   0  -7   2   63.51    2.17
   0  -7  -2   60.69    2.21
   0  -7  -2   61.16    2.16
   0  -7   2   63.08    2.19
   0   7  -2   60.60    2.17
   0   7  -2   62.54    2.22
   0   7   2   60.16    2.17
   0   7  -2   60.05    2.17
  -1  -7  -2   83.15    2.84
   1  -7   2   85.10    2.82
   1  -7   2   85.18    2.86
   1  -7   2   86.09    2.85
  -1  -7  -2   78.67    2.88
  -1  -7  -2   78.28    2.87
  -1  -7  -2   86.77    2.83
  -1  -7  -2   85.17    2.88
   1  -7   2   79.55    2.84
  -1  -7  -2   83.90    2.84
   1  -7   2   83.08    2.87
  -1   7  -2   84.75    2.82
  -1   7  -2   84.68    2.92
   1   7   2   82.60    2.83
  -1   7  -2   88.88    2.85
  -2  -7  -2    7.75    0.44
   2  -7   2    7.46    0.48
  -2  -7  -2    8.05    0.59
   2  -7   2    7.55    0.47
  -2  -7  -2    6.46    0.73
  -2  -7  -2    7.37    0.48
  -2  -7  -2    6.29    0.61
  -2  -7  -2    7.64    0.44
   2  -7   2    8.05    0.45
   2   7   2    7.94    0.39
  -2   7  -2    8.08    0.43
  -2   7  -2    7.99    0.50
  -2   7  -2    7.94    0.47
  -2   7  -2    8.43    0.46
   3  -7   2  128.46    4.22
  -3  -7  -2  121.86    4.22
  -3  -7  -2  122.57    4.23
  -3  -7  -2  129.65    4.24
  -3  -7  -2  127.26    4.20
  -3  -7  -2  127.09    4.20
   3  -7   2  130.29    4.23
   3  -7   2  123.42    4.22
  -3   7  -2  126.55    4.14
  -3   7  -2  121.15    4.18
  -3   7  -2  126.24    4.23
  -3   7  -2  126.03    4.33
  -3   7  -2  129.28    4.20
   3   7   2  125.92    4.12
  -4  -7  -2   62.18    2.13
  -4  -7  -2   61.54    2.17
   4  -7   2   62.13    2.16
   4  -7   2   62.06    2.16
   4  -7   2   62.85    2.17
  -4  -7  -2   55.51    2.16
  -4  -7  -2   59.83    2.16
  -4  -7  -2   61.52    2.12
  -4   7  -2   58.89    2.12
  -4   7  -2   63.68    2.12
  -4   7  -2   59.22    2.03
  -4   7  -2   62.82    2.16
  -5  -7  -2   15.65    0.83
  -5  -7  -2   13.16    0.70
  -5  -7  -2   12.53    0.66
  -5  -7  -2   14.63    0.71
   5  -7   2   14.40    0.67
  -5  -7  -2   13.85    0.70
  -5  -7  -2   13.60    0.64
  -5   7  -2   14.36    0.65
   6  -7   2    2.33    0.25
  -6  -7  -2    1.77    0.33
  -6  -7  -2    1.90    0.26
  -6   7  -2    2.26    0.25
  -6   7  -2    1.94    0.29
   7  -7   2    0.44    0.12
  -7   7  -2    0.29    0.12
   7  -8  -2   -0.18    0.12
  -7  -8   2   -0.08    0.18
  -7  -8   2   -0.05    0.13
   7  -8  -2   -0.14    0.12
  -7   8   2   -0.04    0.09
  -7   8   2    0.02    0.10
  -6  -8   2   14.77    0.64
   6  -8  -2   14.17    0.61
  -6  -8   2   14.37    0.63
  -6  -8   2   13.22    0.67
   6  -8  -2   13.91    0.59
  -6   8   2   14.27    0.61
  -6   8   2   13.98    0.59
  -6   8   2   14.08    0.56
  -5  -8   2   26.94    1.06
  -5  -8   2   26.28    1.08
  -5  -8   2   26.94    1.02
   5  -8  -2   21.93    1.18
  -5   8   2   25.41    1.03
  -5   8   2   29.46    1.11
  -5   8   2   27.39    1.08
  -4  -8   2    7.54    0.56
   4  -8  -2    7.99    0.47
  -4  -8   2    8.02    0.52
  -4  -8   2    8.02    0.47
   4  -8  -2    8.06    0.47
  -4  -8   2    7.59    0.47
  -4   8   2    8.13    0.44
   4   8  -2    7.89    0.49
  -4   8   2    8.68    0.48
  -4   8   2    8.06    0.46
  -4   8   2    8.23    0.39
   3  -8  -2   11.26    0.56
   3  -8  -2   11.39    0.57
  -3  -8   2   11.52    0.68
  -3  -8   2   11.60    0.58
  -3  -8   2   12.24    0.64
  -3  -8   2   11.75    0.59
   3  -8  -2   11.45    0.59
   3   8  -2   11.56    0.58
  -3   8   2   11.50    0.55
  -3   8   2   11.27    0.58
  -3   8   2   12.17    0.69
  -3   8   2   12.28    0.53
   2  -8  -2   11.99    0.57
  -2  -8   2   13.49    0.66
   2  -8  -2   12.06    0.62
   2  -8  -2   11.79    0.61
   2  -8  -2   12.18    0.63
  -2  -8   2   14.02    0.63
   2  -8  -2   12.23    0.60
  -2  -8   2   13.86    0.62
  -2  -8   2   13.98    0.63
  -2   8   2   12.26    0.59
  -2   8   2   12.49    0.63
  -2   8   2   13.18    0.58
   2   8  -2   13.79    0.64
  -2   8   2   11.80    0.66
   1  -8  -2   18.25    0.75
   1  -8  -2   17.49    0.76
   1  -8  -2   18.33    0.78
   1  -8  -2   18.27    0.76
  -1  -8   2   16.91    0.69
  -1  -8   2   17.68    0.77
   1  -8  -2   18.15    0.71
  -1  -8   2   16.47    0.76
  -1  -8   2   17.46    0.77
  -1  -8   2   18.97    0.82
  -1   8   2   16.60    0.75
  -1   8   2   17.94    0.76
   1   8  -2   17.43    0.81
  -1   8   2   18.35    0.81
   1   8  -2   16.67    0.93
   0  -8   2    8.27    0.49
   0  -8   2    8.64    0.49
   0  -8  -2    8.21    0.48
   0  -8   2    8.98    0.52
   0  -8  -2    9.07    0.48
   0  -8   2    9.13    0.45
   0  -8  -2    8.47    0.48
   0  -8  -2    8.76    0.41
   0  -8  -2    9.14    0.49
   0   8  -2    7.36    0.70
   0   8   2    8.44    0.55
   0   8   2    9.52    0.49
   1  -8   2   37.69    1.41
   1  -8   2   37.29    1.39
  -1  -8  -2   37.76    1.38
  -1  -8  -2   37.15    1.38
   1  -8   2   35.87    1.38
  -1  -8  -2   36.90    1.37
  -1  -8  -2   34.96    1.42
   1  -8   2   37.53    1.41
   1  -8   2   38.17    1.36
  -1  -8  -2   38.66    1.43
  -1   8  -2   38.04    1.48
  -1   8  -2   37.30    1.38
  -1   8  -2   38.18    1.37
   1   8   2   36.72    1.38
  -2  -8  -2   81.08    2.78
  -2  -8  -2   85.39    2.83
   2  -8   2   84.54    2.81
   2  -8   2   80.90    2.82
  -2  -8  -2   80.61    2.79
  -2  -8  -2   75.14    2.81
   2  -8   2   82.43    2.79
  -2   8  -2   81.98    2.82
   2   8   2   77.95    2.76
  -2   8  -2   83.67    2.92
  -2   8  -2   82.86    2.79
  -2   8  -2   82.54    2.75
  -3  -8  -2   32.71    1.18
   3  -8   2   30.24    1.19
  -3  -8  -2   31.64    1.18
  -3  -8  -2   29.79    1.56
  -3  -8  -2   32.54    1.22
   3  -8   2   30.76    1.18
   3  -8   2   31.68    1.20
  -3   8  -2   31.13    1.11
  -3   8  -2   29.54    1.15
  -3   8  -2   28.17    1.17
   3   8   2   31.11    1.11
  -3   8  -2   26.28    1.34
  -4  -8  -2    5.54    0.40
   4  -8   2    5.80    0.41
  -4  -8  -2    5.39    0.46
   4  -8   2    5.24    0.39
   4  -8   2    5.66    0.42
  -4  -8  -2    5.50    0.38
  -4   8  -2    6.00    0.33
  -4   8  -2    6.48    0.41
  -4   8  -2    6.26    0.37
   5  -8   2    0.27    0.13
  -5  -8  -2    0.72    0.26
  -5  -8  -2    0.63    0.20
   5  -8   2    0.56    0.15
  -5  -8  -2    0.76    0.18
  -5   8  -2    0.51    0.13
  -5   8  -2    0.44    0.13
   6  -8   2   13.02    0.56
   6  -8   2   13.41    0.55
  -6   8  -2   13.47    0.56
   6  -9  -2    7.63    0.35
   6  -9  -2    7.66    0.37
  -6   9   2    7.14    0.33
  -6   9   2    7.08    0.37
  -6   9   2    7.75    0.36
  -5  -9   2    7.85    0.45
  -5  -9   2    7.31    0.49
   5  -9  -2    7.81    0.41
   5  -9  -2    7.23    0.40
  -5  -9   2    7.00    0.39
  -5   9   2    7.57    0.41
  -5   9   2    8.48    0.42
  -5   9   2    7.44    0.38
  -4  -9   2    6.92    0.70
  -4  -9   2    8.00    0.51
  -4  -9   2    8.23    0.44
  -4   9   2    7.20    0.45
  -4   9   2    7.29    0.48
   3  -9  -2    3.15    0.30
   3  -9  -2    2.66    0.47
   3  -9  -2    3.89    0.33
  -3  -9   2    2.89    0.39
  -3  -9   2    3.32    0.32
  -3  -9   2    3.18    0.33
  -3   9   2    3.41    0.37
  -3   9   2    3.11    0.28
  -3   9   2    3.31    0.52
  -3   9   2    2.98    0.29
  -2  -9   2   56.89    2.02
  -2  -9   2   55.46    1.97
   2  -9  -2   56.71    1.98
  -2  -9   2   55.85    1.98
  -2  -9   2   57.64    1.97
   2  -9  -2   53.90    1.94
   2  -9  -2   55.57    1.95
   2  -9  -2   54.80    1.92
   2  -9  -2   54.58    1.96
  -2   9   2   56.31    1.94
  -2   9   2   56.46    2.07
  -2   9   2   55.06    1.92
  -2   9   2   50.83    1.94
  -1  -9   2   35.90    1.27
  -1  -9   2   38.08    1.41
  -1  -9   2   37.23    1.38
  -1  -9   2   37.50    1.39
   1  -9  -2   35.84    1.30
   1  -9  -2   38.21    1.37
  -1  -9   2   36.43    1.42
   1  -9  -2   36.70    1.37
  -1  -9   2   36.87    1.38
   1  -9  -2   36.98    1.37
   1  -9  -2   37.14    1.38
  -1   9   2   36.62    1.33
  -1   9   2   36.76    1.45
   1   9  -2   37.86    1.45
   1   9  -2   33.47    1.37
   1   9  -2   35.40    1.38
  -1   9   2   36.68    1.35
   0  -9   2   30.17    1.21
   0  -9   2   30.48    1.21
   0  -9   2   29.37    1.18
   0  -9  -2   31.65    1.10
   0  -9   2   30.28    1.19
   0  -9  -2   32.79    1.20
   0  -9  -2   31.95    1.19
   0  -9  -2   32.11    1.18
   0  -9  -2   34.73    1.26
   0  -9   2   30.39    1.13
   0  -9   2   29.89    1.19
   0   9  -2   30.75    1.17
   0   9   2   30.45    1.18
   0   9  -2   30.85    1.19
   0   9   2   30.78    1.19
   0   9   2   32.09    1.24
   0   9  -2   28.31    1.26
   1  -9   2    6.75    0.46
   1  -9   2    7.34    0.46
   1  -9   2    7.18    0.45
   1  -9   2    7.86    0.48
  -1  -9  -2    7.38    0.45
  -1  -9  -2    7.57    0.44
  -1  -9  -2    6.12    0.55
   1  -9   2    6.88    0.42
  -1  -9  -2    7.36    0.46
  -1  -9  -2    7.58    0.50
  -1   9  -2    7.42    0.44
  -1   9  -2    7.33    0.54
   1   9   2    7.01    0.45
  -1   9  -2    7.99    0.46
   2  -9   2    8.21    0.47
  -2  -9  -2    9.03    0.54
   2  -9   2    8.33    0.49
   2  -9   2    8.62    0.49
  -2  -9  -2    8.41    0.48
   2  -9   2    8.48    0.50
  -2  -9  -2    8.64    0.48
  -2   9  -2    9.45    0.65
  -2   9  -2    8.98    0.44
  -2   9  -2    8.52    0.47
   2   9   2    8.30    0.48
  -2   9  -2    8.73    0.50
  -3  -9  -2   51.82    1.81
   3  -9   2   51.57    1.81
   3  -9   2   50.36    1.82
   3  -9   2   50.06    1.79
  -3  -9  -2   51.86    1.84
  -3  -9  -2   53.05    1.81
   3  -9   2   49.95    1.81
   3   9   2   50.81    1.77
  -3   9  -2   50.68    1.74
  -3   9  -2   50.98    1.79
  -3   9  -2   48.08    1.81
   4  -9   2    3.65    0.31
   4  -9   2    4.14    0.33
  -4  -9  -2    3.39    0.38
  -4  -9  -2    3.13    0.28
  -4  -9  -2    3.55    0.29
   4  -9   2    3.38    0.30
  -4   9  -2    3.56    0.31
  -4   9  -2    3.69    0.35
  -4   9  -2    3.73    0.27
  -4   9  -2    2.96    0.26
   5  -9   2    4.59    0.28
   5  -9   2    4.80    0.31
  -5  -9  -2    3.89    0.41
  -5  -9  -2    4.62    0.49
  -5   9  -2    4.47    0.25
  -5   9  -2    3.81    0.28
   6  -9   2   35.48    1.19
   6  -9   2   33.70    1.20
  -6   9  -2   35.08    1.19
   5 -10  -2    3.34    0.22
  -5 -10   2    3.43    0.24
  -5 -10   2    3.36    0.27
   5 -10  -2    2.99    0.22
  -5  10   2    3.89    0.26
  -5  10   2    3.26    0.22
   4 -10  -2    0.48    0.10
  -4 -10   2    0.35    0.14
  -4 -10   2    0.38    0.13
   4 -10  -2    0.37    0.12
  -4 -10   2    0.57    0.17
  -4  10   2    0.36    0.10
  -4  10   2    0.45    0.14
  -4  10   2    0.35    0.15
  -4  10   2    0.68    0.14
   3 -10  -2    1.86    0.22
  -3 -10   2    2.01    0.26
   3 -10  -2    1.87    0.25
  -3 -10   2    1.82    0.30
  -3 -10   2    1.74    0.25
  -3  10   2    1.82    0.22
  -3  10   2    1.90    0.23
   3  10  -2    1.88    0.38
  -2 -10   2   12.16    0.58
   2 -10  -2   12.46    0.53
  -2 -10   2   11.28    0.63
   2 -10  -2   12.34    0.58
   2 -10  -2   10.88    0.71
  -2 -10   2   12.80    0.59
  -2  10   2   11.92    0.74
  -2  10   2   12.12    0.54
  -2  10   2   12.06    0.56
   2  10  -2   12.26    0.67
   2  10  -2   12.32    0.67
  -1 -10   2   36.49    1.40
   1 -10  -2   39.15    1.44
  -1 -10   2   35.83    1.38
   1 -10  -2   38.17    1.37
   1 -10  -2   38.69    1.37
   1 -10  -2   37.69    1.37
   1 -10  -2   37.15    1.30
  -1 -10   2   35.87    1.41
  -1 -10   2   37.32    1.39
  -1 -10   2   38.33    1.39
  -1  10   2   38.86    1.34
   1  10  -2   35.32    1.37
  -1  10   2   36.12    1.47
   1  10  -2   37.05    1.37
   1  10  -2   35.14    1.46
  -1  10   2   37.42    1.35
   0 -10  -2    9.26    0.50
   0 -10   2    9.49    0.44
   0 -10   2    9.87    0.52
   0 -10   2   10.39    0.76
   0 -10  -2    9.72    0.51
   0 -10   2    9.71    0.52
   0 -10   2    9.69    0.51
   0 -10  -2    9.52    0.57
   0 -10  -2    9.59    0.51
   0 -10   2   10.05    0.53
   0  10   2    9.37    0.53
   0  10  -2    9.87    0.53
   0  10  -2   10.00    0.62
   0  10   2    9.46    0.51
   0  10   2    9.70    0.59
   0  10  -2   10.38    0.51
  -1 -10  -2   16.64    0.78
   1 -10   2   16.82    0.75
   1 -10   2   16.76    0.74
  -1 -10  -2   15.79    0.72
  -1 -10  -2   16.34    0.73
   1 -10   2   16.59    0.78
   1 -10   2   18.81    0.81
   1 -10   2   17.01    0.69
  -1  10  -2   18.24    0.76
  -1  10  -2   17.41    0.71
  -1  10  -2   17.18    0.72
   1  10   2   15.95    0.78
  -1  10  -2   16.00    0.87
   2 -10   2    9.74    0.47
   2 -10   2    8.65    0.50
  -2 -10  -2    9.57    0.51
   2  10   2    8.04    0.51
  -2  10  -2    8.13    0.75
   3 -10   2    1.30    0.23
   3 -10   2    1.59    0.25
   3 -10   2    1.43    0.21
  -3 -10  -2    1.34    0.23
  -3 -10  -2    1.05    0.21
  -3 -10  -2    1.39    0.22
  -3  10  -2    1.15    0.18
  -3  10  -2    1.36    0.20
  -3  10  -2    1.35    0.24
  -4 -10  -2    6.82    0.35
  -4 -10  -2    6.25    0.34
   4 -10   2    6.57    0.37
   4 -10   2    6.34    0.34
   4 -10   2    6.86    0.36
  -4  10  -2    6.54    0.37
  -4  10  -2    6.64    0.38
  -4  10  -2    6.50    0.33
   5 -10   2   29.84    1.05
  -5  10  -2   30.93    1.09
  -5  10  -2   27.74    1.00
   5 -11  -2    2.24    0.20
   5 -11  -2    1.71    0.15
   5 -11  -2    1.65    0.15
  -5  11   2    1.73    0.20
  -5  11   2    1.91    0.15
  -4 -11   2    4.85    0.27
   4 -11  -2    4.78    0.27
  -4 -11   2    4.78    0.30
   4 -11  -2    4.90    0.25
   4 -11  -2    4.90    0.32
  -4 -11   2    5.24    0.30
  -4  11   2    5.20    0.29
  -4  11   2    5.23    0.26
   3 -11  -2   17.02    0.67
  -3 -11   2   16.66    0.66
  -3 -11   2   15.75    0.67
  -3 -11   2   17.14    0.68
   3 -11  -2   17.43    0.71
   3 -11  -2   16.36    0.63
  -3  11   2   16.51    0.66
  -3  11   2   17.08    0.63
  -3  11   2   16.42    0.67
   2 -11  -2    8.96    0.39
   2 -11  -2    8.92    0.50
  -2 -11   2    8.95    0.45
  -2 -11   2    9.32    0.47
   2 -11  -2    9.15    0.47
   2 -11  -2    9.32    0.46
  -2 -11   2    8.78    0.45
   2 -11  -2    9.72    0.45
   2  11  -2    9.05    0.49
  -2  11   2    9.08    0.44
  -2  11   2    9.63    0.42
   1 -11  -2    4.18    0.30
   1 -11  -2    4.45    0.36
   1 -11  -2    4.13    0.31
  -1 -11   2    4.53    0.43
  -1 -11   2    4.19    0.32
  -1 -11   2    4.14    0.33
   1 -11  -2    4.21    0.29
  -1 -11   2    4.61    0.31
   1 -11  -2    4.04    0.31
   1  11  -2    4.04    0.32
   1  11  -2    4.86    0.39
  -1  11   2    4.23    0.30
   1  11  -2    3.66    0.47
  -1  11   2    4.79    0.30
  -1  11   2    3.62    0.52
   0 -11   2    0.59    0.16
   0 -11  -2    0.34    0.15
   0 -11  -2    0.31    0.15
   0 -11  -2    0.05    0.13
   0 -11   2    0.38    0.14
   0 -11   2    0.29    0.15
   0 -11   2    0.13    0.18
   0  11   2    0.22    0.14
   0  11  -2    0.21    0.13
   0  11   2   -0.01    0.19
   0  11  -2    0.29    0.16
   0  11  -2    0.33    0.15
   0  11   2    0.27    0.23
   1 -11   2    0.52    0.14
   1 -11   2    0.57    0.20
   1 -11   2    0.73    0.16
   1 -11   2    0.45    0.10
   1 -11   2    0.34    0.18
  -1 -11  -2    0.60    0.17
   1 -11   2    0.44    0.17
  -1 -11  -2    0.25    0.12
  -1  11  -2    0.60    0.16
  -1  11  -2    0.50    0.14
  -1  11  -2    0.41    0.11
   1  11   2    0.53    0.30
   1  11   2    0.39    0.17
  -2 -11  -2    2.73    0.24
   2 -11   2    2.54    0.21
   2 -11   2    3.08    0.27
  -2 -11  -2    2.76    0.23
  -2 -11  -2    3.25    0.31
   2 -11   2    2.83    0.27
   2 -11   2    2.81    0.26
  -2  11  -2    2.51    0.21
  -2  11  -2    2.12    0.25
  -2  11  -2    2.41    0.22
   3 -11   2    7.00    0.34
  -3 -11  -2    6.10    0.44
  -3 -11  -2    6.65    0.34
  -3 -11  -2    6.31    0.33
   3 -11   2    6.87    0.35
   3 -11   2    6.30    0.32
  -3  11  -2    6.43    0.36
  -3  11  -2    6.15    0.32
  -3  11  -2    6.40    0.29
  -4 -11  -2    0.04    0.12
   4 -11   2    0.08    0.11
  -4 -11  -2    0.18    0.09
   4 -11   2    0.33    0.10
  -4  11  -2    0.14    0.09
  -4  11  -2   -0.05    0.10
  -3 -12   2    4.09    0.31
  -3 -12   2    4.92    0.26
   3 -12  -2    5.57    0.25
   3 -12  -2    4.24    0.36
  -3  12   2    4.92    0.31
  -3  12   2    4.95    0.25
  -3  12   2    5.66    0.23
  -2 -12   2    8.96    0.41
  -2 -12   2    9.09    0.41
   2 -12  -2    8.92    0.40
   2 -12  -2    9.74    0.44
  -2  12   2    9.29    0.40
   2  12  -2   10.15    0.43
  -2  12   2    9.44    0.42
  -2  12   2    8.98    0.38
   1 -12  -2    1.36    0.22
  -1 -12   2    0.81    0.15
   1 -12  -2    0.90    0.19
  -1 -12   2    0.95    0.17
   1 -12  -2    1.24    0.21
  -1  12   2    0.81    0.21
   1  12  -2    0.81    0.18
  -1  12   2    0.95    0.16
   0 -12  -2    4.52    0.28
   0 -12   2    4.47    0.37
   0 -12  -2    4.63    0.27
   0 -12  -2    4.46    0.31
   0 -12   2    4.09    0.40
   0 -12   2    4.39    0.28
   0  12  -2    4.72    0.39
   0  12   2    4.83    0.27
   0  12  -2    3.81    0.39
   0  12  -2    4.66    0.27
   1 -12   2   14.05    0.64
   1 -12   2   13.26    0.54
  -1 -12  -2   12.99    0.55
  -1 -12  -2   12.82    0.53
  -1 -12  -2   12.68    0.53
  -1  12  -2   12.85    0.55
  -1  12  -2   13.42    0.51
  -1  12  -2   12.75    0.52
   1  12   2   12.32    0.52
   2 -12   2    1.05    0.11
   2 -12   2    1.37    0.20
   2 -12   2    1.37    0.22
  -2 -12  -2    1.20    0.21
  -2 -12  -2    1.62    0.18
  -2 -12  -2    1.63    0.15
  -2  12  -2    1.17    0.22
  -2  12  -2    1.31    0.16
  -2  12  -2    1.39    0.15
   3 -12   2   10.66    0.47
  -3 -12  -2   12.17    0.45
  -3 -12  -2   12.17    0.45
  -3  12  -2   12.24    0.45
  -3  12  -2   11.25    0.49
  -9   0   3    0.59    0.17
  -9   0   3    0.13    0.14
  -8   0   3    3.57    0.32
  -8   0   3    4.01    0.34
  -8   0   3    4.14    0.32
  -7   0   3   93.33    3.27
  -7   0   3   99.22    3.28
   7   0  -3   84.23    3.59
  -7   0   3  101.65    3.28
  -7   0   3   99.16    3.28
  -6   0   3    2.85    0.38
  -6   0   3    3.51    0.34
   6   0  -3    3.17    0.36
  -6   0   3    3.10    0.36
  -6   0   3    3.58    0.39
  -6   0   3    2.90    0.48
   5   0  -3    8.32    0.48
   5   0  -3   10.78    0.65
  -5   0   3    8.71    0.56
  -5   0   3    9.00    0.54
  -5   0   3    9.93    0.51
  -5   0   3    8.93    0.53
   4   0  -3   60.09    2.07
   3   0  -3  167.11    5.44
  -2   0   3  127.70    4.21
   2   0  -3  132.36    4.23
  -1   0   3   43.96    1.48
   1   0  -3   43.35    1.48
   0   0  -3   48.13    1.59
   0   0   3   47.01    1.58
   1   0   3  549.01   17.89
   2   0   3   18.18    0.67
   3   0   3   30.91    1.11
  -4   0  -3    7.76    0.52
  -4   0  -3    7.64    0.49
  -4   0  -3    7.93    0.50
  -4   0  -3    8.31    0.46
  -5   0  -3    8.53    0.47
   5   0   3    7.62    0.63
  -5   0  -3    8.29    0.52
  -5   0  -3    6.44    0.58
   5   0   3    8.87    0.51
  -5   0  -3    7.37    0.52
  -5   0  -3    7.47    0.47
  -6   0  -3   12.33    0.66
  -6   0  -3   14.27    0.73
  -6   0  -3   13.73    0.65
   6   0   3   13.94    0.70
  -6   0  -3   13.48    0.68
  -6   0  -3   13.80    0.66
  -6   0  -3   13.41    0.70
   6   0   3   13.78    0.74
  -7   0  -3    1.69    0.29
   7   0   3    2.16    0.50
   7   0   3    1.65    0.33
  -7   0  -3    2.30    0.32
  -7   0  -3    1.63    0.29
   8   0   3   14.15    0.57
  -8   0  -3   14.27    0.58
  -8   0  -3   13.33    0.59
  -8   0  -3   14.36    0.60
  -9  -1   3    0.77    0.15
  -9  -1   3    0.62    0.14
  -9   1   3    0.48    0.13
  -8  -1   3    7.22    0.43
  -8  -1   3    7.69    0.44
  -8   1   3    7.36    0.44
  -8   1   3    7.65    0.43
  -8   1   3    7.73    0.44
  -7  -1   3   35.68    1.37
  -7  -1   3   37.03    1.38
  -7  -1   3   35.82    1.37
  -7  -1   3   36.88    1.39
  -7   1   3   35.70    1.36
  -7   1   3   35.34    1.38
  -7   1   3   36.26    1.36
  -7   1   3   37.23    1.38
  -7   1   3   31.77    1.38
  -6  -1   3   46.90    1.71
  -6  -1   3   44.60    1.70
  -6  -1   3   46.63    1.70
  -6  -1   3   45.79    1.69
  -6  -1   3   47.22    1.70
   6  -1  -3   46.43    1.77
  -6   1   3   46.86    1.71
  -6   1   3   46.11    1.69
  -6   1   3   46.99    1.69
  -6   1   3   43.78    1.68
   6   1  -3   45.72    1.73
   5  -1  -3   50.04    1.79
  -5  -1   3   48.33    1.75
  -5  -1   3   49.22    1.75
  -5  -1   3   48.82    1.76
  -5  -1   3   48.76    1.76
  -5  -1   3   51.35    1.76
   5  -1  -3   47.54    1.72
  -5   1   3   46.40    1.73
  -5   1   3   48.15    1.75
   5   1  -3   49.62    1.75
  -5   1   3   47.88    1.73
  -5   1   3   47.81    1.76
   4  -1  -3   57.20    2.08
  -4  -1   3   64.04    2.21
   4   1  -3   59.49    2.06
   3  -1  -3   38.51    1.30
  -3   1   3   34.96    1.29
   3   1  -3   36.16    1.27
   2  -1  -3  209.22    7.11
  -2   1   3  225.68    7.32
   2   1  -3  226.17    7.37
  -1  -1   3   32.64    1.13
   1  -1  -3   33.34    1.14
  -1   1   3   34.01    1.13
   0  -1   3  335.08   11.24
   0   1   3  343.45   11.30
   0   1  -3  356.13   11.38
   1  -1   3  111.42    3.65
   1   1   3  112.90    3.69
  -1   1  -3  111.48    3.65
   2  -1   3    9.16    0.42
   2   1   3   10.31    0.38
   3  -1   3   57.82    2.01
   3   1   3   58.32    1.96
  -4  -1  -3   36.71    1.35
  -4  -1  -3   35.44    1.35
  -4  -1  -3   35.27    1.33
  -4  -1  -3   35.17    1.31
   4  -1   3   33.36    1.34
   4  -1   3   32.87    1.32
  -4  -1  -3   35.08    1.31
   4  -1   3   35.62    1.34
  -4   1  -3   35.33    1.34
  -4   1  -3   37.54    1.35
  -4   1  -3   37.31    1.36
  -4   1  -3   36.42    1.29
  -4   1  -3   33.29    1.31
  -5  -1  -3   39.50    1.44
  -5  -1  -3   38.59    1.46
  -5  -1  -3   38.66    1.41
   5  -1   3   36.53    1.48
   5  -1   3   36.58    1.52
  -5  -1  -3   38.74    1.45
  -5  -1  -3   38.18    1.42
  -5   1  -3   39.92    1.44
  -5   1  -3   37.21    1.46
   5   1   3   37.87    1.43
  -5   1  -3   37.38    1.39
  -5   1  -3   38.85    1.45
  -5   1  -3   35.69    1.42
   6  -1   3    6.77    0.53
  -6  -1  -3    6.03    0.46
   6  -1   3    5.95    0.44
  -6  -1  -3    6.01    0.46
  -6  -1  -3    6.06    0.43
  -6  -1  -3    6.03    0.45
  -6  -1  -3    5.69    0.50
  -6   1  -3    6.57    0.43
  -6   1  -3    6.87    0.50
  -6   1  -3    6.91    0.52
  -6   1  -3    6.94    0.45
  -6   1  -3    6.25    0.48
   6   1   3    6.45    0.50
  -7  -1  -3    2.44    0.31
   7  -1   3    1.96    0.56
  -7  -1  -3    2.08    0.38
   7  -1   3    1.97    0.35
   7  -1   3    2.60    0.32
  -7  -1  -3    2.72    0.30
  -7  -1  -3    2.32    0.33
  -7   1  -3    3.03    0.42
  -7   1  -3    2.25    0.28
   7   1   3    2.20    0.40
  -7   1  -3    2.63    0.32
  -7   1  -3    2.57    0.31
  -7   1  -3    2.00    0.28
  -8  -1  -3   28.57    1.03
  -8  -1  -3   28.37    1.03
  -8   1  -3   28.67    1.03
  -8   1  -3   27.46    1.01
   8   1   3   28.14    1.01
  -8   1  -3   27.93    1.02
  -9  -2   3    6.65    0.34
  -9  -2   3    6.71    0.33
  -9   2   3    7.03    0.33
  -8  -2   3    5.42    0.36
  -8  -2   3    5.46    0.36
  -8   2   3    5.27    0.35
  -8   2   3    5.54    0.37
  -8   2   3    6.34    0.42
  -7  -2   3    0.39    0.19
  -7  -2   3    0.45    0.17
   7  -2  -3    0.25    0.29
  -7  -2   3    0.33    0.23
  -7   2   3    0.17    0.26
  -7   2   3    0.43    0.22
  -7   2   3    0.44    0.16
  -7   2   3    0.48    0.17
   7   2  -3    0.21    0.22
  -6  -2   3   13.21    0.67
  -6  -2   3   14.16    0.70
   6  -2  -3   14.50    0.77
  -6  -2   3   13.00    0.74
  -6  -2   3   13.03    0.68
  -6  -2   3   13.72    0.69
   6   2  -3   13.78    0.69
  -6   2   3   12.89    0.71
  -6   2   3   14.27    0.67
  -6   2   3   14.16    0.70
  -6   2   3   13.58    0.68
  -5  -2   3   29.55    1.23
  -5  -2   3   32.38    1.23
  -5  -2   3   33.39    1.23
  -5  -2   3   32.29    1.25
  -5  -2   3   32.87    1.22
   5  -2  -3   29.50    1.25
  -5   2   3   32.10    1.23
  -5   2   3   32.46    1.20
  -5   2   3   31.16    1.25
   5   2  -3   31.79    1.20
  -5   2   3   30.83    1.20
  -4  -2   3   53.39    1.92
   4  -2  -3   52.68    1.89
   4  -2  -3   60.95    1.96
  -4  -2   3   55.69    1.93
  -4  -2   3   52.52    1.93
   4   2  -3   55.40    1.89
  -4   2   3   56.62    1.94
  -4   2   3   51.28    1.90
  -4   2   3   55.19    1.92
   3  -2  -3   38.31    1.33
   3   2  -3   35.72    1.28
   2  -2  -3    1.46    0.16
  -2   2   3    1.36    0.14
   2   2  -3    1.83    0.13
   1  -2  -3  110.24    3.69
  -1   2   3  121.68    3.80
   1   2  -3  107.85    3.69
   0  -2   3  239.27    7.84
   0   2   3  231.69    7.81
   0   2  -3  239.33    7.93
   1  -2   3  125.59    4.26
   1   2   3  135.27    4.27
   2  -2   3   94.20    3.08
  -2   2  -3   94.08    3.06
   2   2   3   88.54    2.99
   3  -2   3   90.60    3.06
   3   2   3   89.85    2.96
   4  -2   3   38.21    1.40
   4  -2   3   39.96    1.46
  -4  -2  -3   36.91    1.43
  -4  -2  -3   37.98    1.39
  -4  -2  -3   38.22    1.42
  -4  -2  -3   39.06    1.42
  -4  -2  -3   36.71    1.41
   4  -2   3   35.14    1.38
  -4   2  -3   38.42    1.39
  -4   2  -3   37.58    1.44
  -4   2  -3   38.16    1.43
  -4   2  -3   38.78    1.38
  -5  -2  -3   16.19    0.77
  -5  -2  -3   16.96    0.74
   5  -2   3   15.88    0.81
  -5  -2  -3   18.12    0.77
  -5  -2  -3   16.62    0.79
  -5  -2  -3   16.18    0.77
   5  -2   3   15.42    0.71
  -5   2  -3   16.07    0.77
  -5   2  -3   15.50    0.71
  -5   2  -3   15.48    0.79
  -5   2  -3   15.44    0.72
   5   2   3   16.01    0.72
  -6  -2  -3    3.92    0.43
  -6  -2  -3    3.36    0.37
  -6  -2  -3    3.31    0.39
  -6  -2  -3    3.51    0.43
   6  -2   3    2.92    0.34
   6  -2   3    2.70    0.49
   6  -2   3    3.81    0.36
  -6   2  -3    3.29    0.35
   6   2   3    3.85    0.41
  -6   2  -3    3.36    0.40
  -6   2  -3    2.86    0.36
  -6   2  -3    3.42    0.34
  -7  -2  -3    8.50    0.51
   7  -2   3    9.45    0.50
  -7  -2  -3    9.17    0.51
  -7  -2  -3    8.73    0.55
   7  -2   3   10.73    0.49
   7  -2   3    7.81    0.79
  -7  -2  -3    8.80    0.50
   7   2   3    8.94    0.67
  -7   2  -3    9.44    0.51
  -7   2  -3    9.26    0.48
  -7   2  -3   10.25    0.51
  -7   2  -3    9.50    0.51
  -7   2  -3    9.79    0.48
  -8  -2  -3   12.40    0.53
  -8  -2  -3   12.25    0.53
  -8   2  -3   12.03    0.51
  -8   2  -3   13.47    0.61
  -9  -3   3   16.18    0.60
  -9  -3   3   15.87    0.60
  -9   3   3   14.86    0.58
  -8  -3   3    0.07    0.10
  -8  -3   3    0.15    0.14
  -8   3   3    0.18    0.12
  -7  -3   3    3.45    0.38
  -7  -3   3    2.84    0.35
   7   3  -3    3.06    0.42
  -7   3   3    3.03    0.31
  -6  -3   3    2.06    0.35
   6  -3  -3    3.01    0.45
  -6  -3   3    2.59    0.48
  -6  -3   3    2.34    0.33
  -6  -3   3    1.90    0.42
   6   3  -3    2.43    0.32
  -6   3   3    2.14    0.29
  -6   3   3    2.00    0.35
   5  -3  -3   44.83    1.69
  -5  -3   3   43.57    1.71
  -5  -3   3   45.79    1.72
   5  -3  -3   48.07    1.78
  -5  -3   3   52.30    1.91
  -5   3   3   46.20    1.63
   5   3  -3   46.46    1.68
  -5   3   3   46.74    1.68
  -4  -3   3   15.34    0.69
  -4  -3   3   14.88    0.69
  -4  -3   3   15.69    0.69
  -4  -3   3   13.85    0.74
   4  -3  -3   15.05    0.69
  -4   3   3   14.80    0.66
  -4   3   3   15.44    0.63
  -4   3   3   14.51    0.64
   4   3  -3   15.32    0.61
  -4   3   3   13.49    0.68
   3  -3  -3   38.26    1.39
   3   3  -3   37.50    1.32
  -3   3   3   38.68    1.36
   2  -3  -3  163.35    5.49
   2   3  -3  183.70    5.70
  -2   3   3  157.61    5.47
   1  -3  -3  156.96    5.08
  -1   3   3  156.17    5.24
   1   3  -3  154.45    5.16
   0  -3   3   28.65    1.05
   0   3  -3   29.26    1.06
   0   3   3   31.41    1.03
   1  -3   3   54.30    1.80
  -1   3  -3   52.99    1.79
   1   3   3   49.31    1.71
   2  -3   3   18.16    0.72
   2   3   3   16.81    0.59
  -2   3  -3   16.61    0.69
   3  -3   3    7.47    0.43
  -3  -3  -3    6.63    0.48
   3  -3   3    6.48    0.41
   3  -3   3    7.55    0.46
  -3  -3  -3    6.00    0.47
  -3   3  -3    6.92    0.42
  -3   3  -3    6.96    0.46
  -3   3  -3    7.66    0.54
  -3   3  -3    6.90    0.45
   3   3   3    7.28    0.29
  -4  -3  -3   15.10    0.70
   4  -3   3   14.50    0.72
  -4  -3  -3   15.03    0.70
  -4  -3  -3   13.94    0.74
   4  -3   3   14.37    0.64
  -4  -3  -3   14.14    0.70
  -4  -3  -3   13.91    0.76
  -4  -3  -3   15.30    0.70
  -4   3  -3   14.55    0.72
   4   3   3   14.64    0.66
  -4   3  -3   14.82    0.65
  -4   3  -3   14.17    0.67
  -4   3  -3   13.30    0.74
  -4   3  -3   14.98    0.65
  -5  -3  -3   35.30    1.34
   5  -3   3   33.46    1.27
  -5  -3  -3   35.79    1.34
   5  -3   3   35.15    1.43
  -5  -3  -3   34.46    1.34
  -5  -3  -3   32.66    1.32
  -5   3  -3   33.85    1.30
   5   3   3   33.64    1.27
  -5   3  -3   34.32    1.33
  -5   3  -3   34.94    1.29
   6  -3   3   15.87    0.72
  -6  -3  -3   16.12    0.75
  -6  -3  -3   14.72    0.75
   6  -3   3   14.25    0.93
  -6  -3  -3   15.22    0.77
   6  -3   3   15.70    0.70
  -6  -3  -3   15.84    0.75
  -6   3  -3   14.96    0.71
  -6   3  -3   15.53    0.74
  -6   3  -3   16.61    0.71
  -6   3  -3   16.63    0.72
  -7  -3  -3    4.19    0.44
  -7  -3  -3    4.24    0.35
   7  -3   3    3.97    0.33
  -7  -3  -3    3.71    0.43
   7  -3   3    4.12    0.31
  -7  -3  -3    4.85    0.36
  -7   3  -3    4.79    0.32
  -7   3  -3    3.95    0.34
  -7   3  -3    4.65    0.34
  -7   3  -3    4.92    0.38
  -8  -3  -3    1.51    0.21
  -8  -3  -3    1.33    0.23
  -8   3  -3    1.30    0.21
  -8   3  -3    1.56    0.22
  -8  -4   3    1.34    0.22
  -8   4   3    1.41    0.21
  -8   4   3    1.58    0.22
   7  -4  -3   19.04    1.32
  -7  -4   3   15.53    0.80
  -7   4   3   18.46    0.78
   7   4  -3   16.86    0.83
  -6  -4   3    8.79    0.65
  -6  -4   3   10.55    0.59
  -6  -4   3   10.11    0.58
   6  -4  -3    9.08    0.68
   6  -4  -3   10.57    0.58
  -6   4   3    9.67    0.76
   6   4  -3   10.38    0.55
  -6   4   3   10.40    0.55
  -6   4   3   10.22    0.56
  -5  -4   3   39.51    1.49
   5  -4  -3   40.50    1.69
  -5  -4   3   38.85    1.49
   5  -4  -3   39.82    1.58
   5  -4  -3   35.72    1.54
  -5  -4   3   39.18    1.49
   5   4  -3   39.54    1.43
  -5   4   3   39.18    1.45
  -5   4   3   39.66    1.45
  -5   4   3   39.66    1.40
  -4  -4   3    1.74    0.28
  -4  -4   3    1.73    0.31
   4  -4  -3    1.18    0.23
   4  -4  -3    1.30    0.32
  -4  -4   3    1.94    0.40
   4  -4  -3    2.39    0.37
  -4  -4   3    1.36    0.25
  -4   4   3    1.68    0.28
  -4   4   3    1.84    0.23
  -4   4   3    2.01    0.29
  -4   4   3    1.53    0.25
  -3  -4   3    9.34    0.52
  -3  -4   3    8.82    0.60
   3  -4  -3   10.00    0.52
  -3  -4   3    8.97    0.54
  -3   4   3    9.30    0.46
  -3   4   3    9.08    0.47
   3   4  -3    9.98    0.42
  -3   4   3    9.59    0.44
   2  -4  -3  121.23    4.03
  -2   4   3  120.37    4.02
   2   4  -3  123.94    4.00
   1   4  -3  102.56    3.40
  -1   4   3  103.62    3.40
   0   4  -3  212.77    7.16
   0   4   3  211.26    7.03
   1  -4   3   33.37    1.29
   1   4   3   32.00    1.10
  -1   4  -3   31.74    1.18
   2  -4   3   21.31    0.86
   2   4   3   19.35    0.71
  -2   4  -3   22.04    0.85
  -3  -4  -3   43.35    1.63
   3  -4   3   45.47    1.67
   3  -4   3   47.31    1.70
  -3  -4  -3   45.01    1.64
   3  -4   3   44.25    1.68
   3  -4   3   47.05    1.62
  -3  -4  -3   45.19    1.61
   3  -4   3   45.11    1.59
  -3  -4  -3   46.10    1.65
  -3  -4  -3   44.44    1.66
  -3   4  -3   46.42    1.61
   3   4   3   45.23    1.50
  -3   4  -3   45.07    1.59
  -3   4  -3   44.44    1.55
  -3   4  -3   46.59    1.62
  -4  -4  -3    7.38    0.51
  -4  -4  -3    8.88    0.52
   4  -4   3    9.63    0.51
   4  -4   3    8.17    0.65
  -4  -4  -3    7.71    0.54
   4  -4   3    9.34    0.59
   4  -4   3    8.24    0.64
   4  -4   3    9.05    0.46
  -4   4  -3    9.11    0.50
  -4   4  -3    8.48    0.48
  -4   4  -3    8.17    0.61
   4   4   3    7.62    0.38
  -4   4  -3    8.50    0.47
  -5  -4  -3    7.71    0.54
   5  -4   3    8.00    0.62
   5  -4   3    6.75    0.44
   5  -4   3    7.45    0.48
  -5  -4  -3    6.31    0.57
  -5  -4  -3    7.75    0.52
  -5  -4  -3    7.90    0.50
   5   4   3    7.51    0.42
  -5   4  -3    6.78    0.55
  -5   4  -3    7.44    0.46
  -5   4  -3    7.48    0.46
  -6  -4  -3    0.54    0.21
  -6  -4  -3    0.51    0.20
   6  -4   3    0.57    0.16
  -6  -4  -3    0.38    0.28
   6  -4   3    0.25    0.41
  -6  -4  -3    0.27    0.26
  -6   4  -3    0.27    0.21
  -6   4  -3    0.61    0.19
   6   4   3    0.40    0.25
  -6   4  -3    0.51    0.17
  -6   4  -3    0.24    0.14
  -7  -4  -3   15.03    0.67
  -7  -4  -3   15.10    0.66
   7  -4   3   15.48    0.63
  -7  -4  -3   14.09    0.74
   7  -4   3   15.44    0.61
  -7   4  -3   15.20    0.64
  -7   4  -3   16.08    0.64
  -7   4  -3   15.01    0.63
  -8  -4  -3    1.70    0.21
  -8  -4  -3    1.96    0.23
  -8   4  -3    2.07    0.21
  -8  -5   3   11.54    0.52
  -8  -5   3   12.21    0.53
  -8   5   3   11.80    0.50
  -8   5   3   12.09    0.51
  -7  -5   3    1.79    0.27
  -7  -5   3    1.90    0.30
  -7   5   3    2.17    0.35
  -6  -5   3    5.41    0.42
   6  -5  -3    5.18    0.42
   6  -5  -3    5.51    0.50
  -6  -5   3    6.19    0.46
   6   5  -3    5.49    0.51
  -6   5   3    5.59    0.39
  -6   5   3    6.15    0.41
  -6   5   3    5.77    0.42
  -5  -5   3    7.47    0.49
   5  -5  -3    7.09    0.50
  -5  -5   3    7.05    0.48
   5  -5  -3    7.53    0.85
  -5  -5   3    6.76    0.50
   5  -5  -3    7.22    0.45
  -5   5   3    8.18    0.48
  -5   5   3    7.82    0.46
  -5   5   3    8.00    0.43
   5   5  -3    7.39    0.43
   4  -5  -3    1.88    0.30
   4  -5  -3    2.23    0.52
  -4  -5   3    3.10    0.55
   4  -5  -3    2.80    0.32
  -4  -5   3    2.86    0.33
  -4   5   3    2.12    0.30
  -4   5   3    2.32    0.25
  -4   5   3    2.92    0.48
  -4   5   3    2.45    0.32
   4   5  -3    2.79    0.25
  -4   5   3    2.61    0.29
  -3  -5   3    9.91    0.58
  -3  -5   3    9.38    0.51
  -3  -5   3   10.59    0.56
   3  -5  -3   10.43    0.51
  -3  -5   3    9.60    0.58
  -3  -5   3   10.74    0.57
   3  -5  -3   10.05    0.60
   3  -5  -3   10.31    0.51
   3   5  -3   10.58    0.47
  -3   5   3   10.10    0.54
  -3   5   3   10.00    0.51
  -3   5   3   10.19    0.48
  -3   5   3    9.59    0.46
  -2  -5   3   20.46    0.86
   2  -5  -3   19.44    0.80
  -2  -5   3   18.59    0.81
   2  -5  -3   20.12    0.79
  -2   5   3   20.60    0.81
   2   5  -3   20.84    0.78
  -2   5   3   19.54    0.79
  -1   5   3   61.32    2.07
   1   5  -3   59.65    2.08
   0   5   3  120.48    3.90
   0   5  -3  116.95    3.95
  -1  -5  -3   15.32    0.67
  -1  -5  -3   15.16    0.71
   1  -5   3   16.68    0.74
  -1  -5  -3   15.23    0.75
   1  -5   3   15.60    0.70
   1  -5   3   15.97    0.76
   1   5   3   16.24    0.60
  -1   5  -3   16.35    0.69
   2  -5   3   27.80    1.06
   2  -5   3   26.29    1.06
  -2  -5  -3   28.29    1.05
  -2  -5  -3   29.53    1.05
  -2  -5  -3   26.38    1.08
   2  -5   3   25.57    1.11
  -2  -5  -3   28.03    1.08
   2  -5   3   27.22    1.09
   2  -5   3   28.06    1.02
  -2   5  -3   26.64    1.03
  -2   5  -3   27.22    1.08
   2   5   3   29.17    0.95
  -2   5  -3   25.84    1.04
  -2   5  -3   27.26    1.00
   3  -5   3    3.99    0.35
   3  -5   3    3.56    0.37
  -3  -5  -3    3.84    0.38
   3  -5   3    3.88    0.45
  -3  -5  -3    4.53    0.39
  -3  -5  -3    4.71    0.37
   3  -5   3    4.16    0.42
  -3  -5  -3    3.94    0.42
   3  -5   3    3.69    0.33
  -3   5  -3    3.60    0.33
  -3   5  -3    4.02    0.31
   3   5   3    4.17    0.21
  -3   5  -3    3.90    0.33
  -3   5  -3    4.24    0.35
   4  -5   3   31.98    1.26
   4  -5   3   31.81    1.16
  -4  -5  -3   32.20    1.23
  -4  -5  -3   30.27    1.21
   4  -5   3   32.31    1.35
  -4  -5  -3   28.84    1.23
   4  -5   3   31.20    1.21
   4  -5   3   30.33    1.24
  -4  -5  -3   30.52    1.17
  -4  -5  -3   30.22    1.23
  -4   5  -3   31.69    1.16
   4   5   3   30.87    1.09
  -4   5  -3   32.80    1.21
  -4   5  -3   32.27    1.19
  -5  -5  -3    0.93    0.29
   5  -5   3    0.82    0.26
   5  -5   3    0.85    0.43
   5  -5   3    0.66    0.19
  -5  -5  -3    0.92    0.23
   5  -5   3    0.81    0.16
  -5  -5  -3    0.80    0.22
  -5  -5  -3    0.89    0.23
  -5   5  -3    0.74    0.18
   5   5   3    0.62    0.21
  -5   5  -3    0.53    0.28
  -5   5  -3    1.02    0.20
  -5   5  -3    0.76    0.21
   6  -5   3    2.78    0.27
  -6  -5  -3    2.97    0.41
   6  -5   3    2.58    0.30
  -6  -5  -3    3.03    0.34
  -6  -5  -3    2.54    0.33
  -6   5  -3    3.21    0.33
  -6   5  -3    3.37    0.31
  -6   5  -3    2.82    0.31
  -7  -5  -3   23.77    0.87
  -7  -5  -3   22.89    0.87
   7  -5   3   22.54    0.85
  -7   5  -3   20.79    0.92
  -7   5  -3   22.18    0.84
  -8  -6   3    1.45    0.19
  -8  -6   3    1.78    0.20
  -8   6   3    1.44    0.19
  -8   6   3    1.88    0.19
  -7  -6   3   13.29    0.62
   7  -6  -3   12.59    0.65
   7  -6  -3   12.76    0.58
  -7  -6   3   13.37    0.61
  -7   6   3   13.04    0.59
  -7   6   3   13.35    0.58
   6  -6  -3    2.88    0.34
  -6  -6   3    2.58    0.37
  -6  -6   3    2.79    0.39
  -6   6   3    2.95    0.47
  -6   6   3    2.99    0.30
   6   6  -3    2.69    0.44
  -5  -6   3    6.77    0.50
   5  -6  -3    6.45    0.43
  -5  -6   3    6.96    0.48
   5  -6  -3    6.98    0.45
  -5  -6   3    6.50    0.45
  -5   6   3    7.20    0.45
   5   6  -3    6.75    0.45
  -5   6   3    7.37    0.41
  -5   6   3    7.22    0.45
  -4  -6   3   15.73    0.75
  -4  -6   3   15.49    0.72
   4  -6  -3   15.34    0.71
   4  -6  -3   15.99    0.71
  -4  -6   3   15.15    0.76
   4   6  -3   15.54    0.70
  -4   6   3   17.29    0.72
  -4   6   3   15.98    0.71
  -4   6   3   17.27    0.68
  -4   6   3   15.02    0.85
  -4   6   3   16.30    0.64
   3  -6  -3   38.85    1.43
  -3  -6   3   39.69    1.45
  -3  -6   3   39.56    1.49
   3  -6  -3   41.03    1.46
  -3  -6   3   39.12    1.49
  -3  -6   3   39.65    1.46
   3  -6  -3   39.85    1.44
  -3   6   3   39.82    1.40
  -3   6   3   41.85    1.43
  -3   6   3   39.18    1.49
   3   6  -3   40.43    1.45
  -3   6   3   38.51    1.44
  -2  -6   3    9.81    0.50
  -2  -6   3   10.39    0.52
   2  -6  -3   10.44    0.49
   2  -6  -3   10.37    0.57
   2  -6  -3   10.68    0.53
  -2  -6   3   10.52    0.57
  -2  -6   3   11.19    0.61
  -2  -6   3   10.42    0.61
   2  -6  -3    9.40    0.60
   2  -6  -3    9.89    0.49
  -2   6   3   10.98    0.53
  -2   6   3    9.93    0.49
  -2   6   3    9.98    0.50
  -2   6   3    9.68    0.60
  -1  -6   3   42.03    1.50
   1  -6  -3   41.71    1.46
   1  -6  -3   40.22    1.49
   1  -6  -3   39.75    1.49
   1  -6  -3   41.09    1.49
  -1  -6   3   42.60    1.56
  -1  -6   3   41.98    1.47
   1  -6  -3   42.03    1.48
  -1  -6   3   42.09    1.53
  -1  -6   3   44.57    1.54
  -1   6   3   40.14    1.58
   1   6  -3   44.21    1.53
  -1   6   3   39.65    1.49
   0  -6   3    0.38    0.22
   0  -6  -3    0.19    0.17
   0  -6  -3    0.17    0.18
   0  -6   3    0.21    0.19
   0  -6  -3    0.44    0.15
   0  -6  -3    0.58    0.18
   0  -6   3    0.43    0.19
   0  -6   3    0.23    0.14
   0   6  -3    0.56    0.29
   0   6  -3    0.22    0.24
   0   6   3    0.43    0.14
   0   6  -3    0.31    0.13
  -1  -6  -3   29.84    1.11
   1  -6   3   28.98    1.13
   1  -6   3   29.62    1.14
   1  -6   3   29.90    1.13
  -1  -6  -3   30.19    1.11
  -1  -6  -3   28.59    1.15
  -1  -6  -3   30.84    1.15
  -1  -6  -3   29.62    1.11
   1  -6   3   30.57    1.12
   1   6   3   29.85    1.07
  -1   6  -3   29.22    1.11
  -1   6  -3   27.77    1.14
  -1   6  -3   28.20    1.09
   2  -6   3    8.08    0.49
   2  -6   3    8.10    0.47
  -2  -6  -3    8.77    0.45
  -2  -6  -3    8.12    0.44
  -2  -6  -3    8.12    0.50
   2  -6   3    7.72    0.48
  -2  -6  -3    8.78    0.50
  -2   6  -3    8.01    0.43
  -2   6  -3    8.01    0.45
  -2   6  -3    6.90    0.49
  -2   6  -3    7.89    0.50
   3  -6   3   37.23    1.31
   3  -6   3   37.90    1.38
  -3  -6  -3   36.60    1.35
  -3  -6  -3   36.68    1.39
  -3  -6  -3   34.89    1.38
   3  -6   3   36.28    1.38
   3  -6   3   37.17    1.39
  -3  -6  -3   38.26    1.36
   3   6   3   37.07    1.25
  -3   6  -3   37.99    1.30
  -3   6  -3   37.54    1.34
  -3   6  -3   31.75    1.43
  -3   6  -3   36.71    1.38
   4  -6   3    5.58    0.42
  -4  -6  -3    5.72    0.49
   4  -6   3    6.19    0.46
  -4  -6  -3    6.20    0.44
  -4  -6  -3    5.94    0.47
   4  -6   3    5.96    0.39
  -4  -6  -3    6.55    0.41
   4  -6   3    5.00    0.49
  -4  -6  -3    4.66    0.54
  -4   6  -3    5.84    0.40
  -4   6  -3    5.80    0.38
  -4   6  -3    6.41    0.43
  -5  -6  -3    5.35    0.47
   5  -6   3    4.84    0.47
   5  -6   3    5.96    0.36
   5  -6   3    6.19    0.42
  -5  -6  -3    5.25    0.45
  -5  -6  -3    5.30    0.46
  -5  -6  -3    5.10    0.47
  -5   6  -3    5.24    0.39
  -5   6  -3    5.62    0.39
  -5   6  -3    5.39    0.44
  -5   6  -3    5.29    0.36
   6  -6   3    1.33    0.25
  -6  -6  -3    1.42    0.28
   6  -6   3    0.90    0.27
  -6   6  -3    0.99    0.18
  -6   6  -3    0.89    0.17
  -6   6  -3    0.81    0.21
  -7  -6  -3    6.37    0.40
   7  -6   3    7.42    0.39
  -7  -6  -3    7.46    0.40
  -7   6  -3    7.41    0.40
  -7  -7   3    5.57    0.35
   7  -7  -3    5.42    0.44
  -7  -7   3    6.06    0.36
  -7   7   3    5.96    0.33
  -7   7   3    5.97    0.38
   6  -7  -3    2.99    0.31
  -6  -7   3    3.33    0.33
  -6  -7   3    3.68    0.36
   6  -7  -3    3.14    0.30
  -6  -7   3    2.90    0.33
  -6   7   3    3.11    0.27
  -6   7   3    3.07    0.30
  -6   7   3    3.10    0.30
  -5  -7   3    7.34    0.51
  -5  -7   3    7.38    0.51
  -5  -7   3    8.09    0.46
   5  -7  -3    7.25    0.44
   5  -7  -3    8.32    0.47
  -5   7   3    7.37    0.44
  -5   7   3    7.81    0.43
  -5   7   3    7.87    0.46
   5   7  -3    7.58    0.60
  -4  -7   3  152.38    5.05
  -4  -7   3  152.78    5.09
   4  -7  -3  154.83    5.04
  -4  -7   3  148.10    5.08
  -4  -7   3  150.85    5.01
   4  -7  -3  152.67    5.03
  -4   7   3  154.76    5.04
  -4   7   3  152.41    5.01
  -4   7   3  153.42    4.96
   4   7  -3  146.85    5.04
  -4   7   3  153.36    5.03
   3  -7  -3   17.81    0.75
   3  -7  -3   16.50    0.75
  -3  -7   3   16.95    0.79
  -3  -7   3   16.44    0.75
   3  -7  -3   17.21    0.73
  -3  -7   3   16.66    0.79
  -3  -7   3   17.33    0.76
   3   7  -3   17.29    0.75
  -3   7   3   16.96    0.75
  -3   7   3   17.42    0.69
  -3   7   3   17.04    0.72
  -3   7   3   17.65    0.81
   2  -7  -3   18.09    0.76
  -2  -7   3   17.87    0.79
  -2  -7   3   18.36    0.83
   2  -7  -3   17.58    0.76
  -2  -7   3   18.02    0.70
   2  -7  -3   17.69    0.78
   2  -7  -3   17.04    0.87
  -2  -7   3   17.05    0.78
   2  -7  -3   17.16    0.73
  -2  -7   3   18.67    0.84
  -2   7   3   17.26    0.77
  -2   7   3   17.27    0.80
  -2   7   3   18.21    0.80
  -2   7   3   18.29    0.84
   2   7  -3   18.04    0.78
   1  -7  -3   11.72    0.56
  -1  -7   3   13.14    0.61
   1  -7  -3   12.14    0.53
  -1  -7   3   11.14    0.57
   1  -7  -3   11.46    0.57
   1  -7  -3   12.37    0.56
  -1  -7   3   10.58    0.65
  -1  -7   3   11.61    0.61
  -1  -7   3   12.50    0.54
   1  -7  -3   12.36    0.58
  -1   7   3   11.81    0.60
  -1   7   3   13.06    0.59
   1   7  -3   10.88    0.66
   1   7  -3   11.88    0.60
  -1   7   3   11.96    0.58
   0  -7   3    5.67    0.40
   0  -7  -3    5.48    0.38
   0  -7  -3    5.84    0.34
   0  -7   3    5.84    0.36
   0  -7  -3    5.34    0.36
   0  -7   3    5.67    0.42
   0  -7  -3    5.13    0.38
   0  -7   3    6.41    0.40
   0  -7   3    6.37    0.52
   0   7  -3    6.41    0.42
   0   7  -3    5.15    0.43
   0   7   3    5.18    0.34
   0   7  -3    5.49    0.42
   1  -7   3   33.49    1.25
  -1  -7  -3   31.96    1.26
   1  -7   3   30.78    1.25
  -1  -7  -3   31.73    1.22
  -1   7  -3   32.97    1.31
   1   7   3   32.40    1.20
  -1   7  -3   35.41    1.24
  -1   7  -3   33.25    1.21
   2  -7   3  126.71    4.31
  -2  -7  -3  124.37    4.30
   2  -7   3  133.25    4.29
  -2  -7  -3  126.90    4.27
   2  -7   3  131.83    4.30
  -2  -7  -3  127.43    4.27
  -2  -7  -3  126.41    4.30
   2   7   3  127.55    4.23
  -2   7  -3  123.78    4.25
  -2   7  -3  129.63    4.23
  -2   7  -3  131.13    4.39
  -2   7  -3  132.79    4.27
   3  -7   3   85.81    3.03
  -3  -7  -3   89.55    3.04
  -3  -7  -3   89.75    3.01
   3  -7   3   86.38    3.04
  -3  -7  -3   89.15    3.05
  -3  -7  -3   88.80    3.01
   3  -7   3   90.43    3.04
   3   7   3   89.26    2.93
  -3   7  -3   90.60    2.95
  -3   7  -3   87.73    3.00
  -3   7  -3   88.66    3.00
  -3   7  -3   86.75    3.03
   4  -7   3   56.63    2.01
  -4  -7  -3   59.77    2.03
  -4  -7  -3   55.52    2.00
  -4  -7  -3   56.28    1.97
   4  -7   3   55.67    2.01
   4  -7   3   54.04    2.00
  -4  -7  -3   58.07    1.97
  -4   7  -3   55.34    1.95
  -4   7  -3   53.81    1.96
  -4   7  -3   56.08    2.00
   5  -7   3    4.38    0.39
   5  -7   3    4.61    0.42
  -5  -7  -3    4.50    0.41
  -5  -7  -3    4.40    0.38
  -5  -7  -3    4.34    0.43
  -5   7  -3    4.84    0.35
  -5   7  -3    4.68    0.31
  -5   7  -3    5.15    0.47
   6  -7   3    5.53    0.34
  -6  -7  -3    5.88    0.39
   6  -7   3    5.58    0.42
  -6   7  -3    5.80    0.34
  -6   7  -3    6.28    0.36
   7  -7   3   10.53    0.40
  -7   7  -3    8.71    0.39
  -7  -8   3    9.27    0.43
  -7  -8   3   10.17    0.43
   7  -8  -3    8.61    0.44
  -7   8   3    9.37    0.42
  -7   8   3    9.62    0.41
   6  -8  -3    4.13    0.31
  -6  -8   3    4.44    0.32
   6  -8  -3    3.87    0.29
  -6  -8   3    3.76    0.32
  -6   8   3    3.57    0.29
  -6   8   3    3.71    0.26
  -6   8   3    3.75    0.29
  -5  -8   3   19.68    0.78
   5  -8  -3   18.53    0.78
  -5  -8   3   18.25    0.81
   5  -8  -3   17.92    0.77
  -5  -8   3   17.84    0.84
  -5   8   3   18.49    0.76
  -5   8   3   19.18    0.79
  -5   8   3   18.40    0.78
   5   8  -3   17.56    0.86
  -4  -8   3   32.91    1.24
  -4  -8   3   30.98    1.21
   4  -8  -3   33.72    1.23
  -4  -8   3   32.78    1.29
   4  -8  -3   32.63    1.23
  -4  -8   3   31.50    1.27
  -4   8   3   33.95    1.21
  -4   8   3   32.93    1.16
   4   8  -3   28.28    1.48
  -4   8   3   33.87    1.24
  -4   8   3   32.79    1.23
   3  -8  -3    1.43    0.41
  -3  -8   3    1.83    0.34
  -3  -8   3    1.73    0.40
   3  -8  -3    1.78    0.27
  -3  -8   3    2.12    0.29
   3  -8  -3    2.29    0.28
  -3  -8   3    1.84    0.31
  -3  -8   3    1.33    0.29
  -3   8   3    2.01    0.40
   3   8  -3    1.80    0.30
  -3   8   3    2.01    0.26
  -3   8   3    2.17    0.36
  -3   8   3    1.59    0.23
  -2  -8   3   22.59    1.01
  -2  -8   3   23.22    0.95
   2  -8  -3   23.09    0.95
   2  -8  -3   23.64    0.95
  -2  -8   3   24.77    0.98
  -2  -8   3   23.17    0.97
  -2  -8   3   23.29    1.00
   2  -8  -3   24.25    0.95
   2  -8  -3   24.21    0.92
  -2   8   3   24.26    0.92
  -2   8   3   24.27    1.02
  -2   8   3   24.41    0.94
   2   8  -3   23.59    1.00
   1  -8  -3    4.27    0.36
   1  -8  -3    4.44    0.31
   1  -8  -3    4.97    0.37
  -1  -8   3    4.10    0.36
  -1  -8   3    4.68    0.39
   1  -8  -3    4.78    0.37
  -1  -8   3    5.10    0.42
  -1  -8   3    4.77    0.32
  -1   8   3    4.14    0.36
  -1   8   3    4.23    0.39
  -1   8   3    4.29    0.35
   1   8  -3    4.78    0.39
   1   8  -3    4.51    0.46
   1   8  -3    4.31    0.44
   0  -8  -3    1.78    0.27
   0  -8   3    0.99    0.30
   0  -8   3    1.80    0.31
   0  -8   3    1.22    0.24
   0  -8  -3    1.70    0.23
   0  -8  -3    1.92    0.28
   0  -8  -3    1.92    0.27
   0  -8   3    1.72    0.29
   0  -8  -3    1.55    0.33
   0  -8   3    1.73    0.29
   0   8  -3    1.47    0.32
   0   8   3    1.37    0.24
   0   8  -3    1.84    0.31
   1  -8   3    7.24    0.47
   1  -8   3    7.08    0.47
   1  -8   3    7.15    0.47
   1  -8   3    6.58    0.41
  -1  -8  -3    7.49    0.48
  -1  -8  -3    7.16    0.42
  -1  -8  -3    6.58    0.52
  -1  -8  -3    7.66    0.45
  -1  -8  -3    7.11    0.42
  -1   8  -3    7.30    0.45
  -1   8  -3    7.00    0.51
  -1   8  -3    7.50    0.44
   1   8   3    6.68    0.41
  -2  -8  -3    5.94    0.40
  -2  -8  -3    6.01    0.40
   2  -8   3    5.66    0.39
  -2  -8  -3    6.53    0.46
   2  -8   3    5.85    0.43
   2  -8   3    6.28    0.45
  -2  -8  -3    5.77    0.50
  -2   8  -3    5.47    0.39
  -2   8  -3    5.81    0.38
  -2   8  -3    5.35    0.41
   2   8   3    6.04    0.36
  -2   8  -3    5.29    0.52
  -3  -8  -3   36.27    1.36
   3  -8   3   35.20    1.34
  -3  -8  -3   34.92    1.35
   3  -8   3   34.54    1.35
  -3  -8  -3   35.83    1.31
  -3  -8  -3   36.55    1.32
   3  -8   3   36.16    1.34
  -3   8  -3   35.00    1.34
   3   8   3   34.11    1.25
  -3   8  -3   35.08    1.30
  -3   8  -3   33.46    1.38
  -3   8  -3   34.72    1.25
  -4  -8  -3    8.16    0.64
   4  -8   3    8.07    0.48
   4  -8   3    8.36    0.49
  -4  -8  -3    7.90    0.51
  -4   8  -3    8.59    0.45
  -4   8  -3    9.04    0.51
  -4   8  -3    8.49    0.53
  -4   8  -3    8.91    0.48
   5  -8   3   22.54    0.90
   5  -8   3   23.57    0.91
  -5  -8  -3   22.83    0.87
  -5  -8  -3   23.78    0.92
  -5  -8  -3   21.79    0.92
  -5   8  -3   22.46    0.89
  -5   8  -3   22.77    0.84
  -5   8  -3   23.50    0.90
   6  -8   3    7.48    0.39
   6  -8   3    7.01    0.34
  -6   8  -3    7.01    0.35
  -6  -9   3    0.48    0.21
   6  -9  -3    0.00    0.10
  -6  -9   3    0.13    0.13
   6  -9  -3    0.27    0.10
  -6   9   3    0.16    0.11
  -6   9   3   -0.17    0.20
  -6   9   3    0.25    0.17
  -5  -9   3    5.66    0.34
   5  -9  -3    6.06    0.35
   5  -9  -3    5.45    0.34
  -5  -9   3    5.55    0.37
  -5  -9   3    5.40    0.41
  -5   9   3    5.90    0.36
  -5   9   3    4.91    0.34
  -5   9   3    5.88    0.32
  -4  -9   3   16.79    0.81
  -4  -9   3   17.76    0.76
  -4  -9   3   17.78    0.83
   4  -9  -3   14.86    0.79
  -4  -9   3   17.23    0.71
  -4   9   3   16.22    0.70
  -4   9   3   17.15    0.66
  -4   9   3   15.28    0.83
   4   9  -3   16.81    0.81
  -4   9   3   15.78    0.86
  -3  -9   3    0.09    0.19
  -3  -9   3    0.10    0.26
  -3  -9   3    0.12    0.16
   3  -9  -3    0.20    0.11
  -3  -9   3    0.08    0.17
   3  -9  -3    0.27    0.16
  -3   9   3   -0.09    0.22
  -3   9   3    0.23    0.12
   3   9  -3    0.26    0.20
  -3   9   3    0.39    0.29
  -3   9   3    0.23    0.14
   2  -9  -3   16.30    0.74
   2  -9  -3   17.04    0.71
  -2  -9   3   17.33    0.76
   2  -9  -3   17.20    0.75
  -2  -9   3   17.48    0.77
  -2  -9   3   17.02    0.76
  -2  -9   3   17.40    0.80
   2  -9  -3   16.89    0.74
   2   9  -3   16.98    0.82
  -2   9   3   17.03    0.70
  -2   9   3   17.04    0.85
  -2   9   3   17.46    0.72
   2   9  -3   17.04    0.88
   1  -9  -3   82.18    2.80
  -1  -9   3   81.31    2.72
  -1  -9   3   86.17    2.86
   1  -9  -3   82.44    2.80
  -1  -9   3   83.21    2.82
  -1  -9   3   83.74    2.83
   1  -9  -3   84.57    2.80
  -1  -9   3   84.41    2.83
   1  -9  -3   78.07    2.73
  -1  -9   3   78.58    2.83
  -1   9   3   81.55    2.77
  -1   9   3   80.72    2.88
   1   9  -3   82.05    2.80
  -1   9   3   81.39    2.78
   1   9  -3   80.61    2.79
   0  -9  -3   12.71    0.61
   0  -9  -3   12.24    0.61
   0  -9  -3   13.65    0.67
   0  -9   3   13.53    0.65
   0  -9   3   13.16    0.65
   0  -9   3   12.77    0.69
   0  -9   3   13.38    0.62
   0  -9  -3   12.18    0.52
   0  -9   3   12.76    0.57
   0  -9  -3   12.32    0.72
   0  -9   3   12.69    0.63
   0  -9  -3   13.40    0.62
   0   9   3   11.19    0.63
   0   9  -3   13.50    0.72
   0   9  -3   13.77    0.62
   0   9  -3   12.81    0.62
   0   9   3   12.50    0.63
   0   9   3   12.33    0.64
  -1  -9  -3   25.29    0.99
  -1  -9  -3   24.91    1.00
   1  -9   3   25.13    1.02
   1  -9   3   24.97    1.04
   1  -9   3   25.41    0.98
   1  -9   3   25.07    1.01
  -1  -9  -3   25.95    1.01
  -1  -9  -3   25.64    1.06
  -1   9  -3   24.89    1.13
  -1   9  -3   25.17    0.98
  -1   9  -3   25.25    1.01
   1   9   3   25.30    1.02
  -2  -9  -3   38.67    1.42
   2  -9   3   37.70    1.41
   2  -9   3   38.41    1.45
  -2  -9  -3   40.93    1.47
   2  -9   3   37.99    1.42
   2  -9   3   38.69    1.43
  -2  -9  -3   39.79    1.42
  -2   9  -3   36.51    1.40
  -2   9  -3   38.44    1.37
  -2   9  -3   38.15    1.44
  -2   9  -3   37.01    1.69
  -3  -9  -3    4.45    0.51
  -3  -9  -3    4.34    0.44
   3  -9   3    4.25    0.43
   3  -9   3    4.02    0.33
   3  -9   3    3.87    0.39
   3  -9   3    3.72    0.50
  -3   9  -3    4.69    0.33
  -3   9  -3    4.08    0.33
   4  -9   3   19.10    0.77
  -4  -9  -3   19.43    0.75
   4  -9   3   18.78    0.77
  -4  -9  -3   19.99    0.81
   4  -9   3   18.32    0.76
  -4  -9  -3   19.41    0.75
  -4   9  -3   18.57    0.78
  -4   9  -3   17.94    0.77
  -4   9  -3   18.94    0.74
   5  -9   3   24.16    0.88
   5  -9   3   23.27    0.88
  -5  -9  -3   22.35    0.86
  -5   9  -3   24.28    0.88
  -5   9  -3   23.07    0.83
   5 -10  -3    3.59    0.23
  -5 -10   3    3.38    0.25
   5 -10  -3    3.58    0.24
  -5 -10   3    3.45    0.26
  -5  10   3    3.31    0.21
  -5  10   3    3.48    0.26
  -5  10   3    2.74    0.52
  -4 -10   3    0.28    0.13
   4 -10  -3    0.39    0.10
   4 -10  -3    0.50    0.13
  -4 -10   3    0.50    0.15
  -4 -10   3    0.40    0.17
  -4  10   3    0.52    0.12
  -4  10   3    0.59    0.14
  -4  10   3    0.39    0.11
  -4  10   3    0.14    0.23
   3 -10  -3    2.23    0.25
  -3 -10   3    2.49    0.26
  -3 -10   3    2.89    0.30
   3 -10  -3    2.35    0.23
  -3 -10   3    2.33    0.27
  -3  10   3    2.10    0.56
  -3  10   3    2.54    0.22
  -3  10   3    1.88    0.26
  -3  10   3    2.44    0.25
   2 -10  -3    3.65    0.43
  -2 -10   3    3.88    0.50
   2 -10  -3    3.42    0.33
   2 -10  -3    3.15    0.32
  -2 -10   3    3.27    0.31
  -2 -10   3    3.64    0.33
   2 -10  -3    4.25    0.47
   2  10  -3    3.52    0.38
  -2  10   3    3.96    0.48
   2  10  -3    3.14    0.41
  -2  10   3    2.83    0.30
   1 -10  -3    0.86    0.22
   1 -10  -3    0.91    0.19
  -1 -10   3    0.48    0.17
  -1 -10   3    0.81    0.19
   1 -10  -3    0.66    0.17
  -1 -10   3    0.82    0.42
  -1 -10   3    0.55    0.19
   1 -10  -3    0.71    0.18
  -1 -10   3    0.69    0.18
   1 -10  -3    0.76    0.16
  -1  10   3    0.53    0.17
   1  10  -3    0.78    0.21
   1  10  -3    1.27    0.35
  -1  10   3    0.72    0.23
   0 -10  -3   21.54    0.87
   0 -10  -3   21.65    0.92
   0 -10   3   21.37    0.87
   0 -10   3   21.49    0.89
   0 -10   3   21.10    0.89
   0 -10  -3   22.10    0.87
   0 -10  -3   20.17    0.86
   0 -10   3   20.30    0.80
   0 -10   3   21.16    0.90
   0  10   3   21.71    0.94
   0  10  -3   20.51    1.01
   0  10  -3   22.07    0.85
   0  10   3   20.52    0.85
   0  10  -3   21.88    0.87
  -1 -10  -3   25.27    1.00
   1 -10   3   22.42    0.93
   1 -10   3   23.34    0.93
  -1 -10  -3   23.72    0.94
   1 -10   3   23.35    0.96
   1 -10   3   24.30    0.95
  -1 -10  -3   24.69    0.95
   1 -10   3   24.15    0.93
  -1  10  -3   23.07    0.91
  -1  10  -3   22.58    1.10
  -1  10  -3   23.13    0.96
   1  10   3   25.09    1.00
  -1  10  -3   22.16    0.94
   2 -10   3    5.47    0.38
   2 -10   3    5.10    0.36
   2 -10   3    5.48    0.37
   2 -10   3    5.71    0.34
  -2 -10  -3    5.18    0.39
  -2 -10  -3    5.61    0.36
  -2 -10  -3    5.69    0.36
  -2  10  -3    5.72    0.32
  -2  10  -3    4.87    0.34
   2  10   3    4.75    0.42
  -2  10  -3    5.25    0.38
   3 -10   3    7.39    0.38
   3 -10   3    7.42    0.41
   3 -10   3    7.89    0.41
   3 -10   3    7.32    0.41
  -3 -10  -3    6.89    0.39
  -3 -10  -3    8.45    0.45
  -3 -10  -3    7.06    0.39
  -3  10  -3    7.33    0.41
  -3  10  -3    7.62    0.34
  -3  10  -3    6.62    0.37
   4 -10   3    3.05    0.24
  -4 -10  -3    2.74    0.23
   4 -10   3    2.92    0.22
  -4 -10  -3    2.62    0.23
  -4 -10  -3    2.76    0.42
  -4  10  -3    3.04    0.24
  -4  10  -3    2.93    0.21
   5 -10   3    7.88    0.35
   5 -10   3    7.64    0.33
  -5  10  -3    7.78    0.34
  -4 -11   3    7.33    0.43
  -4 -11   3    6.27    0.32
  -4 -11   3    6.91    0.35
   4 -11  -3    5.97    0.30
   4 -11  -3    6.37    0.35
   4 -11  -3    6.07    0.29
  -4  11   3    6.45    0.33
  -4  11   3    6.38    0.30
  -4  11   3    6.58    0.40
   3 -11  -3    1.29    0.22
   3 -11  -3    1.56    0.17
  -3 -11   3    1.47    0.19
  -3 -11   3    1.35    0.22
  -3 -11   3    1.30    0.22
   3 -11  -3    1.38    0.19
  -3  11   3    1.40    0.20
  -3  11   3    1.59    0.18
  -3  11   3    1.49    0.17
   3  11  -3    1.67    0.32
  -2 -11   3    1.49    0.23
   2 -11  -3    1.05    0.17
   2 -11  -3    1.65    0.25
  -2 -11   3    1.34    0.22
   2 -11  -3    1.45    0.22
  -2 -11   3    1.47    0.23
   2 -11  -3    1.28    0.26
  -2  11   3    1.56    0.19
   2  11  -3    1.65    0.27
  -2  11   3    1.51    0.22
  -1 -11   3   12.94    0.58
  -1 -11   3   12.51    0.58
  -1 -11   3   12.34    0.57
   1 -11  -3   13.92    0.62
  -1 -11   3   12.58    0.58
   1 -11  -3   12.83    0.57
   1 -11  -3   12.04    0.56
   1 -11  -3   12.61    0.56
  -1  11   3   12.96    0.54
   1  11  -3   13.18    0.59
   1  11  -3   12.92    0.60
  -1  11   3   13.27    0.56
   1  11  -3   12.87    0.56
   0 -11   3    2.44    0.27
   0 -11  -3    2.37    0.25
   0 -11   3    1.94    0.36
   0 -11  -3    2.44    0.26
   0 -11   3    2.00    0.27
   0 -11  -3    2.53    0.26
   0 -11  -3    2.65    0.31
   0 -11   3    2.25    0.25
   0 -11   3    2.29    0.20
   0  11   3    2.92    0.47
   0  11  -3    1.71    0.26
   0  11  -3    2.12    0.25
   0  11  -3    2.15    0.29
   0  11   3    2.41    0.25
   1 -11   3    0.62    0.15
   1 -11   3    0.70    0.16
  -1 -11  -3    1.22    0.20
  -1 -11  -3    0.96    0.20
  -1 -11  -3    1.06    0.25
   1 -11   3    0.80    0.20
   1 -11   3    1.00    0.20
  -1  11  -3    1.16    0.18
  -1  11  -3    1.30    0.25
  -1  11  -3    0.63    0.14
   1  11   3    1.07    0.19
   2 -11   3    7.93    0.40
  -2 -11  -3    7.76    0.39
   2 -11   3    7.39    0.40
  -2 -11  -3    7.81    0.41
  -2 -11  -3    7.87    0.39
   2 -11   3    7.57    0.36
   2 -11   3    7.30    0.40
  -2  11  -3    7.77    0.38
  -2  11  -3    7.59    0.35
  -2  11  -3    7.54    0.40
   3 -11   3    0.36    0.12
   3 -11   3    0.14    0.11
  -3 -11  -3    0.02    0.09
   3 -11   3    0.22    0.08
  -3 -11  -3    0.18    0.16
  -3 -11  -3    0.15    0.10
  -3  11  -3    0.12    0.13
  -3  11  -3    0.28    0.09
  -3  11  -3    0.17    0.10
  -3  11  -3   -0.02    0.17
  -4 -11  -3   21.84    0.80
   4 -11   3   22.62    0.79
   4 -11   3   22.73    0.79
  -4  11  -3   22.81    0.78
  -4  11  -3   22.63    0.80
   3 -12  -3    0.70    0.11
  -3 -12   3    1.03    0.14
   3 -12  -3    0.81    0.18
  -3  12   3    0.71    0.14
   2 -12  -3    1.57    0.19
  -2 -12   3    2.01    0.19
   2 -12  -3    1.81    0.22
  -2 -12   3    1.90    0.18
  -2  12   3    1.81    0.16
  -2  12   3    1.89    0.22
  -2  12   3    1.56    0.20
   2  12  -3    1.87    0.20
   1 -12  -3    3.30    0.27
   1 -12  -3    2.73    0.24
   1 -12  -3    3.35    0.26
  -1 -12   3    2.59    0.23
   1 -12  -3    2.90    0.29
  -1 -12   3    2.51    0.21
   1  12  -3    2.99    0.40
  -1  12   3    2.17    0.26
   1  12  -3    2.83    0.22
  -1  12   3    2.62    0.23
  -1  12   3    2.83    0.20
   0 -12  -3    5.15    0.29
   0 -12   3    5.19    0.29
   0 -12  -3    5.25    0.28
   0 -12   3    4.24    0.32
   0 -12  -3    5.47    0.32
   0  12   3    5.35    0.43
   0  12  -3    4.26    0.40
   0  12  -3    5.69    0.28
   0  12  -3    4.75    0.34
   0  12   3    4.80    0.27
  -1 -12  -3   12.46    0.53
  -1 -12  -3   12.40    0.49
  -1 -12  -3   11.45    0.48
   1 -12   3   12.13    0.49
   1  12   3   10.97    0.49
  -1  12  -3   11.40    0.48
  -1  12  -3   12.00    0.52
  -1  12  -3   11.97    0.46
  -2 -12  -3   12.59    0.52
   2 -12   3   12.12    0.52
  -2 -12  -3   10.31    0.54
  -2 -12  -3   13.17    0.53
   2 -12   3   11.92    0.48
  -2  12  -3   11.67    0.48
  -2  12  -3   13.01    0.49
  -2  12  -3   11.83    0.44
  -9   0   4   -0.15    0.11
  -8   0   4    1.41    0.28
  -8   0   4    1.92    0.28
  -8   0   4    1.41    0.26
  -7   0   4    9.03    0.53
  -7   0   4    8.74    0.53
  -7   0   4    8.70    0.59
  -7   0   4    8.63    0.55
  -7   0   4    9.06    0.54
  -6   0   4   28.23    1.14
   6   0  -4   28.28    1.20
  -6   0   4   28.87    1.14
  -6   0   4   28.45    1.15
  -6   0   4   28.04    1.15
  -6   0   4   30.14    1.16
  -5   0   4   14.62    0.74
  -5   0   4   15.23    0.71
  -5   0   4   16.46    0.73
  -5   0   4   15.61    0.74
  -5   0   4   15.86    0.71
   5   0  -4   16.04    0.73
  -4   0   4    7.08    0.45
  -4   0   4    7.69    0.50
   4   0  -4    7.58    0.41
   3   0  -4   50.66    1.75
  -2   0   4  159.79    5.34
   2   0  -4  169.71    5.36
  -1   0   4  313.84   10.60
   1   0  -4  329.85   10.64
   0   0   4  538.83   18.23
   0   0  -4  580.21   18.32
   1   0   4  185.38    6.24
   2   0   4  130.50    4.28
   3   0   4   38.01    1.32
  -3   0  -4   35.16    1.35
  -3   0  -4   35.00    1.36
   4   0   4    7.82    0.45
  -4   0  -4    7.22    0.46
  -4   0  -4    7.23    0.64
  -4   0  -4    7.56    0.48
  -4   0  -4    7.90    0.51
  -4   0  -4    7.96    0.50
   4   0   4    8.48    0.63
  -5   0  -4    6.73    0.46
  -5   0  -4    6.30    0.50
   5   0   4    6.58    0.55
  -5   0  -4    7.25    0.50
   5   0   4    6.67    0.48
  -5   0  -4    5.63    0.42
   6   0   4   36.65    1.38
  -6   0  -4   37.71    1.43
  -6   0  -4   38.47    1.45
  -6   0  -4   36.93    1.37
  -6   0  -4   35.59    1.38
  -6   0  -4   36.74    1.41
  -7   0  -4    3.72    0.36
   7   0   4    4.05    0.36
  -7   0  -4    4.56    0.37
   7   0   4    3.55    0.38
  -7   0  -4    4.71    0.35
   7   0   4    4.51    0.79
   8   0   4   28.44    0.92
  -8   0  -4   22.26    1.02
  -8   0  -4   26.16    0.96
  -9  -1   4    0.60    0.15
  -9  -1   4    0.85    0.15
  -8  -1   4    1.66    0.26
  -8  -1   4    1.10    0.24
  -8   1   4    1.35    0.26
  -8   1   4    1.20    0.25
  -8   1   4    1.08    0.20
   7  -1  -4    6.42    0.69
  -7  -1   4    7.81    0.51
  -7  -1   4    8.22    0.52
  -7  -1   4    9.01    0.52
  -7  -1   4    8.22    0.57
  -7  -1   4    8.38    0.54
  -7   1   4    7.86    0.52
  -7   1   4    8.55    0.51
   7   1  -4    8.35    0.78
  -7   1   4    7.35    0.49
  -7   1   4    7.76    0.57
   6  -1  -4   79.68    2.86
  -6  -1   4   81.12    2.77
  -6  -1   4   81.21    2.78
  -6  -1   4   79.71    2.77
  -6  -1   4   82.29    2.79
  -6  -1   4   81.28    2.78
  -6   1   4   78.29    2.75
  -6   1   4   71.84    2.75
   6   1  -4   83.26    2.83
  -6   1   4   76.86    2.75
  -6   1   4   81.48    2.76
  -6   1   4   81.81    2.78
  -5  -1   4   91.79    3.12
  -5  -1   4   95.94    3.13
  -5  -1   4   90.01    3.11
  -5  -1   4   92.40    3.12
   5  -1  -4   90.91    3.17
  -5  -1   4   91.80    3.11
  -5   1   4   90.69    3.10
   5   1  -4   90.98    3.14
  -5   1   4   91.86    3.10
  -5   1   4   92.44    3.13
  -5   1   4   88.48    3.12
  -4  -1   4    2.36    0.36
  -4  -1   4    2.29    0.38
  -4  -1   4    3.16    0.38
   4  -1  -4    2.45    0.25
  -4  -1   4    3.08    0.35
  -4   1   4    2.54    0.35
  -4   1   4    2.45    0.41
  -4   1   4    2.72    0.34
   4   1  -4    2.59    0.23
   3  -1  -4   97.64    3.25
  -3   1   4   97.84    3.22
   3   1  -4   96.10    3.23
   2  -1  -4  677.03   21.46
  -2   1   4  651.34   21.51
   2   1  -4  632.94   21.39
   1  -1  -4   73.94    2.48
  -1  -1   4   74.25    2.47
  -1   1   4   73.28    2.46
   1   1  -4   77.15    2.48
   0  -1   4  115.38    3.68
   0   1  -4  107.92    3.70
   0   1   4  114.12    3.66
   1  -1   4   95.83    3.11
   1   1   4   93.00    3.08
  -1   1  -4   93.10    3.11
   3  -1   4   50.77    1.73
  -3  -1  -4   47.03    1.73
  -3  -1  -4   46.31    1.72
  -3  -1  -4   49.42    1.74
  -3   1  -4   46.71    1.73
   3   1   4   49.06    1.67
  -3   1  -4   48.63    1.76
  -3   1  -4   47.85    1.69
  -4  -1  -4   11.38    0.60
  -4  -1  -4   12.08    0.59
  -4  -1  -4   10.58    0.57
   4  -1   4    9.68    0.58
  -4  -1  -4   11.10    0.68
   4  -1   4   11.71    0.64
   4  -1   4   11.09    0.58
  -4  -1  -4   12.21    0.61
   4   1   4   11.91    0.54
  -4   1  -4   10.13    0.59
  -4   1  -4   11.62    0.59
  -4   1  -4   10.74    0.62
  -4   1  -4   10.99    0.54
  -4   1  -4   10.36    0.61
  -5  -1  -4   40.91    1.53
  -5  -1  -4   37.46    1.47
  -5  -1  -4   40.89    1.50
  -5  -1  -4   38.72    1.51
   5  -1   4   37.99    1.46
   5  -1   4   40.91    1.57
  -5  -1  -4   40.91    1.47
  -5   1  -4   38.61    1.48
  -5   1  -4   38.41    1.50
  -5   1  -4   40.01    1.49
  -5   1  -4   42.32    1.47
  -5   1  -4   40.20    1.54
   5   1   4   39.11    1.52
  -6  -1  -4   11.54    0.63
  -6  -1  -4   11.85    0.64
   6  -1   4   10.35    0.56
  -6  -1  -4   10.54    0.61
  -6  -1  -4   11.02    0.57
  -6  -1  -4   10.94    0.58
  -6   1  -4   10.53    0.63
  -6   1  -4   10.56    0.56
  -6   1  -4   10.93    0.61
  -6   1  -4   10.71    0.58
   6   1   4   11.05    0.66
   7  -1   4   25.41    0.96
  -7  -1  -4   25.76    0.99
   7  -1   4   24.85    0.96
  -7  -1  -4   25.93    1.01
  -7  -1  -4   25.75    1.00
  -7  -1  -4   25.73    1.00
  -7   1  -4   25.27    0.97
  -7   1  -4   24.55    0.99
  -7   1  -4   24.90    0.99
   7   1   4   25.41    0.98
  -7   1  -4   23.78    0.95
  -8  -1  -4   12.82    0.61
  -8  -1  -4   12.49    0.66
  -8   1  -4   13.92    0.56
  -8   1  -4   13.96    0.56
  -9  -2   4    2.83    0.27
  -9  -2   4    2.90    0.21
  -9   2   4    3.13    0.23
  -8  -2   4    5.37    0.36
  -8  -2   4    5.17    0.36
  -8   2   4    5.84    0.36
  -8   2   4    5.74    0.36
  -7  -2   4    2.08    0.32
  -7  -2   4    1.79    0.34
  -7  -2   4    2.63    0.53
   7  -2  -4    1.89    0.56
  -7  -2   4    1.66    0.28
   7   2  -4    2.18    0.39
  -7   2   4    1.49    0.28
  -7   2   4    1.73    0.40
  -7   2   4    2.11    0.30
  -7   2   4    2.17    0.32
  -6  -2   4   50.63    1.91
  -6  -2   4   52.96    1.92
   6  -2  -4   54.88    2.02
  -6  -2   4   48.11    1.89
  -6  -2   4   55.11    1.93
  -6  -2   4   53.03    1.92
  -6   2   4   50.98    1.90
   6   2  -4   52.04    1.94
  -6   2   4   55.72    1.91
  -6   2   4   53.37    1.89
  -5  -2   4   66.20    2.41
   5  -2  -4   70.20    2.48
  -5  -2   4   69.17    2.42
  -5  -2   4   70.30    2.42
  -5  -2   4   69.32    2.42
  -5  -2   4   68.78    2.42
   5   2  -4   70.92    2.43
  -5   2   4   69.20    2.39
  -5   2   4   70.05    2.39
  -5   2   4   73.97    2.57
  -5   2   4   67.24    2.42
  -5   2   4   66.19    2.35
  -4  -2   4    0.32    0.23
  -4  -2   4    0.38    0.18
  -4  -2   4    0.36    0.20
  -4  -2   4    0.43    0.18
   4  -2  -4    0.74    0.20
  -4   2   4    0.72    0.21
  -4   2   4    0.78    0.20
   4   2  -4    0.61    0.17
  -4   2   4    0.29    0.21
   3  -2  -4   30.66    1.16
   3   2  -4   31.66    1.12
  -3   2   4   31.74    1.14
   2  -2  -4    9.11    0.42
   2   2  -4    8.54    0.39
  -2   2   4    9.40    0.40
  -1  -2   4    4.57    0.27
   1  -2  -4    3.92    0.26
   1   2  -4    4.13    0.25
  -1   2   4    4.58    0.23
   0   2   4   48.63    1.61
   0   2  -4   47.37    1.65
   1  -2   4  139.41    4.73
   1   2   4  142.20    4.68
  -1   2  -4  152.35    4.74
   2  -2   4  151.05    5.08
   2   2   4  157.92    5.14
  -3  -2  -4   14.05    0.65
  -3  -2  -4   13.23    0.64
  -3  -2  -4   13.63    0.65
  -3  -2  -4   11.60    0.66
   3  -2   4   11.89    0.62
   3  -2   4   13.48    0.61
  -3   2  -4   11.81    0.66
  -3   2  -4   13.37    0.68
  -3   2  -4   12.76    0.60
   3   2   4   14.58    0.54
  -4  -2  -4    8.80    0.57
  -4  -2  -4   10.45    0.55
  -4  -2  -4    9.91    0.57
   4  -2   4   10.16    0.52
   4  -2   4   10.83    0.58
  -4  -2  -4    9.75    0.58
   4  -2   4    9.74    0.54
  -4  -2  -4    9.10    0.54
  -4  -2  -4    9.86    0.57
  -4   2  -4   10.68    0.59
  -4   2  -4    9.50    0.52
  -4   2  -4   10.10    0.57
   4   2   4    9.72    0.48
  -4   2  -4   10.09    0.56
  -4   2  -4    9.78    0.59
   5  -2   4    2.10    0.32
  -5  -2  -4    2.98    0.37
  -5  -2  -4    2.30    0.49
  -5  -2  -4    2.37    0.37
   5  -2   4    2.57    0.39
  -5  -2  -4    2.66    0.32
  -5  -2  -4    2.25    0.40
  -5   2  -4    2.72    0.40
  -5   2  -4    1.68    0.37
   5   2   4    2.22    0.30
  -5   2  -4    2.26    0.33
  -5   2  -4    1.68    0.38
  -6  -2  -4    2.21    0.33
   6  -2   4    2.95    0.53
  -6  -2  -4    1.88    0.33
   6  -2   4    2.98    0.33
  -6  -2  -4    2.43    0.38
   6  -2   4    2.67    0.33
  -6  -2  -4    3.04    0.36
  -6   2  -4    2.12    0.38
  -6   2  -4    2.98    0.40
  -6   2  -4    2.21    0.30
  -6   2  -4    3.09    0.33
  -7  -2  -4   21.33    0.88
  -7  -2  -4   21.78    0.90
   7  -2   4   22.99    0.85
   7  -2   4   21.66    0.85
  -7  -2  -4   22.48    0.89
  -7   2  -4   22.24    0.88
  -7   2  -4   22.04    0.89
  -7   2  -4   21.85    0.86
   7   2   4   20.81    0.92
  -7   2  -4   22.02    0.85
  -8  -2  -4    1.86    0.20
  -8  -2  -4    1.77    0.20
  -8   2  -4    2.02    0.20
  -9  -3   4    2.47    0.22
  -9  -3   4    3.04    0.21
  -9   3   4    2.49    0.22
  -8  -3   4    4.25    0.31
  -8  -3   4    4.22    0.31
  -8   3   4    4.77    0.32
  -8   3   4    4.07    0.30
  -7  -3   4   14.55    0.78
  -7  -3   4   14.55    0.73
  -7  -3   4   15.06    0.72
   7  -3  -4   15.93    0.97
  -7  -3   4   14.26    0.70
  -7   3   4   15.29    0.70
   7   3  -4   14.05    0.77
  -7   3   4   16.29    0.70
  -6  -3   4   24.20    1.02
  -6  -3   4   23.51    1.02
  -6  -3   4   22.51    1.03
  -6  -3   4   25.24    1.02
   6  -3  -4   24.45    1.14
   6   3  -4   23.64    1.01
  -6   3   4   23.70    0.98
  -6   3   4   23.57    0.98
  -5  -3   4    1.06    0.22
   5  -3  -4    0.71    0.47
  -5  -3   4    1.05    0.25
  -5  -3   4    1.04    0.21
  -5   3   4    0.98    0.19
   5   3  -4    1.39    0.23
  -5   3   4    0.94    0.23
   4  -3  -4    5.12    0.48
  -4  -3   4    4.89    0.45
   4  -3  -4    6.15    0.55
   4  -3  -4    5.38    0.40
  -4  -3   4    4.92    0.42
  -4  -3   4    5.42    0.39
  -4   3   4    5.06    0.34
  -4   3   4    5.11    0.37
  -4   3   4    4.84    0.35
  -4   3   4    5.03    0.39
   3  -3  -4  184.57    5.88
   3   3  -4  177.60    5.83
  -3   3   4  174.05    5.84
   2  -3  -4  121.06    4.22
  -2   3   4  130.44    4.21
   2   3  -4  132.68    4.21
   1   3  -4  109.70    3.63
  -1   3   4  110.15    3.61
   0  -3   4   25.26    0.95
   0   3   4   26.19    0.90
   0   3  -4   24.90    0.95
   1  -3   4  107.55    3.49
  -1   3  -4  104.95    3.49
   1   3   4  101.95    3.41
   2  -3   4  103.97    3.48
   2   3   4  100.72    3.37
  -2   3  -4  105.31    3.46
  -3  -3  -4   53.20    1.91
  -3  -3  -4   53.55    1.92
  -3  -3  -4   49.69    1.92
   3  -3   4   53.54    1.89
  -3  -3  -4   53.57    1.87
   3  -3   4   53.24    1.94
  -3  -3  -4   54.86    1.92
   3  -3   4   56.76    1.97
   3  -3   4   52.34    1.86
   3   3   4   54.57    1.82
  -3   3  -4   55.29    1.95
  -3   3  -4   55.36    1.90
  -3   3  -4   55.31    1.86
  -3   3  -4   51.46    1.92
  -3   3  -4   55.51    1.88
  -4  -3  -4   24.45    1.00
   4  -3   4   22.19    1.06
  -4  -3  -4   21.63    1.00
  -4  -3  -4   23.77    0.99
  -4  -3  -4   24.05    0.97
   4  -3   4   24.81    0.95
   4  -3   4   24.88    1.07
   4  -3   4   23.37    1.00
  -4   3  -4   23.05    0.96
   4   3   4   23.81    0.92
  -4   3  -4   24.70    0.96
  -4   3  -4   24.15    1.08
  -4   3  -4   24.18    1.04
  -4   3  -4   26.48    1.06
  -5  -3  -4   40.88    1.56
  -5  -3  -4   39.58    1.54
  -5  -3  -4   43.42    1.56
   5  -3   4   40.61    1.49
   5  -3   4   41.73    1.66
  -5   3  -4   40.56    1.54
  -5   3  -4   42.22    1.51
   5   3   4   40.63    1.52
  -5   3  -4   39.74    1.50
   6  -3   4   13.47    0.61
   6  -3   4   12.13    0.62
  -6  -3  -4   12.80    0.64
   6  -3   4   12.58    0.83
  -6  -3  -4   13.84    0.66
  -6  -3  -4   11.87    0.72
  -6   3  -4   12.60    0.65
  -6   3  -4   12.68    0.61
   6   3   4   12.41    0.69
  -6   3  -4   13.10    0.63
  -7  -3  -4    0.35    0.14
   7  -3   4    0.01    0.11
  -7  -3  -4    0.30    0.19
   7  -3   4   -0.12    0.13
  -7  -3  -4    0.13    0.12
  -7   3  -4    0.09    0.19
  -7   3  -4    0.18    0.11
  -7   3  -4    0.00    0.13
  -7   3  -4    0.21    0.17
  -7   3  -4    0.23    0.12
  -8  -3  -4    5.84    0.31
  -8  -3  -4    6.27    0.31
  -8  -4   4   30.28    1.12
  -8  -4   4   30.49    1.12
  -8   4   4   30.88    1.10
  -8   4   4   29.15    1.10
  -7  -4   4    3.71    0.42
  -7  -4   4    3.44    0.46
  -7   4   4    4.46    0.47
  -7   4   4    3.99    0.33
  -7   4   4    4.32    0.39
   7   4  -4    3.87    0.46
   6  -4  -4    4.45    0.64
  -6  -4   4    3.01    0.47
  -6  -4   4    3.71    0.38
   6  -4  -4    3.51    0.50
  -6  -4   4    3.88    0.40
   6  -4  -4    3.46    0.42
   6   4  -4    3.48    0.38
  -6   4   4    4.41    0.39
  -6   4   4    3.23    0.36
  -6   4   4    3.77    0.35
  -5  -4   4    8.64    0.53
  -5  -4   4    8.56    0.56
   5  -4  -4    7.94    0.52
   5  -4  -4    8.78    0.56
  -5  -4   4    8.74    0.52
  -5  -4   4    8.62    0.53
   5  -4  -4    8.84    0.67
  -5   4   4    9.24    0.47
  -5   4   4   10.05    0.51
  -5   4   4    9.62    0.51
   5   4  -4    9.60    0.50
  -4  -4   4    5.75    0.40
   4  -4  -4    4.98    0.47
  -4  -4   4    5.44    0.46
  -4  -4   4    5.70    0.43
   4  -4  -4    5.87    0.40
  -4   4   4    4.98    0.36
  -4   4   4    4.85    0.34
  -4   4   4    4.98    0.33
   4   4  -4    5.15    0.33
  -4   4   4    5.30    0.38
   3  -4  -4   11.16    0.59
  -3  -4   4   12.60    0.64
   3  -4  -4   12.19    0.58
   3  -4  -4   11.71    0.61
  -3  -4   4   12.14    0.63
  -3  -4   4   12.30    0.60
   3   4  -4   12.63    0.54
  -3   4   4   13.10    0.59
  -3   4   4   12.20    0.54
  -3   4   4   12.10    0.56
  -3   4   4   12.66    0.53
  -2   4   4    2.92    0.23
   2   4  -4    3.09    0.23
  -1   4   4  228.27    7.31
   1   4  -4  209.19    7.11
   0   4   4  185.06    5.98
   0   4  -4  175.53    5.91
   1  -4   4   36.48    1.39
  -1   4  -4   38.72    1.40
   1   4   4   38.92    1.30
   2  -4   4   93.70    3.18
  -2  -4  -4  106.75    3.36
  -2  -4  -4   93.51    3.20
   2  -4   4   93.58    3.21
   2  -4   4   96.35    3.24
   2  -4   4   97.38    3.14
   2  -4   4   91.93    3.21
  -2  -4  -4   91.17    3.16
  -2  -4  -4   90.63    3.19
  -2   4  -4   93.10    3.12
  -2   4  -4   99.36    3.17
   2   4   4   90.59    3.10
  -2   4  -4   98.35    3.23
  -2   4  -4   90.98    3.16
   3  -4   4    9.08    0.49
   3  -4   4   10.15    0.48
   3  -4   4   10.26    0.60
  -3  -4  -4    9.66    0.68
   3  -4   4    8.89    0.58
  -3  -4  -4    8.56    0.59
  -3  -4  -4    8.92    0.48
  -3  -4  -4    9.84    0.53
  -3  -4  -4    8.11    0.56
  -3  -4  -4    9.27    0.52
  -3   4  -4    8.30    0.47
   3   4   4    8.70    0.39
  -3   4  -4    9.78    0.50
  -3   4  -4    8.96    0.47
  -3   4  -4    8.08    0.61
  -3   4  -4    9.22    0.50
  -4  -4  -4    1.38    0.33
   4  -4   4    1.43    0.40
  -4  -4  -4    1.06    0.22
   4  -4   4    1.46    0.28
  -4  -4  -4    1.35    0.31
  -4  -4  -4    1.72    0.33
   4   4   4    1.48    0.21
  -4   4  -4    1.45    0.30
  -4   4  -4    1.23    0.22
  -4   4  -4    1.43    0.27
  -5  -4  -4   13.25    0.69
  -5  -4  -4   14.31    0.69
  -5  -4  -4   12.73    0.70
  -5  -4  -4   13.94    0.68
   5  -4   4   13.85    0.62
   5  -4   4   13.83    0.67
   5  -4   4   13.08    0.85
   5   4   4   13.03    0.63
  -5   4  -4   13.48    0.64
  -5   4  -4   12.67    0.64
  -5   4  -4   11.72    0.70
  -6  -4  -4   16.17    0.74
   6  -4   4   15.99    1.09
   6  -4   4   14.47    0.73
  -6  -4  -4   13.95    0.86
  -6  -4  -4   15.78    0.71
  -6   4  -4   15.68    0.69
   6   4   4   14.49    0.77
  -6   4  -4   15.39    0.72
  -6   4  -4   15.08    0.68
   7  -4   4   12.11    0.50
   7  -4   4   12.37    0.53
  -7  -4  -4   12.16    0.56
  -7  -4  -4   12.79    0.55
  -7   4  -4   11.14    0.62
  -7   4  -4   12.38    0.53
  -7   4  -4   11.98    0.53
  -7   4  -4   12.50    0.53
  -8  -5   4    7.11    0.38
  -8  -5   4    6.94    0.36
  -8   5   4    7.18    0.37
  -8   5   4    6.77    0.36
  -7  -5   4    2.43    0.28
  -7  -5   4    2.65    0.31
  -7   5   4    2.58    0.28
   7   5  -4    2.01    0.49
  -7   5   4    2.67    0.31
   6  -5  -4   17.49    0.76
  -6  -5   4   18.13    0.84
   6  -5  -4   17.72    0.81
  -6  -5   4   17.40    0.81
  -6  -5   4   16.58    0.78
  -6   5   4   18.65    0.78
  -6   5   4   17.92    0.78
  -6   5   4   17.61    0.73
  -5  -5   4    2.57    0.40
  -5  -5   4    1.82    0.37
   5  -5  -4    1.73    0.26
  -5  -5   4    1.59    0.33
  -5  -5   4    1.81    0.31
   5  -5  -4    1.98    0.32
   5   5  -4    1.89    0.30
  -5   5   4    2.40    0.34
  -5   5   4    1.86    0.27
  -5   5   4    1.66    0.31
  -4  -5   4    2.22    0.32
   4  -5  -4    2.68    0.30
   4  -5  -4    2.99    0.50
  -4   5   4    2.82    0.31
  -4   5   4    2.61    0.33
  -4   5   4    2.27    0.26
   4   5  -4    2.86    0.28
  -3  -5   4   19.04    0.83
   3  -5  -4   17.68    0.81
   3  -5  -4   18.67    0.78
  -3  -5   4   19.38    0.80
   3  -5  -4   19.44    0.78
  -3  -5   4   20.42    0.85
  -3  -5   4   19.29    0.82
  -3   5   4   18.76    0.80
   3   5  -4   20.04    0.79
  -3   5   4   18.66    0.73
  -3   5   4   18.55    0.75
  -3   5   4   17.37    0.81
   2  -5  -4    9.78    0.50
  -2  -5   4   10.60    0.57
   2  -5  -4   10.53    0.51
  -2  -5   4    9.58    0.57
   2  -5  -4   10.32    0.53
   2   5  -4   10.78    0.51
  -2   5   4   11.22    0.51
  -2   5   4    9.59    0.49
  -2   5   4   11.16    0.51
   1  -5  -4   53.00    1.83
   1  -5  -4   53.54    1.86
   1  -5  -4   54.16    1.87
  -1  -5   4   52.27    1.90
  -1   5   4   53.12    1.86
   1   5  -4   55.79    1.90
   0  -5   4   46.12    1.65
   0  -5  -4   48.07    1.65
   0  -5  -4   43.38    1.60
   0  -5  -4   44.53    1.60
   0  -5  -4   44.62    1.64
   0  -5   4   44.77    1.62
   0  -5   4   45.87    1.65
   0   5  -4   48.26    1.66
   0   5   4   45.32    1.58
  -1  -5  -4    9.40    0.48
   1  -5   4   10.13    0.59
  -1  -5  -4   10.53    0.51
   1  -5   4    9.58    0.52
  -1  -5  -4    9.44    0.53
  -1  -5  -4    9.47    0.50
   1  -5   4    9.22    0.53
   1  -5   4    9.62    0.52
   1  -5   4   10.11    0.53
  -1   5  -4    8.60    0.48
  -1   5  -4    9.74    0.51
  -1   5  -4    8.93    0.49
  -1   5  -4    9.78    0.51
   1   5   4    9.62    0.41
   2  -5   4   10.85    0.56
   2  -5   4    9.68    0.52
  -2  -5  -4    8.14    0.52
   2  -5   4    9.95    0.51
   2  -5   4    8.68    0.61
   2  -5   4    9.77    0.54
  -2  -5  -4    9.24    0.49
   2  -5   4    9.86    0.49
  -2  -5  -4    9.05    0.47
  -2  -5  -4    8.60    0.51
  -2   5  -4    8.59    0.52
   2   5   4    9.06    0.39
  -2   5  -4    9.61    0.51
  -2   5  -4    9.27    0.45
  -2   5  -4   10.04    0.50
   3  -5   4   47.31    1.71
   3  -5   4   43.02    1.79
  -3  -5  -4   45.95    1.73
   3  -5   4   50.55    1.66
   3  -5   4   47.75    1.69
   3  -5   4   48.70    1.72
  -3  -5  -4   46.94    1.66
  -3   5  -4   43.77    1.65
   3   5   4   47.74    1.59
  -3   5  -4   46.03    1.59
  -3   5  -4   44.78    1.92
   4  -5   4   21.98    1.13
   4  -5   4   23.13    0.98
  -4  -5  -4   22.10    0.96
   4  -5   4   23.36    0.95
  -4  -5  -4   22.72    0.96
   4  -5   4   23.37    0.99
   4  -5   4   23.42    0.89
  -4  -5  -4   22.27    0.98
  -4  -5  -4   22.14    0.91
   4   5   4   22.28    0.86
  -4   5  -4   22.30    0.93
  -4   5  -4   22.70    0.93
  -4   5  -4   22.09    0.89
  -5  -5  -4    1.01    0.23
  -5  -5  -4    1.44    0.32
   5  -5   4    1.16    0.31
   5  -5   4    1.16    0.26
   5  -5   4    0.74    0.53
  -5  -5  -4    1.34    0.27
  -5  -5  -4    1.38    0.27
   5  -5   4    1.57    0.30
  -5   5  -4    1.65    0.29
  -5   5  -4    1.37    0.28
  -6  -5  -4    4.41    0.35
   6  -5   4    4.33    0.31
  -6  -5  -4    5.04    0.39
   6  -5   4    4.83    0.34
  -6   5  -4    5.00    0.35
  -6   5  -4    4.54    0.33
  -6   5  -4    4.42    0.34
  -7  -5  -4    8.57    0.40
  -7  -5  -4    8.19    0.41
   7  -5   4    8.68    0.39
  -7   5  -4    8.09    0.37
  -7   5  -4    7.46    0.39
  -7   5  -4    6.80    0.41
  -8  -6   4    1.86    0.20
  -8  -6   4    1.37    0.19
  -8   6   4    2.05    0.24
  -8   6   4    1.54    0.20
  -7  -6   4    1.62    0.26
  -7  -6   4    1.79    0.25
  -7   6   4    1.67    0.24
  -7   6   4    2.00    0.28
  -7   6   4    2.16    0.25
  -6  -6   4   22.17    0.88
  -6  -6   4   22.86    0.96
  -6   6   4   20.60    0.93
   6   6  -4   20.46    0.96
  -6   6   4   23.27    0.95
   5  -6  -4    3.22    0.31
   5  -6  -4    3.60    0.35
  -5  -6   4    3.18    0.35
  -5  -6   4    2.87    0.37
  -5  -6   4    3.18    0.41
  -5   6   4    2.36    0.33
  -5   6   4    3.47    0.29
  -5   6   4    3.67    0.35
   5   6  -4    2.73    0.36
  -5   6   4    3.01    0.34
  -4  -6   4   76.33    2.66
   4  -6  -4   74.54    2.59
   4  -6  -4   77.09    2.61
  -4  -6   4   78.35    2.66
  -4  -6   4   77.60    2.63
  -4   6   4   74.97    2.61
  -4   6   4   70.43    2.70
  -4   6   4   75.70    2.60
  -4   6   4   76.62    2.53
  -4   6   4   75.93    2.58
   4   6  -4   76.23    2.64
  -3  -6   4   44.08    1.79
  -3  -6   4   45.21    1.64
  -3  -6   4   47.12    1.94
  -3  -6   4   47.26    1.65
   3  -6  -4   45.25    1.63
  -3   6   4   46.21    1.69
  -3   6   4   44.00    1.64
   3   6  -4   45.41    1.66
  -2  -6   4    5.29    0.35
  -2  -6   4    4.76    0.47
  -2  -6   4    5.38    0.45
   2  -6  -4    5.29    0.37
  -2  -6   4    5.26    0.40
   2  -6  -4    4.92    0.34
  -2  -6   4    4.81    0.37
   2  -6  -4    5.33    0.36
   2   6  -4    5.31    0.36
  -2   6   4    5.06    0.34
  -2   6   4    5.55    0.35
  -2   6   4    5.20    0.36
   1  -6  -4    8.55    0.44
  -1  -6   4    7.50    0.49
  -1  -6   4    7.93    0.46
  -1  -6   4    8.18    0.43
  -1  -6   4    7.40    0.51
   1  -6  -4    8.10    0.41
   1  -6  -4    8.37    0.45
  -1  -6   4    7.86    0.49
   1  -6  -4    7.82    0.45
  -1   6   4    8.52    0.42
   1   6  -4    7.77    0.44
  -1   6   4    7.10    0.47
  -1   6   4    6.59    0.52
   1   6  -4    6.92    0.53
   1   6  -4    8.18    0.59
   0  -6  -4   16.94    0.69
   0  -6   4   17.03    0.69
   0  -6   4   16.08    0.74
   0  -6  -4   15.66    0.64
   0  -6  -4   15.50    0.68
   0  -6   4   17.70    0.74
   0  -6  -4   15.90    0.69
   0  -6  -4   16.52    0.75
   0  -6   4   16.97    0.73
   0   6  -4   15.51    0.74
   0   6  -4   15.61    0.71
   0   6   4   15.94    0.68
   0   6  -4   16.88    0.71
   0   6  -4   17.43    0.75
  -1  -6  -4   10.57    0.52
  -1  -6  -4    9.07    0.57
  -1  -6  -4   10.32    0.56
  -1  -6  -4   10.90    0.53
  -1  -6  -4   10.95    0.53
   1  -6   4   10.63    0.54
   1  -6   4   12.54    0.60
   1  -6   4   10.84    0.55
   1  -6   4   11.54    0.57
  -1   6  -4   11.41    0.59
  -1   6  -4   10.31    0.57
   1   6   4   10.10    0.47
  -1   6  -4   11.04    0.54
  -1   6  -4   11.46    0.53
  -2  -6  -4   12.79    0.65
  -2  -6  -4   12.67    0.62
   2  -6   4   12.48    0.68
   2  -6   4   11.79    0.67
   2  -6   4   14.27    0.83
   2   6   4   13.67    0.54
  -2   6  -4   14.84    0.72
  -2   6  -4   13.61    0.63
   3  -6   4   37.87    1.41
  -3  -6  -4   36.20    1.41
  -3  -6  -4   36.03    1.36
   3  -6   4   37.29    1.42
   3  -6   4   38.01    1.33
   3  -6   4   37.47    1.41
  -3  -6  -4   36.08    1.41
  -3  -6  -4   37.41    1.37
  -3   6  -4   38.70    1.37
  -3   6  -4   36.38    1.30
   3   6   4   36.72    1.29
  -3   6  -4   39.37    1.38
  -3   6  -4   35.98    1.39
   4  -6   4   41.54    1.56
   4  -6   4   40.55    1.47
  -4  -6  -4   44.53    1.58
  -4  -6  -4   40.71    1.51
   4  -6   4   39.65    1.55
   4  -6   4   41.78    1.57
  -4  -6  -4   42.05    1.57
  -4  -6  -4   43.75    1.52
   4   6   4   42.23    1.47
  -4   6  -4   42.23    1.50
  -4   6  -4   41.83    1.52
  -4   6  -4   40.80    1.54
  -5  -6  -4   14.53    0.64
   5  -6   4   13.69    0.66
  -5  -6  -4   14.80    0.70
   5  -6   4   15.16    0.87
  -5   6  -4   14.35    0.66
  -5   6  -4   13.22    0.59
  -5   6  -4   12.53    0.66
   6  -6   4    5.51    0.34
  -6  -6  -4    5.52    0.38
  -6  -6  -4    5.13    0.41
  -6  -6  -4    6.05    0.43
  -6   6  -4    5.63    0.38
  -6   6  -4    4.96    0.33
  -6   6  -4    5.02    0.33
   7  -6   4    2.64    0.23
  -7  -6  -4    3.34    0.30
  -7   6  -4    2.61    0.22
  -7   6  -4    2.67    0.26
  -7  -7   4    6.69    0.37
  -7  -7   4    6.11    0.36
  -7   7   4    6.17    0.35
  -7   7   4    6.96    0.48
  -7   7   4    6.64    0.38
  -6  -7   4    1.87    0.29
   6  -7  -4    2.28    0.28
  -6  -7   4    2.75    0.31
  -6  -7   4    2.44    0.29
   6  -7  -4    2.20    0.30
  -6   7   4    2.55    0.29
  -6   7   4    2.72    0.29
  -6   7   4    2.52    0.24
  -5  -7   4   76.12    2.65
   5  -7  -4   75.38    2.60
   5  -7  -4   71.88    2.58
  -5  -7   4   77.20    2.67
  -5  -7   4   80.49    2.62
  -5   7   4   77.38    2.57
  -5   7   4   71.38    2.49
   5   7  -4   72.42    2.64
  -5   7   4   78.04    2.60
  -5   7   4   76.55    2.61
   4  -7  -4   27.74    1.08
  -4  -7   4   27.27    1.09
  -4  -7   4   27.13    1.14
   4  -7  -4   27.56    1.07
  -4  -7   4   25.40    1.07
  -4  -7   4   26.74    1.13
   4   7  -4   28.46    1.13
  -4   7   4   28.18    1.05
  -4   7   4   27.46    1.00
  -4   7   4   27.36    1.09
  -4   7   4   28.28    1.08
   3  -7  -4   12.93    0.60
  -3  -7   4   12.88    0.63
   3  -7  -4   12.14    0.62
   3  -7  -4   13.06    0.59
  -3  -7   4   11.74    0.66
  -3  -7   4   12.08    0.66
  -3  -7   4   11.90    0.60
  -3   7   4   12.35    0.66
  -3   7   4   11.98    0.67
  -3   7   4   13.66    0.59
  -3   7   4   13.12    0.55
   3   7  -4   12.78    0.64
   2  -7  -4   13.40    0.66
  -2  -7   4   12.04    0.70
   2  -7  -4   14.67    0.62
  -2  -7   4   14.29    0.67
  -2  -7   4   15.12    0.71
   2  -7  -4   14.12    0.65
  -2   7   4   13.63    0.61
  -2   7   4   14.60    0.63
   2   7  -4   15.03    0.70
  -2   7   4   14.75    0.69
  -1  -7   4    5.66    0.41
  -1  -7   4    5.45    0.45
   1  -7  -4    5.81    0.48
   1  -7  -4    5.85    0.39
   1  -7  -4    5.64    0.39
  -1  -7   4    6.14    0.47
  -1  -7   4    6.49    0.59
  -1  -7   4    5.53    0.51
  -1   7   4    5.83    0.40
  -1   7   4    5.25    0.43
  -1   7   4    6.10    0.38
   1   7  -4    4.67    0.52
   1   7  -4    6.05    0.41
   1   7  -4    4.85    0.47
   0  -7  -4   21.68    0.80
   0  -7  -4   21.55    0.97
   0  -7   4   20.91    0.88
   0  -7   4   24.06    1.08
   0  -7   4   19.55    0.92
   0  -7   4   22.21    1.00
   0  -7  -4   20.32    1.02
   0   7  -4   21.37    0.88
   0   7  -4   22.36    0.95
   0   7  -4   21.51    0.86
   0   7  -4   19.86    0.90
   0   7   4   21.57    0.87
  -1  -7  -4    3.27    0.40
   1  -7   4    3.05    0.36
   1  -7   4    3.36    0.32
  -1  -7  -4    3.63    0.34
  -1  -7  -4    3.52    0.31
  -1  -7  -4    3.55    0.31
  -1  -7  -4    3.46    0.36
   1  -7   4    3.49    0.36
  -1   7  -4    3.59    0.37
  -1   7  -4    3.86    0.32
  -1   7  -4    3.50    0.43
  -1   7  -4    3.39    0.33
   1   7   4    3.47    0.27
   2  -7   4   55.61    2.01
  -2  -7  -4   54.77    1.99
  -2  -7  -4   54.81    1.95
   2  -7   4   57.89    1.99
   2  -7   4   54.99    1.97
  -2  -7  -4   54.63    2.00
  -2  -7  -4   54.49    1.95
  -2   7  -4   55.66    1.96
  -2   7  -4   55.76    2.10
   2   7   4   53.50    1.91
  -2   7  -4   59.27    1.97
  -2   7  -4   55.95    1.92
   3  -7   4   87.67    3.02
  -3  -7  -4   87.82    2.97
  -3  -7  -4   86.60    3.00
  -3  -7  -4   87.03    3.01
   3  -7   4   86.22    3.00
   3  -7   4   87.49    3.01
  -3  -7  -4   88.52    2.97
  -3   7  -4   87.86    3.01
  -3   7  -4   87.83    2.97
   3   7   4   89.22    2.92
  -3   7  -4   88.02    2.96
  -3   7  -4   85.73    2.90
  -4  -7  -4    9.57    0.55
  -4  -7  -4    8.46    0.49
   4  -7   4    8.65    0.52
  -4  -7  -4    8.50    0.53
   4  -7   4    9.14    0.52
  -4  -7  -4    9.93    0.50
   4  -7   4    8.59    0.53
  -4   7  -4    8.66    0.50
  -4   7  -4    8.73    0.46
  -4   7  -4    9.45    0.50
  -5  -7  -4    3.05    0.35
  -5  -7  -4    2.99    0.33
   5  -7   4    3.41    0.36
   5  -7   4    3.36    0.30
  -5  -7  -4    2.84    0.33
  -5   7  -4    2.64    0.28
  -5   7  -4    3.81    0.32
  -5   7  -4    4.16    0.48
  -5   7  -4    3.29    0.30
  -6  -7  -4    3.94    0.40
   6  -7   4    3.97    0.43
   6  -7   4    3.84    0.27
  -6  -7  -4    3.95    0.35
  -6   7  -4    4.47    0.29
  -6   7  -4    3.91    0.27
  -7  -8   4    2.95    0.23
   7  -8  -4    3.19    0.27
  -7  -8   4    3.06    0.24
  -7   8   4    3.58    0.36
  -7   8   4    3.26    0.25
   6  -8  -4   10.84    0.50
  -6  -8   4   10.60    0.49
  -6  -8   4    9.85    0.49
  -6  -8   4   10.44    0.52
   6  -8  -4   10.32    0.47
  -6   8   4   10.91    0.49
  -6   8   4   10.52    0.45
  -6   8   4   10.58    0.49
  -5  -8   4    2.44    0.31
   5  -8  -4    1.74    0.25
  -5  -8   4    2.16    0.28
  -5  -8   4    2.31    0.32
   5  -8  -4    2.00    0.26
  -5   8   4    2.40    0.29
   5   8  -4    1.61    0.44
  -5   8   4    2.21    0.24
  -5   8   4    1.61    0.28
   4  -8  -4    6.70    0.41
  -4  -8   4    6.29    0.46
  -4  -8   4    6.53    0.47
   4  -8  -4    6.84    0.41
  -4  -8   4    6.51    0.47
  -4  -8   4    6.44    0.41
   4   8  -4    5.91    0.55
  -4   8   4    5.95    0.45
  -4   8   4    6.68    0.35
  -4   8   4    6.65    0.43
  -4   8   4    6.65    0.39
   3  -8  -4    3.33    0.33
  -3  -8   4    3.23    0.41
  -3  -8   4    3.27    0.38
   3  -8  -4    2.13    0.38
  -3  -8   4    2.89    0.32
  -3  -8   4    2.82    0.33
   3  -8  -4    2.74    0.28
   3   8  -4    2.41    0.36
  -3   8   4    3.21    0.29
  -3   8   4    2.69    0.41
  -3   8   4    3.12    0.28
  -3   8   4    3.71    0.54
  -2  -8   4    5.12    0.38
   2  -8  -4    4.46    0.36
  -2  -8   4    4.83    0.31
  -2  -8   4    4.50    0.40
  -2  -8   4    4.91    0.38
   2  -8  -4    4.60    0.32
  -2  -8   4    4.89    0.45
   2  -8  -4    4.15    0.39
   2  -8  -4    5.00    0.37
  -2  -8   4    4.93    0.45
  -2   8   4    4.78    0.34
   2   8  -4    4.86    0.42
   2   8  -4    3.63    0.51
  -2   8   4    4.27    0.41
   1  -8  -4   27.69    1.06
  -1  -8   4   26.72    1.08
   1  -8  -4   27.07    1.04
  -1  -8   4   27.46    1.07
  -1  -8   4   27.76    1.10
  -1  -8   4   27.26    1.00
   1  -8  -4   26.01    1.04
   1  -8  -4   27.14    0.99
   1  -8  -4   27.08    1.10
   1   8  -4   26.02    1.07
  -1   8   4   28.00    1.10
   1   8  -4   25.05    1.05
  -1   8   4   26.00    1.03
  -1   8   4   26.21    1.02
   1   8  -4   26.47    1.14
   0  -8  -4   34.27    1.30
   0  -8  -4   33.70    1.30
   0  -8   4   35.28    1.32
   0  -8   4   36.28    1.35
   0  -8  -4   36.54    1.31
   0  -8   4   37.04    1.36
   0  -8  -4   34.77    1.23
   0  -8   4   35.49    1.29
   0  -8  -4   33.99    1.35
   0   8  -4   35.18    1.30
   0   8   4   32.46    1.31
   0   8  -4   37.53    1.33
   0   8   4   33.26    1.30
   0   8   4   35.45    1.34
   1  -8   4    0.94    0.22
   1  -8   4    0.75    0.16
   1  -8   4    0.89    0.21
  -1  -8  -4    0.67    0.19
  -1  -8  -4    0.96    0.20
  -1  -8  -4    0.74    0.21
  -1  -8  -4    1.26    0.26
   1  -8   4    0.90    0.26
   1  -8   4    0.51    0.22
  -1  -8  -4    0.79    0.21
  -1   8  -4    1.18    0.22
  -1   8  -4    1.04    0.19
  -1   8  -4    1.13    0.33
   1   8   4    0.99    0.22
  -1   8  -4    0.76    0.26
  -2  -8  -4   21.33    0.93
   2  -8   4   22.71    0.93
   2  -8   4   21.56    0.90
  -2  -8  -4   22.26    0.95
  -2  -8  -4   21.04    0.88
   2  -8   4   22.24    0.94
  -2  -8  -4   21.49    0.89
  -2   8  -4   21.94    1.07
  -2   8  -4   21.94    0.86
  -2   8  -4   21.98    0.89
  -2   8  -4   22.46    0.93
  -2   8  -4   21.03    0.91
   2   8   4   21.42    0.86
   3  -8   4   11.13    0.60
  -3  -8  -4   12.05    0.63
   3  -8   4   12.24    0.60
  -3  -8  -4   11.62    0.56
  -3  -8  -4   11.77    0.62
   3  -8   4   11.85    0.60
  -3  -8  -4   11.76    0.57
  -3   8  -4   12.59    0.62
  -3   8  -4   11.83    0.60
   3   8   4   11.01    0.56
  -3   8  -4   11.18    0.56
  -3   8  -4   11.63    0.51
   4  -8   4    5.30    0.39
  -4  -8  -4    5.51    0.40
   4  -8   4    6.33    0.68
   4  -8   4    4.34    0.36
   4  -8   4    5.56    0.39
  -4  -8  -4    5.40    0.35
  -4  -8  -4    4.73    0.34
  -4  -8  -4    4.78    0.42
  -4   8  -4    4.61    0.35
  -4   8  -4    5.28    0.40
  -4   8  -4    5.21    0.33
  -5  -8  -4    4.98    0.36
   5  -8   4    5.14    0.32
  -5  -8  -4    4.80    0.34
   5  -8   4    5.21    0.35
  -5  -8  -4    4.87    0.39
  -5   8  -4    4.49    0.29
  -5   8  -4    4.82    0.37
  -5   8  -4    5.61    0.33
   6  -8   4    2.78    0.37
   6  -8   4    2.09    0.21
  -6   8  -4    2.28    0.20
   6  -9  -4   10.13    0.46
  -6  -9   4    8.57    0.40
   6  -9  -4   10.11    0.41
  -6  -9   4    9.32    0.44
  -6  -9   4    8.60    0.44
   6  -9  -4    7.72    0.49
  -6   9   4    9.17    0.42
  -6   9   4    9.63    0.38
  -6   9   4    9.26    0.44
  -5  -9   4   10.42    0.52
   5  -9  -4    9.88    0.47
  -5  -9   4   10.84    0.49
   5  -9  -4    9.84    0.47
  -5  -9   4   10.37    0.52
  -5   9   4   10.90    0.51
  -5   9   4    9.93    0.45
  -5   9   4   10.08    0.49
   4  -9  -4    3.90    0.29
  -4  -9   4    4.57    0.34
  -4  -9   4    4.51    0.37
  -4  -9   4    3.85    0.39
   4  -9  -4    4.16    0.31
  -4  -9   4    4.62    0.35
  -4   9   4    4.04    0.29
  -4   9   4    4.34    0.41
   4   9  -4    3.45    0.47
  -4   9   4    3.94    0.26
   3  -9  -4    9.27    0.49
  -3  -9   4    8.92    0.67
  -3  -9   4    8.78    0.50
   3  -9  -4    9.59    0.46
   3  -9  -4    8.12    0.54
  -3  -9   4    9.19    0.56
  -3  -9   4    8.93    0.50
   3   9  -4    8.24    0.57
  -3   9   4    9.05    0.47
  -3   9   4    9.17    0.50
  -3   9   4    8.12    0.66
  -3   9   4    9.41    0.44
   2  -9  -4   15.75    0.74
  -2  -9   4   17.93    0.77
   2  -9  -4   16.92    0.74
   2  -9  -4   16.50    0.74
   2  -9  -4   17.67    0.70
  -2  -9   4   17.50    0.76
  -2  -9   4   18.72    0.82
  -2  -9   4   17.89    0.78
   2   9  -4   17.11    0.79
  -2   9   4   16.81    0.71
  -2   9   4   18.12    0.74
  -2   9   4   17.73    0.88
   2   9  -4   17.62    0.86
   1  -9  -4    3.55    0.33
  -1  -9   4    4.74    0.40
  -1  -9   4    3.94    0.35
  -1  -9   4    4.18    0.29
   1  -9  -4    3.65    0.32
   1  -9  -4    3.94    0.35
  -1  -9   4    3.68    0.36
  -1  -9   4    3.34    0.36
   1  -9  -4    3.50    0.28
   1  -9  -4    4.03    0.39
  -1   9   4    4.19    0.35
  -1   9   4    4.13    0.40
   1   9  -4    3.70    0.38
  -1   9   4    4.49    0.33
   1   9  -4    4.14    0.41
   0  -9  -4   13.20    0.70
   0  -9  -4   13.80    0.69
   0  -9  -4   13.40    0.63
   0  -9  -4   12.09    0.58
   0  -9   4   13.36    0.64
   0  -9  -4   13.74    0.63
   0  -9   4   13.52    0.59
   0  -9  -4   14.10    0.64
   0  -9   4   13.21    0.67
   0  -9   4   13.84    0.68
   0   9  -4   14.13    0.63
   0   9   4   12.55    0.65
   0   9  -4   13.46    0.64
   0   9   4   13.78    0.67
   0   9   4   13.55    0.64
   0   9  -4   13.16    0.76
   1  -9   4    2.63    0.40
  -1  -9  -4    3.13    0.31
  -1  -9  -4    2.80    0.32
  -1  -9  -4    3.38    0.36
   1  -9   4    3.51    0.35
   1  -9   4    3.34    0.29
  -1  -9  -4    3.16    0.32
   1  -9   4    3.34    0.44
  -1  -9  -4    4.24    0.45
  -1   9  -4    3.15    0.30
  -1   9  -4    3.24    0.32
  -1   9  -4    3.10    0.52
   1   9   4    3.26    0.33
  -2  -9  -4    1.20    0.25
   2  -9   4    1.45    0.29
  -2  -9  -4    1.29    0.24
  -2  -9  -4    0.88    0.33
  -2  -9  -4    1.33    0.25
   2  -9   4    0.82    0.21
   2  -9   4    1.26    0.25
  -2   9  -4    1.41    0.42
  -2   9  -4    1.35    0.22
  -2   9  -4    0.98    0.19
   2   9   4    1.21    0.28
   3  -9   4    6.46    0.42
  -3  -9  -4    6.74    0.44
  -3  -9  -4    5.92    0.44
   3  -9   4    6.83    0.40
   3  -9   4    6.87    0.41
  -3  -9  -4    6.35    0.38
  -3  -9  -4    6.56    0.39
   3  -9   4    6.54    0.40
  -3   9  -4    6.75    0.41
  -3   9  -4    6.15    0.33
  -3   9  -4    6.34    0.37
  -4  -9  -4    0.04    0.12
   4  -9   4   -0.08    0.10
   4  -9   4    0.07    0.13
  -4  -9  -4    0.03    0.13
   4  -9   4    0.20    0.12
  -4  -9  -4    0.15    0.15
  -4   9  -4    0.10    0.10
  -4   9  -4   -0.01    0.11
   5  -9   4    0.76    0.16
  -5  -9  -4    0.70    0.24
   5  -9   4    0.38    0.11
  -5   9  -4    0.51    0.11
  -5   9  -4    0.51    0.20
  -5 -10   4   18.50    0.70
   5 -10  -4   17.28    0.66
   5 -10  -4   17.50    0.71
   5 -10  -4   17.11    0.66
  -5 -10   4   18.42    0.68
  -5  10   4   17.45    0.65
  -5  10   4   17.30    0.68
  -4 -10   4    3.26    0.30
   4 -10  -4    3.33    0.31
   4 -10  -4    3.03    0.24
   4 -10  -4    2.93    0.24
  -4 -10   4    3.25    0.27
  -4 -10   4    2.68    0.30
  -4  10   4    3.16    0.24
  -4  10   4    3.48    0.21
  -4  10   4    3.07    0.25
   3 -10  -4    0.18    0.12
  -3 -10   4    0.20    0.14
   3 -10  -4    0.06    0.09
  -3 -10   4    0.34    0.14
   3 -10  -4   -0.03    0.13
  -3 -10   4    0.01    0.13
  -3  10   4    0.06    0.11
  -3  10   4    0.12    0.11
  -3  10   4    0.10    0.09
   3  10  -4    0.10    0.21
   2 -10  -4    2.14    0.30
   2 -10  -4    1.53    0.25
  -2 -10   4    2.57    0.31
  -2 -10   4    2.17    0.29
  -2 -10   4    2.23    0.28
   2 -10  -4    2.00    0.41
  -2 -10   4    2.08    0.27
   2 -10  -4    1.92    0.21
   2 -10  -4    1.92    0.25
  -2  10   4    1.80    0.24
  -2  10   4    2.03    0.25
   2  10  -4    2.07    0.43
  -2  10   4    2.03    0.45
   2  10  -4    2.06    0.32
   1 -10  -4   58.38    2.08
   1 -10  -4   58.70    1.92
  -1 -10   4   55.16    2.08
  -1 -10   4   59.58    1.91
   1 -10  -4   50.38    2.07
   1 -10  -4   55.35    2.19
  -1 -10   4   61.84    2.05
   1  10  -4   56.74    2.15
  -1  10   4   56.41    2.10
  -1  10   4   57.59    2.00
   1  10  -4   61.61    2.01
   0 -10   4   28.97    1.15
   0 -10  -4   29.38    1.19
   0 -10   4   28.06    1.12
   0 -10   4   26.85    1.13
   0 -10   4   29.20    1.17
   0 -10  -4   28.64    1.13
   0 -10   4   26.27    1.18
   0 -10  -4   26.98    1.18
   0  10  -4   31.30    1.23
   0  10   4   30.56    1.12
   0  10  -4   28.36    1.26
   0  10   4   28.63    1.09
   0  10   4   29.06    1.17
   1 -10   4    9.20    0.55
   1 -10   4   10.65    0.48
  -1 -10  -4    9.63    0.62
  -1 -10  -4    9.97    0.55
   1 -10   4    9.84    0.53
  -1 -10  -4   10.71    0.59
  -1  10  -4   10.11    0.78
   1  10   4   10.82    0.57
  -1  10  -4   10.23    0.60
  -1  10  -4   10.82    0.60
   1  10   4   10.08    0.57
  -1  10  -4   10.60    0.51
   2 -10   4    3.77    0.32
  -2 -10  -4    3.93    0.29
   2 -10   4    3.52    0.30
  -2 -10  -4    3.87    0.29
   2 -10   4    3.11    0.31
  -2 -10  -4    3.11    0.32
   2 -10   4    3.53    0.29
   2  10   4    3.36    0.65
  -2  10  -4    3.50    0.25
  -2  10  -4    3.63    0.28
  -2  10  -4    4.09    0.33
  -3 -10  -4    4.80    0.29
   3 -10   4    4.44    0.29
   3 -10   4    4.63    0.30
   3 -10   4    4.69    0.32
  -3 -10  -4    4.51    0.35
  -3 -10  -4    4.68    0.30
   3 -10   4    4.36    0.31
  -3  10  -4    4.82    0.26
  -3  10  -4    4.51    0.31
  -3  10  -4    4.63    0.28
   4 -10   4    1.10    0.17
  -4 -10  -4    1.16    0.20
   4 -10   4    0.90    0.18
  -4 -10  -4    1.47    0.23
  -4 -10  -4    1.19    0.19
  -4  10  -4    0.71    0.16
  -4  10  -4    1.09    0.15
   4 -11  -4    6.39    0.36
  -4 -11   4    6.16    0.31
  -4 -11   4    6.93    0.37
   4 -11  -4    6.58    0.31
   4 -11  -4    6.31    0.30
  -4  11   4    6.47    0.32
  -4  11   4    6.01    0.29
  -3 -11   4    4.98    0.32
  -3 -11   4    5.31    0.31
   3 -11  -4    4.90    0.33
  -3 -11   4    5.46    0.30
   3 -11  -4    4.72    0.26
   3 -11  -4    5.06    0.29
  -3  11   4    5.02    0.30
  -3  11   4    5.21    0.26
  -3  11   4    5.25    0.29
   2 -11  -4    1.03    0.23
   2 -11  -4    1.15    0.20
  -2 -11   4    1.10    0.22
   2 -11  -4    1.13    0.20
  -2 -11   4    1.20    0.21
  -2 -11   4    1.11    0.20
   2 -11  -4    0.87    0.17
   2 -11  -4    1.10    0.23
  -2  11   4    1.21    0.21
  -2  11   4    0.75    0.17
  -2  11   4    1.09    0.20
   2  11  -4    1.08    0.24
  -1 -11   4    2.60    0.26
   1 -11  -4    3.19    0.26
  -1 -11   4    2.89    0.26
  -1 -11   4    2.56    0.26
   1 -11  -4    2.60    0.28
  -1 -11   4    1.97    0.24
   1 -11  -4    2.37    0.23
   1 -11  -4    2.09    0.24
  -1  11   4    2.69    0.26
  -1  11   4    2.83    0.27
   1  11  -4    2.47    0.29
  -1  11   4    2.36    0.22
   1  11  -4    2.67    0.25
   0 -11  -4    9.08    0.44
   0 -11   4    9.29    0.38
   0 -11   4    9.65    0.47
   0 -11   4    9.31    0.47
   0 -11   4    9.40    0.47
   0 -11  -4    9.47    0.50
   0 -11  -4    9.96    0.46
   0  11   4   10.03    0.44
   0  11  -4    9.60    0.44
   0  11  -4    9.29    0.45
   0  11  -4    9.71    0.48
   1 -11   4    9.82    0.47
   1 -11   4    9.97    0.46
   1 -11   4    9.08    0.52
   1 -11   4   10.35    0.42
  -1 -11  -4    9.65    0.46
  -1 -11  -4    9.80    0.45
  -1 -11  -4   10.56    0.50
  -1  11  -4    9.49    0.45
  -1  11  -4   10.25    0.49
  -1  11  -4    9.95    0.43
   1  11   4    9.51    0.47
  -2 -11  -4    5.53    0.30
   2 -11   4    5.79    0.32
   2 -11   4    5.64    0.33
  -2 -11  -4    5.72    0.35
   2 -11   4    4.93    0.35
   2 -11   4    5.54    0.29
  -2 -11  -4    5.22    0.30
  -2  11  -4    5.43    0.32
  -2  11  -4    5.43    0.30
  -2  11  -4    5.29    0.27
   3 -11   4   12.31    0.48
  -3 -11  -4   13.66    0.56
   3 -11   4   11.12    0.49
  -3 -11  -4   12.96    0.52
  -3 -11  -4   12.15    0.49
  -3  11  -4   11.86    0.48
  -3  11  -4   12.25    0.50
  -3 -12   4    5.18    0.32
   3 -12  -4    4.86    0.24
  -3 -12   4    5.24    0.25
   3 -12  -4    5.10    0.29
  -3  12   4    4.82    0.25
  -3  12   4    4.73    0.23
  -3  12   4    5.00    0.27
   2 -12  -4    4.77    0.25
  -2 -12   4    4.04    0.30
   2 -12  -4    4.38    0.27
  -2  12   4    4.51    0.26
   2  12  -4    4.05    0.26
  -2  12   4    4.69    0.31
  -2  12   4    4.63    0.23
  -1 -12   4    2.26    0.20
   1 -12  -4    2.63    0.21
  -1 -12   4    2.38    0.22
   1 -12  -4    2.69    0.23
  -1  12   4    1.82    0.28
  -1  12   4    2.23    0.24
   1  12  -4    2.56    0.28
  -1  12   4    2.59    0.19
   1  12  -4    2.03    0.19
   0 -12  -4    1.25    0.20
   0 -12   4    1.41    0.17
   0 -12  -4    1.00    0.18
   0 -12  -4    1.38    0.17
   0  12  -4    1.35    0.25
   0  12   4    1.08    0.21
   0  12  -4    1.11    0.15
   0  12  -4    1.39    0.19
  -1 -12  -4    1.33    0.15
   1 -12   4    1.21    0.25
  -1 -12  -4    1.36    0.17
   1  12   4    1.27    0.26
  -1  12  -4    1.35    0.15
  -1  12  -4    1.22    0.17
  -1  12  -4    1.02    0.21
  -2 -12  -4   15.29    0.60
  -2 -12  -4   15.98    0.58
  -2 -12  -4   16.02    0.57
  -2  12  -4   16.16    0.57
  -2  12  -4   14.67    0.58
  -9   0   5   11.40    0.48
  -8   0   5    0.52    0.43
  -8   0   5    1.41    0.27
  -8   0   5    1.33    0.25
   7   0  -5    3.53    0.46
  -7   0   5    3.83    0.38
  -7   0   5    3.11    0.37
  -7   0   5    3.18    0.41
  -7   0   5    3.23    0.37
   6   0  -5    2.20    0.33
  -6   0   5    1.79    0.32
  -6   0   5    2.04    0.34
  -6   0   5    2.15    0.33
  -6   0   5    1.71    0.38
  -5   0   5   28.02    1.09
   5   0  -5   28.07    1.12
  -5   0   5   26.99    1.09
  -5   0   5   26.28    1.06
  -5   0   5   25.53    1.09
  -5   0   5   27.31    1.07
  -4   0   5    2.84    0.33
  -4   0   5    2.67    0.33
   4   0  -5    2.59    0.25
  -4   0   5    3.25    0.44
   3   0  -5  376.46   12.47
   2   0  -5   49.39    1.70
  -2   0   5   48.98    1.69
   1   0  -5  194.02    6.49
  -1   0   5  205.83    6.70
   0   0  -5  101.41    3.38
   0   0   5  103.72    3.38
   1   0   5   19.65    0.75
   2   0   5    0.76    0.15
  -3   0  -5    2.78    0.30
  -3   0  -5    3.28    0.38
  -3   0  -5    4.25    0.38
  -3   0  -5    2.90    0.38
  -3   0  -5    3.73    0.38
  -3   0  -5    3.50    0.41
   4   0   5   47.98    1.75
  -4   0  -5   48.76    1.77
   4   0   5   46.53    1.72
   4   0   5   46.75    1.76
  -4   0  -5   46.85    1.73
  -4   0  -5   49.53    1.76
  -5   0  -5  107.98    3.62
  -5   0  -5  104.73    3.69
  -5   0  -5  109.57    3.67
   5   0   5  110.61    3.74
  -5   0  -5  111.50    3.67
  -5   0  -5  105.46    3.62
   5   0   5  105.87    3.62
   5   0   5  106.54    3.64
  -6   0  -5    6.77    0.49
  -6   0  -5    6.61    0.42
   6   0   5    6.61    0.60
  -6   0  -5    6.58    0.45
   6   0   5    6.57    0.56
  -6   0  -5    6.44    0.44
  -6   0  -5    6.11    0.48
  -7   0  -5    5.40    0.34
  -7   0  -5    5.85    0.37
   7   0   5    5.14    0.37
   7   0   5    5.87    0.36
  -9  -1   5    4.29    0.27
  -9   1   5    4.70    0.27
  -8  -1   5    2.54    0.28
  -8  -1   5    2.03    0.28
  -8   1   5    2.86    0.30
  -8   1   5    2.49    0.28
  -8   1   5    2.61    0.37
  -7  -1   5   22.86    0.96
  -7  -1   5   21.68    0.95
  -7  -1   5   22.91    0.95
   7  -1  -5   21.47    1.07
  -7  -1   5   22.39    0.96
  -7   1   5   23.05    0.96
  -7   1   5   23.25    0.95
  -7   1   5   23.20    0.96
  -7   1   5   22.92    0.95
   7   1  -5   21.87    1.03
  -6  -1   5   22.81    0.98
  -6  -1   5   23.44    0.97
  -6  -1   5   24.10    0.98
  -6  -1   5   23.79    1.00
   6  -1  -5   23.50    1.06
  -6  -1   5   22.62    0.97
   6   1  -5   23.94    1.02
  -6   1   5   22.59    0.96
  -6   1   5   21.18    0.95
  -6   1   5   23.08    0.97
  -6   1   5   22.00    0.97
   5  -1  -5    4.80    0.41
  -5  -1   5    5.05    0.43
  -5  -1   5    5.19    0.41
  -5  -1   5    4.41    0.40
  -5  -1   5    5.63    0.41
  -5   1   5    4.03    0.50
  -5   1   5    4.75    0.39
   5   1  -5    5.06    0.37
  -5   1   5    5.33    0.39
  -5   1   5    4.99    0.41
  -4  -1   5    2.85    0.38
  -4  -1   5    2.82    0.35
   4  -1  -5    2.87    0.28
  -4  -1   5    3.25    0.36
  -4  -1   5    2.32    0.37
   4   1  -5    3.11    0.26
  -4   1   5    3.50    0.32
  -4   1   5    3.48    0.35
  -4   1   5    2.79    0.38
   3  -1  -5  260.12    8.12
  -3   1   5  251.26    8.18
   3   1  -5  236.96    8.10
   2  -1  -5   43.41    1.50
  -2  -1   5   42.41    1.49
   2   1  -5   40.92    1.49
  -2   1   5   43.71    1.49
  -1  -1   5   31.53    1.13
   1  -1  -5   31.84    1.14
   1   1  -5   32.13    1.14
  -1   1   5   30.69    1.11
   0  -1   5  126.85    4.06
   0   1  -5  126.69    4.07
   0   1   5  116.72    4.03
   1  -1   5  131.31    4.28
   1   1   5  128.11    4.25
  -1   1  -5  130.15    4.27
   2  -1   5   75.14    2.56
   2   1   5   74.80    2.52
  -3  -1  -5    0.31    0.14
   3  -1   5    0.45    0.26
   3  -1   5    0.76    0.24
  -3  -1  -5    0.36    0.24
  -3  -1  -5    0.25    0.24
  -3  -1  -5    0.14    0.19
   3  -1   5    0.19    0.32
  -3  -1  -5    0.36    0.21
   3  -1   5    0.52    0.22
  -3  -1  -5    0.40    0.19
  -3   1  -5    0.52    0.24
  -3   1  -5    0.33    0.13
  -3   1  -5    0.60    0.22
  -3   1  -5    0.42    0.22
  -3   1  -5    0.53    0.27
   4  -1   5   11.57    0.61
  -4  -1  -5   12.50    0.63
  -4  -1  -5   13.13    0.64
   4  -1   5   12.08    0.65
  -4  -1  -5   11.84    0.64
   4  -1   5   11.98    0.65
  -4  -1  -5   12.64    0.63
  -4   1  -5   11.81    0.59
   4   1   5   12.81    0.61
  -4   1  -5   11.05    0.64
  -4   1  -5   12.67    0.63
  -5  -1  -5   35.87    1.33
   5  -1   5   33.94    1.41
  -5  -1  -5   33.98    1.35
  -5  -1  -5   34.02    1.33
   5  -1   5   32.17    1.28
  -5  -1  -5   35.14    1.28
  -5   1  -5   34.45    1.28
  -5   1  -5   33.08    1.32
  -5   1  -5   33.59    1.35
   5   1   5   34.10    1.36
   5   1   5   31.83    1.31
  -6  -1  -5    0.78    0.19
  -6  -1  -5    0.68    0.18
  -6  -1  -5    0.64    0.23
   6  -1   5    0.93    0.32
  -6   1  -5    0.74    0.16
  -6   1  -5    0.91    0.20
  -6   1  -5    0.85    0.22
   6   1   5    1.34    0.43
  -6   1  -5    1.12    0.20
   6   1   5    1.03    0.29
  -6   1  -5    1.15    0.25
   7  -1   5    5.63    0.35
  -7  -1  -5    5.46    0.39
  -7  -1  -5    5.35    0.36
   7  -1   5    5.52    0.34
  -7  -1  -5    5.48    0.35
  -7   1  -5    5.75    0.35
   7   1   5    4.45    0.37
  -7   1  -5    5.60    0.37
  -7   1  -5    5.83    0.34
  -9  -2   5    1.09    0.20
  -9   2   5    0.78    0.13
  -8  -2   5    0.00    0.14
  -8  -2   5   -0.08    0.13
  -8   2   5    0.05    0.13
  -8   2   5    0.32    0.22
  -8   2   5   -0.02    0.12
   7  -2  -5    9.39    0.74
  -7  -2   5    9.07    0.70
  -7  -2   5    9.52    0.56
  -7  -2   5    9.34    0.55
  -7   2   5   10.38    0.56
   7   2  -5    9.47    0.63
  -7   2   5    9.99    0.55
  -7   2   5    9.84    0.56
  -6  -2   5   89.20    2.94
  -6  -2   5   83.07    2.90
   6  -2  -5   79.14    3.00
  -6  -2   5   86.14    2.93
  -6  -2   5   87.72    2.93
  -6  -2   5   83.31    2.92
   6   2  -5   81.49    2.96
  -6   2   5   84.98    2.90
  -6   2   5   84.15    2.89
  -6   2   5   84.10    2.90
  -5  -2   5   84.98    2.95
  -5  -2   5   84.61    2.95
  -5   2   5   83.81    2.87
  -5   2   5   90.16    3.08
  -4  -2   5   60.23    2.11
  -4  -2   5   58.44    2.12
   4  -2  -5   63.76    2.16
  -4  -2   5   60.87    2.12
  -4  -2   5   60.58    2.12
  -4   2   5   60.77    2.09
  -4   2   5   60.55    2.06
  -4   2   5   57.96    2.09
   3  -2  -5    1.35    0.22
   3   2  -5    1.37    0.17
   2  -2  -5   21.47    0.85
   2   2  -5   22.57    0.85
  -2   2   5   22.02    0.83
  -1  -2   5    9.85    0.46
   1  -2  -5    9.41    0.46
  -1   2   5   10.00    0.42
   1   2  -5    9.63    0.45
   0  -2   5   10.74    0.48
   0   2  -5   10.55    0.48
   0   2   5   10.66    0.44
   1  -2   5   71.40    2.41
   1   2   5   69.18    2.35
  -1   2  -5   70.87    2.40
  -2  -2  -5  218.54    7.79
   2  -2   5  232.69    7.70
   2   2   5  249.04    7.92
  -2   2  -5  232.43    7.67
  -2   2  -5  244.79    7.68
  -3  -2  -5    8.70    0.46
   3  -2   5    7.61    0.60
  -3  -2  -5    9.22    0.55
  -3  -2  -5    9.69    0.52
  -3  -2  -5    9.56    0.53
  -3  -2  -5    9.13    0.66
   3  -2   5    9.01    0.49
   3  -2   5    8.45    0.51
   3  -2   5    9.34    0.52
  -3  -2  -5    9.91    0.52
  -3   2  -5    8.99    0.57
  -3   2  -5    8.23    0.55
  -3   2  -5    9.32    0.57
  -3   2  -5    9.16    0.53
  -3   2  -5    7.41    0.65
  -3   2  -5    9.05    0.47
   4  -2   5    7.13    0.63
  -4  -2  -5    7.99    0.47
  -4  -2  -5    6.74    0.50
   4  -2   5    6.52    0.47
  -4  -2  -5    6.77    0.48
  -4  -2  -5    6.26    0.46
   4  -2   5    7.71    0.46
   4  -2   5    6.88    0.50
  -4   2  -5    6.85    0.43
  -4   2  -5    6.89    0.50
  -4   2  -5    7.33    0.52
   4   2   5    6.88    0.42
  -4   2  -5    7.39    0.53
  -5  -2  -5   33.46    1.26
   5  -2   5   33.89    1.41
  -5  -2  -5   30.92    1.28
  -5  -2  -5   34.16    1.31
  -5  -2  -5   33.47    1.32
   5  -2   5   33.61    1.26
  -5  -2  -5   35.83    1.30
  -5   2  -5   31.23    1.26
   5   2   5   33.12    1.31
  -5   2  -5   32.30    1.34
  -5   2  -5   33.00    1.25
  -5   2  -5   31.92    1.29
   6  -2   5    0.80    0.33
  -6  -2  -5    0.46    0.25
   6   2   5    0.88    0.27
  -6   2  -5    0.94    0.27
  -7  -2  -5    1.31    0.22
  -7  -2  -5    0.98    0.18
  -7  -2  -5    0.78    0.17
   7  -2   5    0.82    0.16
  -7   2  -5    1.04    0.20
  -7   2  -5    1.09    0.21
  -7   2  -5    1.02    0.19
  -7   2  -5    0.53    0.23
   7   2   5    1.00    0.32
  -8  -3   5    0.54    0.14
  -8  -3   5    0.41    0.13
  -8   3   5    0.62    0.24
  -8   3   5    0.48    0.14
  -8   3   5    0.37    0.13
  -7  -3   5   25.56    1.01
  -7  -3   5   22.85    0.99
  -7  -3   5   22.98    0.99
   7  -3  -5   22.99    1.23
  -7   3   5   27.56    1.21
   7   3  -5   21.58    1.05
  -7   3   5   23.46    1.00
  -6  -3   5   16.67    0.80
  -6  -3   5   17.70    0.83
   6  -3  -5   17.59    0.93
  -6  -3   5   17.24    0.81
  -6   3   5   17.80    0.78
   6   3  -5   17.46    0.83
  -6   3   5   18.37    0.79
   5  -3  -5    7.03    0.54
  -5  -3   5    6.92    0.49
  -5  -3   5    6.44    0.50
   5  -3  -5    6.19    0.53
  -5  -3   5    6.32    0.45
  -5   3   5    7.79    0.45
  -5   3   5    7.27    0.42
  -5   3   5    7.13    0.46
   5   3  -5    6.58    0.44
   4  -3  -5    5.99    0.44
   4  -3  -5    6.20    0.47
  -4  -3   5    6.36    0.43
  -4  -3   5    5.98    0.43
   4  -3  -5    6.50    0.52
  -4   3   5    6.17    0.43
  -4   3   5    5.78    0.36
  -4   3   5    6.29    0.40
  -4   3   5    5.40    0.35
   4   3  -5    6.06    0.37
  -3  -3   5   65.73    2.26
  -3  -3   5   62.68    2.28
   3  -3  -5   68.91    2.28
  -3  -3   5   65.68    2.26
  -3   3   5   63.82    2.17
  -3   3   5   63.48    2.19
   3   3  -5   65.02    2.24
  -3   3   5   63.68    2.22
  -3   3   5   64.44    2.24
   2  -3  -5   19.75    0.84
  -2   3   5   23.67    0.83
   2   3  -5   19.40    0.82
  -1   3   5    4.13    0.25
   1   3  -5    5.06    0.30
   0  -3   5   58.15    2.01
   0   3   5   58.59    1.96
   0   3  -5   57.45    2.01
   1  -3   5  116.99    3.89
  -1   3  -5  118.25    3.89
   1   3   5  113.99    3.81
  -2  -3  -5   86.68    2.95
  -2  -3  -5   90.34    2.96
   2  -3   5   86.06    2.93
   2  -3   5   86.84    2.90
   2  -3   5   87.08    2.99
   2  -3   5   84.11    2.96
  -2  -3  -5   91.04    2.92
   2   3   5   87.84    2.89
  -2   3  -5   85.29    2.99
  -2   3  -5   84.37    2.91
  -2   3  -5   86.49    2.91
  -2   3  -5   86.06    2.95
  -3  -3  -5    5.39    0.42
  -3  -3  -5    5.34    0.42
   3  -3   5    5.67    0.69
   3  -3   5    5.75    0.44
   3  -3   5    6.02    0.39
   3  -3   5    6.18    0.42
   3  -3   5    5.58    0.50
  -3  -3  -5    5.43    0.40
  -3  -3  -5    5.02    0.49
  -3   3  -5    5.97    0.46
  -3   3  -5    6.41    0.48
  -3   3  -5    5.99    0.43
  -3   3  -5    5.94    0.39
   3   3   5    5.92    0.33
  -3   3  -5    6.61    0.40
  -4  -3  -5   45.76    1.66
  -4  -3  -5   44.74    1.63
  -4  -3  -5   45.38    1.67
  -4  -3  -5   45.70    1.69
   4  -3   5   45.30    1.77
   4  -3   5   45.71    1.70
   4  -3   5   44.34    1.65
  -4  -3  -5   44.81    1.68
  -4   3  -5   47.51    1.73
  -4   3  -5   45.67    1.64
   4   3   5   45.08    1.63
  -4   3  -5   44.19    1.63
  -4   3  -5   44.68    1.69
  -5  -3  -5   22.65    0.97
   5  -3   5   23.59    1.14
   5  -3   5   22.86    0.94
  -5  -3  -5   23.55    1.00
  -5  -3  -5   23.39    1.01
  -5  -3  -5   24.54    1.00
  -5   3  -5   24.37    0.97
  -5   3  -5   24.76    0.97
  -5   3  -5   22.94    1.01
   5   3   5   22.42    0.98
  -6  -3  -5    3.30    0.34
  -6  -3  -5    3.52    0.34
  -6  -3  -5    3.80    0.37
   6  -3   5    3.08    0.33
   6  -3   5    4.11    0.73
   6  -3   5    3.98    0.32
  -6   3  -5    3.48    0.38
  -6   3  -5    2.95    0.37
   6   3   5    3.01    0.50
  -6   3  -5    3.30    0.30
  -6   3  -5    3.78    0.32
  -7  -3  -5    4.82    0.32
  -7  -3  -5    4.72    0.31
  -7  -3  -5    4.69    0.37
   7  -3   5    5.18    0.29
   7  -3   5    4.79    0.31
  -7   3  -5    4.98    0.35
  -7   3  -5    5.02    0.31
  -7   3  -5    5.24    0.30
  -8  -4   5    0.32    0.12
  -8  -4   5    0.40    0.11
  -8   4   5    0.43    0.14
  -8   4   5    0.32    0.13
  -7  -4   5    6.90    0.45
  -7  -4   5    6.58    0.41
  -7   4   5    6.44    0.42
   7   4  -5    5.83    0.53
  -7   4   5    7.12    0.44
  -7   4   5    6.84    0.41
   6  -4  -5   30.14    1.27
  -6  -4   5   32.79    1.29
  -6  -4   5   32.06    1.28
   6  -4  -5   31.74    1.51
  -6  -4   5   30.96    1.25
  -6  -4   5   33.81    1.30
  -6   4   5   35.08    1.26
   6   4  -5   34.15    1.32
  -6   4   5   32.96    1.25
  -6   4   5   30.83    1.18
  -5  -4   5    3.42    0.39
   5  -4  -5    4.87    0.42
  -5  -4   5    3.86    0.37
   5  -4  -5    3.48    0.54
  -5  -4   5    4.13    0.44
  -5  -4   5    3.70    0.38
   5  -4  -5    4.70    0.43
   5   4  -5    4.27    0.36
  -5   4   5    4.17    0.37
  -5   4   5    4.58    0.34
  -5   4   5    4.30    0.36
  -4  -4   5    8.94    0.51
   4  -4  -5    8.99    0.49
  -4  -4   5    8.35    0.52
   4  -4  -5    8.38    0.62
   4  -4  -5    7.81    0.49
  -4  -4   5    8.86    0.55
  -4   4   5   10.17    0.54
  -4   4   5    9.21    0.44
   4   4  -5    9.21    0.49
  -4   4   5    8.58    0.42
  -4   4   5    8.38    0.49
  -3  -4   5   21.10    0.88
   3  -4  -5   20.56    0.83
  -3  -4   5   21.52    0.88
   3  -4  -5   20.84    0.84
   3  -4  -5   19.74    1.12
   3  -4  -5   20.48    0.86
  -3  -4   5   20.77    0.88
  -3   4   5   20.18    0.83
  -3   4   5   21.10    0.78
  -3   4   5   21.68    0.86
  -3   4   5   20.07    0.80
  -2  -4   5   15.68    0.75
  -2  -4   5   17.00    0.77
   2  -4  -5   16.32    0.69
  -2   4   5   17.98    0.71
   2   4  -5   17.54    0.72
  -2   4   5   16.59    0.69
  -2   4   5   17.29    0.68
   1   4  -5   92.12    3.12
  -1   4   5   92.15    3.08
   0   4  -5    5.61    0.36
   0   4   5    6.04    0.30
   1  -4   5   45.84    1.69
   1  -4   5   43.01    1.60
  -1  -4  -5   46.52    1.63
  -1  -4  -5   47.08    1.63
   1  -4   5   44.68    1.63
  -1  -4  -5   48.52    1.63
   1  -4   5   43.65    1.66
  -1  -4  -5   46.92    1.66
  -1   4  -5   44.34    1.63
   1   4   5   48.25    1.59
  -1   4  -5   46.58    1.68
  -1   4  -5   46.21    1.61
  -1   4  -5   49.61    1.65
   2  -4   5    5.09    0.43
  -2  -4  -5    5.64    0.36
  -2  -4  -5    5.23    0.40
   2  -4   5    4.47    0.33
   2  -4   5    4.76    0.40
  -2  -4  -5    5.21    0.38
   2  -4   5    5.25    0.44
   2  -4   5    4.86    0.37
  -2  -4  -5    5.46    0.40
  -2   4  -5    4.76    0.56
   2   4   5    5.58    0.28
  -2   4  -5    4.35    0.43
  -2   4  -5    5.43    0.37
  -2   4  -5    4.54    0.34
  -2   4  -5    4.89    0.37
  -3  -4  -5    1.81    0.29
   3  -4   5    2.08    0.40
   3  -4   5    2.45    0.40
   3  -4   5    2.03    0.31
   3  -4   5    1.94    0.29
  -3  -4  -5    2.22    0.48
  -3  -4  -5    1.87    0.40
   3  -4   5    2.67    0.38
  -3   4  -5    1.80    0.30
  -3   4  -5    1.90    0.29
  -3   4  -5    2.55    0.43
   3   4   5    2.03    0.21
   4  -4   5   38.67    1.48
   4  -4   5   36.45    1.51
   4  -4   5   37.13    1.39
  -4  -4  -5   39.43    1.46
  -4  -4  -5   39.10    1.41
  -4  -4  -5   38.35    1.46
   4  -4   5   38.51    1.59
  -4  -4  -5   37.42    1.44
  -4   4  -5   39.24    1.42
  -4   4  -5   37.81    1.37
  -4   4  -5   36.92    1.41
   4   4   5   38.94    1.40
   5  -4   5   43.32    1.94
   5  -4   5   40.45    1.51
  -5  -4  -5   42.66    1.56
  -5  -4  -5   43.10    1.58
   5  -4   5   43.18    1.57
  -5  -4  -5   42.08    1.59
  -5  -4  -5   40.62    1.53
  -5   4  -5   42.83    1.53
  -5   4  -5   43.59    1.54
  -5   4  -5   39.32    1.57
   6  -4   5    0.19    0.12
   6  -4   5    0.14    0.13
  -6  -4  -5    0.13    0.14
  -6  -4  -5    0.12    0.18
  -6   4  -5    0.25    0.14
  -6   4  -5   -0.09    0.15
  -6   4  -5    0.14    0.22
  -6   4  -5    0.21    0.11
  -7  -4  -5    4.68    0.38
   7  -4   5    5.65    0.31
  -7  -4  -5    5.50    0.32
  -7  -4  -5    5.55    0.34
  -7   4  -5    5.37    0.30
  -7   4  -5    4.31    0.32
  -7   4  -5    5.38    0.35
  -8  -5   5   24.96    0.92
  -8  -5   5   24.43    0.92
  -8   5   5   24.72    0.90
  -8   5   5   24.94    0.91
   7  -5  -5    9.52    0.60
  -7  -5   5    9.07    0.49
  -7  -5   5    9.74    0.52
  -7   5   5    8.89    0.48
  -7   5   5    9.29    0.48
  -7   5   5    9.05    0.48
  -6  -5   5    3.53    0.35
  -6  -5   5    3.32    0.39
  -6  -5   5    3.14    0.38
   6  -5  -5    3.38    0.40
   6  -5  -5    2.81    0.40
  -6   5   5    3.72    0.32
   6   5  -5    3.69    0.43
  -6   5   5    3.32    0.33
  -6   5   5    3.67    0.36
  -5  -5   5    1.54    0.27
   5  -5  -5    1.48    0.30
  -5  -5   5    2.06    0.41
  -5  -5   5    1.92    0.30
   5  -5  -5    1.70    0.32
  -5  -5   5    2.35    0.32
  -5   5   5    1.64    0.25
  -5   5   5    1.42    0.28
   5   5  -5    2.25    0.32
  -5   5   5    1.66    0.32
  -4  -5   5    6.06    0.47
   4  -5  -5    5.91    0.41
  -4  -5   5    7.06    0.51
  -4  -5   5    6.35    0.44
   4  -5  -5    6.62    0.41
  -4  -5   5    6.53    0.44
   4   5  -5    6.51    0.42
  -4   5   5    6.27    0.37
  -4   5   5    6.30    0.35
  -4   5   5    6.78    0.42
  -4   5   5    6.60    0.60
  -3  -5   5    3.29    0.36
  -3  -5   5    2.90    0.37
   3  -5  -5    3.80    0.30
  -3  -5   5    3.00    0.34
   3  -5  -5    2.84    0.37
  -3   5   5    3.30    0.40
  -3   5   5    2.74    0.31
  -3   5   5    3.40    0.31
  -3   5   5    3.42    0.29
   3   5  -5    2.90    0.30
  -3   5   5    3.34    0.28
  -2  -5   5   52.05    1.86
   2  -5  -5   51.66    1.80
  -2  -5   5   50.16    1.86
  -2  -5   5   51.84    1.85
   2  -5  -5   52.82    1.79
   2  -5  -5   53.34    1.81
  -2   5   5   51.34    1.79
  -2   5   5   51.51    1.77
   2   5  -5   51.24    1.88
   1  -5  -5   38.56    1.40
   1  -5  -5   40.77    1.41
   1  -5  -5   40.21    1.38
  -1  -5   5   39.40    1.45
  -1  -5   5   39.12    1.46
   1  -5  -5   39.23    1.42
  -1  -5   5   38.85    1.45
  -1   5   5   40.20    1.42
  -1   5   5   38.94    1.41
   1   5  -5   37.42    1.46
   1   5  -5   38.56    1.46
   0  -5  -5   56.03    1.91
   0  -5  -5   56.83    1.95
   0  -5   5   57.51    2.00
   0  -5   5   55.79    1.97
   0  -5  -5   53.67    1.98
   0  -5  -5   55.04    1.95
   0  -5   5   57.04    1.99
   0  -5  -5   56.39    1.95
   0   5  -5   55.49    1.96
   0   5   5   56.01    1.94
   0   5  -5   56.45    1.94
   0   5  -5   56.50    1.96
   0   5  -5   60.18    2.03
  -1  -5  -5   16.54    0.68
  -1  -5  -5   15.05    0.64
   1  -5   5   15.97    0.73
   1  -5   5   15.43    0.74
   1  -5   5   15.99    0.72
   1  -5   5   14.94    0.69
  -1  -5  -5   15.21    0.67
  -1  -5  -5   16.15    0.72
   1  -5   5   16.00    0.73
  -1  -5  -5   16.70    0.68
  -1  -5  -5   16.32    0.72
   1  -5   5   16.24    0.70
  -1   5  -5   16.62    0.67
  -1   5  -5   16.66    0.76
  -1   5  -5   15.75    0.69
  -1   5  -5   15.95    0.70
  -2  -5  -5   11.55    0.58
  -2  -5  -5   11.88    0.59
   2  -5   5   11.21    0.53
   2  -5   5   10.96    0.58
   2  -5   5   10.80    0.59
  -2  -5  -5   11.54    0.55
   2  -5   5   10.95    0.54
  -2  -5  -5   11.41    0.54
   2  -5   5   11.19    0.59
  -2   5  -5   11.08    0.54
  -2   5  -5    9.89    0.63
  -2   5  -5   10.44    0.49
   2   5   5   11.55    0.48
  -2   5  -5    9.99    0.55
   3  -5   5   11.66    0.55
   3  -5   5   12.33    0.65
   3  -5   5   12.43    0.62
  -3  -5  -5   12.31    0.62
   3  -5   5   12.33    0.65
  -3  -5  -5   11.79    0.58
  -3  -5  -5   11.67    0.60
   3  -5   5   10.93    0.79
  -3  -5  -5   12.16    0.62
  -3   5  -5   11.78    0.52
   3   5   5   12.23    0.53
  -3   5  -5   11.95    0.57
  -3   5  -5   11.99    0.58
  -3   5  -5   12.03    0.60
   4  -5   5   49.40    1.84
   4  -5   5   51.33    1.75
  -4  -5  -5   49.13    1.82
   4  -5   5   45.79    2.03
   4  -5   5   51.59    1.83
   4  -5   5   49.49    1.82
  -4  -5  -5   50.51    1.84
  -4  -5  -5   49.26    1.77
  -4  -5  -5   51.08    1.83
  -4   5  -5   51.95    1.79
  -4   5  -5   48.10    1.74
  -4   5  -5   50.94    1.79
   4   5   5   49.32    1.75
  -5  -5  -5   31.03    1.21
   5  -5   5   31.03    1.12
   5  -5   5   30.92    1.38
  -5  -5  -5   30.20    1.19
   5  -5   5   30.58    1.19
   5   5   5   27.88    1.17
  -5   5  -5   31.15    1.16
  -5   5  -5   29.37    1.19
  -6  -5  -5    4.52    0.36
   6  -5   5    4.57    0.28
   6  -5   5    4.04    0.31
  -6  -5  -5    3.93    0.37
  -6  -5  -5    4.10    0.33
  -6   5  -5    4.38    0.32
  -6   5  -5    4.46    0.31
  -6   5  -5    4.15    0.31
  -7  -5  -5   12.19    0.51
   7  -5   5   12.68    0.51
  -7   5  -5   13.28    0.63
  -8  -6   5    2.01    0.19
  -8  -6   5    2.27    0.21
  -7  -6   5    7.18    0.42
  -7  -6   5    7.52    0.42
   7  -6  -5    6.86    0.44
  -7   6   5    7.50    0.41
  -7   6   5    7.31    0.40
  -7   6   5    6.74    0.38
   6  -6  -5   22.72    0.90
  -6  -6   5   23.30    0.92
   6  -6  -5   23.90    0.94
  -6   6   5   24.35    0.88
   6   6  -5   21.12    1.02
  -6   6   5   23.98    1.04
   5  -6  -5    5.18    0.39
  -5  -6   5    5.08    0.40
  -5  -6   5    5.53    0.43
  -5  -6   5    5.16    0.44
   5  -6  -5    5.33    0.39
   5   6  -5    5.14    0.46
  -5   6   5    4.86    0.39
  -5   6   5    5.59    0.40
  -5   6   5    5.32    0.35
  -5   6   5    4.56    0.34
  -4  -6   5   54.86    2.05
  -4  -6   5   57.66    2.05
  -4  -6   5   57.66    2.02
   4  -6  -5   58.62    2.00
   4  -6  -5   56.93    1.98
  -4   6   5   56.14    2.00
  -4   6   5   53.25    2.12
  -4   6   5   56.06    1.99
   4   6  -5   57.72    2.07
  -4   6   5   55.74    1.92
  -4   6   5   56.50    1.97
   3  -6  -5   26.68    1.04
  -3  -6   5   28.42    1.11
  -3  -6   5   27.64    1.08
   3  -6  -5   27.59    1.04
   3  -6  -5   26.00    1.05
  -3  -6   5   26.54    1.10
  -3   6   5   26.72    1.06
   3   6  -5   27.20    1.11
  -3   6   5   27.78    1.04
  -3   6   5   27.53    1.12
  -3   6   5   26.93    1.00
  -2  -6   5    4.89    0.37
   2  -6  -5    3.96    0.45
  -2  -6   5    4.85    0.45
   2  -6  -5    4.88    0.35
  -2  -6   5    3.95    0.38
  -2  -6   5    4.25    0.41
   2  -6  -5    4.86    0.34
   2  -6  -5    4.54    0.32
  -2   6   5    4.77    0.33
   2   6  -5    4.85    0.36
  -2   6   5    4.73    0.35
  -2   6   5    4.22    0.33
   2   6  -5    3.50    0.58
   1  -6  -5   13.43    0.65
   1  -6  -5   13.56    0.62
   1  -6  -5   13.40    0.58
   1  -6  -5   14.01    0.62
  -1  -6   5   13.95    0.66
  -1  -6   5   14.98    0.66
  -1  -6   5   15.07    0.62
  -1  -6   5   14.80    0.68
  -1  -6   5   14.03    0.67
   1  -6  -5   13.06    0.63
   1   6  -5   13.20    0.66
   1   6  -5   14.28    0.67
   1   6  -5   13.88    0.68
  -1   6   5   13.54    0.62
  -1   6   5   12.56    0.63
  -1   6   5   13.20    0.62
   0  -6  -5    5.67    0.36
   0  -6  -5    5.80    0.33
   0  -6  -5    5.33    0.36
   0  -6   5    4.97    0.36
   0  -6   5    4.98    0.43
   0  -6   5    4.94    0.39
   0  -6   5    4.86    0.40
   0  -6  -5    4.92    0.39
   0   6   5    4.77    0.31
   0   6   5    4.44    0.55
   0   6  -5    4.87    0.37
   0   6  -5    4.99    0.40
   0   6  -5    4.47    0.37
   0   6  -5    4.55    0.40
  -1  -6  -5    5.41    0.51
  -1  -6  -5    5.64    0.44
   1  -6   5    5.60    0.46
   1  -6   5    5.34    0.40
  -1  -6  -5    5.99    0.44
  -1  -6  -5    5.02    0.38
   1  -6   5    4.86    0.47
  -1  -6  -5    6.14    0.38
  -1   6  -5    5.19    0.41
   1   6   5    6.10    0.33
  -1   6  -5    5.44    0.54
  -1   6  -5    5.61    0.39
  -2  -6  -5   40.19    1.47
   2  -6   5   39.54    1.51
  -2  -6  -5   41.34    1.52
  -2  -6  -5   42.72    1.53
  -2  -6  -5   40.19    1.47
   2  -6   5   41.91    1.54
   2  -6   5   42.52    1.52
  -2   6  -5   40.88    1.49
  -2   6  -5   39.32    1.48
  -2   6  -5   41.28    1.43
   2   6   5   40.79    1.44
  -2   6  -5   38.11    1.60
   3  -6   5   75.32    2.68
  -3  -6  -5   79.33    2.69
  -3  -6  -5   77.96    2.63
   3  -6   5   75.74    2.58
   3  -6   5   77.69    2.70
  -3  -6  -5   78.90    2.70
  -3  -6  -5   77.85    2.64
   3  -6   5   76.97    2.68
   3   6   5   77.56    2.60
  -3   6  -5   74.92    2.56
  -3   6  -5   77.03    2.67
  -3   6  -5   77.95    2.65
  -3   6  -5   76.16    2.63
   4  -6   5   86.23    2.88
  -4  -6  -5   78.44    2.81
   4  -6   5   82.90    2.78
  -4  -6  -5   84.34    2.88
  -4  -6  -5   81.76    2.82
   4  -6   5   85.97    2.87
   4  -6   5   83.40    2.88
  -4  -6  -5   80.52    2.87
  -4   6  -5   83.12    2.83
  -4   6  -5   83.61    2.85
  -4   6  -5   83.95    2.80
   5  -6   5    0.94    0.23
   5  -6   5    0.80    0.15
  -5  -6  -5    1.29    0.23
  -5  -6  -5    1.12    0.22
   5  -6   5    1.33    0.24
  -5  -6  -5    0.78    0.19
  -5   6  -5    1.43    0.26
  -6  -6  -5    6.28    0.37
   6  -6   5    6.28    0.34
  -6  -6  -5    6.59    0.40
  -6   6  -5    6.43    0.35
  -6   6  -5    5.86    0.39
  -6   6  -5    5.92    0.34
  -7  -7   5    9.18    0.44
   7  -7  -5   10.00    0.49
  -7  -7   5    8.75    0.44
  -7   7   5    8.77    0.42
  -7   7   5    8.99    0.44
  -6  -7   5   14.59    0.68
   6  -7  -5   14.80    0.65
  -6  -7   5   15.08    0.65
   6  -7  -5   14.30    0.62
  -6  -7   5   14.39    0.68
  -6   7   5   15.18    0.60
  -6   7   5   14.78    0.64
  -6   7   5   14.67    0.64
   5  -7  -5    2.15    0.29
  -5  -7   5    1.51    0.33
  -5  -7   5    2.02    0.32
   5  -7  -5    2.06    0.29
  -5  -7   5    2.04    0.30
  -5   7   5    2.32    0.30
  -5   7   5    2.05    0.33
  -5   7   5    2.02    0.25
   5   7  -5    2.40    0.40
   4  -7  -5   53.85    1.85
  -4  -7   5   50.49    1.89
   4  -7  -5   51.33    1.84
  -4  -7   5   55.00    1.93
  -4  -7   5   46.23    1.83
  -4  -7   5   52.17    1.88
  -4   7   5   52.45    1.78
  -4   7   5   51.42    1.85
  -4   7   5   54.18    1.87
   4   7  -5   50.22    1.92
  -4   7   5   53.20    1.83
   3  -7  -5   43.90    1.56
  -3  -7   5   44.27    1.60
   3  -7  -5   42.38    1.55
  -3  -7   5   43.71    1.57
  -3  -7   5   41.19    1.60
   3  -7  -5   44.60    1.57
  -3  -7   5   43.75    1.63
  -3  -7   5   41.33    1.48
   3   7  -5   42.40    1.64
  -3   7   5   42.87    1.55
  -3   7   5   43.60    1.66
  -3   7   5   42.98    1.58
  -3   7   5   44.25    1.52
  -2  -7   5    6.34    0.46
   2  -7  -5    5.70    0.35
  -2  -7   5    6.07    0.36
   2  -7  -5    5.70    0.39
  -2  -7   5    5.83    0.41
   2  -7  -5    4.90    0.44
   2  -7  -5    5.96    0.39
  -2  -7   5    5.86    0.45
  -2  -7   5    5.61    0.45
  -2   7   5    5.17    0.37
  -2   7   5    5.21    0.35
   2   7  -5    5.83    0.69
   2   7  -5    5.97    0.43
   2   7  -5    5.76    0.56
  -2   7   5    5.39    0.41
   1  -7  -5    3.87    0.34
  -1  -7   5    4.57    0.40
   1  -7  -5    5.05    0.40
   1  -7  -5    4.76    0.31
  -1  -7   5    4.83    0.35
   1  -7  -5    4.40    0.37
  -1  -7   5    5.37    0.43
   1  -7  -5    4.84    0.37
  -1  -7   5    5.84    0.41
  -1  -7   5    4.70    0.39
  -1   7   5    4.57    0.35
   1   7  -5    4.63    0.49
   1   7  -5    4.38    0.44
   1   7  -5    5.04    0.42
   0  -7  -5   12.69    0.61
   0  -7   5   13.19    0.66
   0  -7   5   14.64    0.68
   0  -7   5   13.39    0.61
   0  -7  -5   12.94    0.67
   0  -7  -5   13.84    0.62
   0  -7   5   12.63    0.68
   0  -7  -5   13.67    0.62
   0  -7  -5   13.99    0.56
   0   7  -5   13.89    0.72
   0   7  -5   13.87    0.66
   0   7  -5   13.75    0.62
   0   7   5   13.59    0.62
   0   7   5   12.69    0.67
   1  -7   5    6.70    0.43
  -1  -7  -5    7.62    0.50
   1  -7   5    7.74    0.54
  -1  -7  -5    7.57    0.43
   1  -7   5    7.14    0.49
  -1  -7  -5    7.32    0.43
  -1  -7  -5    7.24    0.45
   1  -7   5    6.87    0.46
  -1  -7  -5    7.81    0.47
   1   7   5    7.72    0.41
  -1   7  -5    6.97    0.47
  -1   7  -5    7.14    0.53
  -1   7  -5    7.13    0.45
  -1   7  -5    6.85    0.42
  -2  -7  -5   70.74    2.44
   2  -7   5   67.95    2.43
   2  -7   5   68.53    2.41
  -2  -7  -5   72.53    2.44
   2  -7   5   67.54    2.41
  -2  -7  -5   69.23    2.39
  -2  -7  -5   69.97    2.38
  -2   7  -5   65.38    2.54
   2   7   5   68.95    2.36
  -2   7  -5   64.92    2.37
  -2   7  -5   70.70    2.39
  -2   7  -5   70.63    2.34
  -2   7  -5   69.56    2.42
  -3  -7  -5   53.14    1.91
  -3  -7  -5   53.37    1.90
   3  -7   5   52.45    1.91
   3  -7   5   53.60    1.90
  -3  -7  -5   53.29    1.87
  -3  -7  -5   52.55    1.85
   3  -7   5   53.42    1.90
  -3   7  -5   53.19    1.89
  -3   7  -5   50.99    1.77
  -3   7  -5   52.10    1.86
  -3   7  -5   50.37    1.85
   3   7   5   52.31    1.83
  -4  -7  -5    1.36    0.29
  -4  -7  -5    0.99    0.27
   4  -7   5    1.75    0.28
  -4   7  -5    1.70    0.30
   5  -7   5    3.15    0.27
  -5  -7  -5    2.55    0.31
  -5  -7  -5    3.09    0.32
   5  -7   5    3.11    0.36
  -5  -7  -5    3.33    0.31
  -5   7  -5    3.37    0.29
  -5   7  -5    3.36    0.34
  -5   7  -5    2.41    0.28
  -6  -7  -5    1.41    0.24
  -6  -7  -5    2.12    0.34
   6  -7   5    1.47    0.18
  -6   7  -5    1.58    0.19
  -6   7  -5    1.43    0.21
  -7  -8   5    2.43    0.22
  -7  -8   5    2.97    0.23
   7  -8  -5    2.92    0.24
  -7   8   5    2.46    0.24
  -6  -8   5    1.13    0.25
  -6  -8   5    1.46    0.24
   6  -8  -5    1.14    0.21
  -6  -8   5    1.39    0.23
   6  -8  -5    1.30    0.22
  -6   8   5    1.01    0.22
  -6   8   5    1.16    0.28
  -6   8   5    1.27    0.18
  -5  -8   5    7.76    0.48
  -5  -8   5    8.57    0.49
   5  -8  -5    8.58    0.44
  -5  -8   5    8.11    0.45
   5  -8  -5    7.80    0.43
  -5   8   5    8.67    0.42
  -5   8   5    9.08    0.47
  -5   8   5    7.87    0.48
   5   8  -5    7.18    0.60
  -4  -8   5   45.62    1.71
   4  -8  -5   47.31    1.69
  -4  -8   5   44.71    1.73
  -4  -8   5   48.72    1.76
   4  -8  -5   48.77    1.69
   4   8  -5   47.10    1.79
  -4   8   5   48.09    1.68
  -4   8   5   46.50    1.62
  -4   8   5   48.31    1.71
  -3  -8   5    3.21    0.33
   3  -8  -5    3.05    0.36
   3  -8  -5    3.48    0.30
  -3  -8   5    3.13    0.33
  -3  -8   5    3.30    0.38
  -3  -8   5    3.26    0.38
  -3   8   5    3.19    0.30
  -3   8   5    2.85    0.46
   3   8  -5    3.32    0.48
   3   8  -5    2.61    0.39
  -3   8   5    3.23    0.26
  -3   8   5    3.22    0.33
   2  -8  -5   12.68    0.59
  -2  -8   5   12.69    0.63
  -2  -8   5   11.46    0.64
  -2  -8   5   11.55    0.52
  -2  -8   5   11.52    0.64
   2  -8  -5   12.70    0.56
   2  -8  -5   11.87    0.60
  -2  -8   5   12.58    0.63
   2  -8  -5   12.50    0.65
   2  -8  -5   12.06    0.58
   2   8  -5   11.77    0.63
  -2   8   5   12.83    0.56
   2   8  -5   12.10    0.66
   2   8  -5   10.65    0.65
   2   8  -5   11.58    0.67
  -2   8   5   12.59    0.58
  -2   8   5   12.75    0.66
   1  -8  -5    7.40    0.42
  -1  -8   5    7.72    0.49
  -1  -8   5    7.05    0.48
   1  -8  -5    6.83    0.47
   1  -8  -5    6.64    0.43
  -1  -8   5    7.65    0.47
  -1  -8   5    6.85    0.41
   1  -8  -5    7.30    0.43
   1  -8  -5    6.76    0.38
  -1   8   5    7.40    0.44
   1   8  -5    7.09    0.50
  -1   8   5    6.95    0.42
   1   8  -5    6.73    0.53
   1   8  -5    7.23    0.54
  -1   8   5    7.18    0.47
   1   8  -5    7.12    0.45
   0  -8   5    3.54    0.31
   0  -8   5    3.64    0.36
   0  -8   5    3.43    0.40
   0  -8  -5    3.53    0.30
   0  -8  -5    3.26    0.37
   0  -8   5    4.01    0.38
   0  -8  -5    3.68    0.34
   0  -8  -5    3.74    0.33
   0  -8  -5    4.06    0.33
   0  -8  -5    4.12    0.41
   0   8  -5    4.10    0.37
   0   8   5    3.30    0.43
   0   8   5    4.30    0.34
   0   8  -5    3.56    0.34
   0   8  -5    3.52    0.44
   0   8   5    4.13    0.42
  -1  -8  -5    4.45    0.41
   1  -8   5    4.19    0.39
  -1  -8  -5    4.65    0.35
   1  -8   5    4.24    0.44
  -1  -8  -5    4.12    0.35
   1  -8   5    4.34    0.34
  -1  -8  -5    4.74    0.42
  -1  -8  -5    4.24    0.36
  -1   8  -5    3.45    0.41
   1   8   5    4.70    0.35
  -1   8  -5    4.60    0.34
  -1   8  -5    4.42    0.49
  -1   8  -5    3.98    0.36
   2  -8   5    6.93    0.48
  -2  -8  -5    7.92    0.49
   2  -8   5    7.11    0.48
  -2  -8  -5    7.75    0.44
  -2  -8  -5    7.87    0.45
   2  -8   5    7.48    0.45
  -2  -8  -5    7.50    0.50
  -2   8  -5    7.07    1.12
  -2   8  -5    7.63    0.41
  -2   8  -5    6.40    0.47
  -2   8  -5    7.14    0.43
   2   8   5    7.69    0.43
  -2   8  -5    7.33    0.47
  -3  -8  -5   11.28    0.55
  -3  -8  -5   10.88    0.55
   3  -8   5   11.22    0.56
  -3  -8  -5   11.50    0.60
   3  -8   5   11.81    0.60
   3  -8   5   11.48    0.58
  -3   8  -5   12.09    0.57
   3   8   5   10.24    0.57
  -3   8  -5   11.41    0.54
  -4  -8  -5   13.35    0.62
   4  -8   5   14.06    0.62
  -4  -8  -5   12.76    0.58
   4  -8   5   13.30    0.60
  -4  -8  -5   11.97    0.56
   4  -8   5   13.69    0.62
  -4  -8  -5   12.83    0.61
  -4   8  -5   13.05    0.56
  -4   8  -5   13.50    0.58
  -4   8  -5   12.69    0.59
   5  -8   5    2.36    0.26
  -5  -8  -5    2.20    0.31
   5  -8   5    1.99    0.21
  -5  -8  -5    1.64    0.29
  -5  -8  -5    2.54    0.28
  -5   8  -5    1.78    0.21
  -5   8  -5    1.35    0.30
  -6  -9   5    4.25    0.29
  -6  -9   5    3.42    0.27
   6  -9  -5    4.31    0.26
  -6  -9   5    4.41    0.28
   6  -9  -5    4.26    0.25
  -6   9   5    4.16    0.27
  -6   9   5    4.19    0.23
   5  -9  -5    3.20    0.25
   5  -9  -5    3.00    0.25
   5  -9  -5    3.10    0.29
  -5  -9   5    3.56    0.31
  -5  -9   5    3.20    0.27
  -5  -9   5    3.39    0.30
  -5   9   5    3.07    0.27
  -5   9   5    2.78    0.23
   4  -9  -5    0.59    0.18
  -4  -9   5    0.78    0.19
   4  -9  -5    0.59    0.14
  -4  -9   5    0.65    0.20
  -4  -9   5    0.46    0.16
  -4  -9   5    0.40    0.18
   4  -9  -5    0.43    0.11
  -4   9   5    0.72    0.16
  -4   9   5    0.57    0.11
   4   9  -5    0.88    0.28
  -3  -9   5    2.39    0.27
  -3  -9   5    2.90    0.41
   3  -9  -5    2.53    0.25
   3  -9  -5    2.42    0.28
   3  -9  -5    2.10    0.40
   3  -9  -5    2.50    0.34
  -3  -9   5    2.64    0.35
  -3   9   5    1.93    0.57
   3   9  -5    2.87    0.40
   3   9  -5    2.14    0.40
  -3   9   5    2.50    0.29
  -3   9   5    2.77    0.27
  -3   9   5    2.29    0.24
   2  -9  -5    9.44    0.54
  -2  -9   5    8.31    0.41
   2  -9  -5    9.11    0.44
   2  -9  -5    9.91    0.52
   2  -9  -5    8.51    0.47
  -2  -9   5    9.15    0.50
  -2  -9   5    9.38    0.50
  -2  -9   5    9.85    0.54
  -2  -9   5    9.20    0.54
   2  -9  -5    8.96    0.49
  -2   9   5    9.37    0.61
  -2   9   5    9.27    0.45
   2   9  -5    8.84    0.53
   2   9  -5    9.52    0.62
  -2   9   5    9.31    0.48
  -2   9   5    9.66    0.51
   2   9  -5    7.90    0.55
   1  -9  -5   43.15    1.58
  -1  -9   5   44.47    1.60
  -1  -9   5   44.96    1.63
   1  -9  -5   42.55    1.57
  -1  -9   5   43.76    1.61
   1  -9  -5   42.55    1.56
   1  -9  -5   43.07    1.51
  -1  -9   5   42.03    1.52
   1  -9  -5   45.55    1.64
  -1   9   5   43.50    1.56
   1   9  -5   41.46    1.58
  -1   9   5   44.20    1.54
  -1   9   5   47.52    1.93
   1   9  -5   41.91    1.57
   0  -9   5   11.94    0.59
   0  -9  -5   12.01    0.56
   0  -9  -5   11.89    0.57
   0  -9   5   11.36    0.54
   0  -9  -5   12.64    0.64
   0  -9  -5   11.54    0.62
   0  -9  -5   11.92    0.57
   0  -9   5   11.39    0.60
   0  -9   5   10.75    0.59
   0   9  -5   10.79    0.55
   0   9   5   11.28    0.60
   0   9   5   11.21    0.57
   0   9  -5   11.14    0.57
   1  -9   5    5.65    0.48
   1  -9   5    5.22    0.41
   1  -9   5    5.45    0.36
  -1  -9  -5    5.29    0.37
  -1  -9  -5    5.15    0.36
  -1  -9  -5    6.16    0.44
  -1  -9  -5    5.77    0.45
   1   9   5    5.63    0.41
  -1   9  -5    5.88    0.36
  -1   9  -5    5.44    0.62
  -1   9  -5    5.84    0.39
  -2  -9  -5    2.68    0.37
  -2  -9  -5    2.15    0.48
   2  -9   5    1.89    0.41
   2  -9   5    2.14    0.29
   2  -9   5    1.95    0.31
  -2  -9  -5    1.76    0.34
  -2   9  -5    2.50    0.32
   2   9   5    1.88    0.33
  -2   9  -5    2.32    0.32
  -3  -9  -5    1.28    0.22
  -3  -9  -5    1.50    0.23
  -3  -9  -5    1.91    0.29
   3  -9   5    1.84    0.26
   3  -9   5    1.86    0.27
  -3  -9  -5    1.88    0.31
   3  -9   5    1.62    0.26
  -3   9  -5    1.80    0.22
  -3   9  -5    1.33    0.20
  -3   9  -5    1.39    0.23
   4  -9   5    5.78    0.34
  -4  -9  -5    5.79    0.37
  -4  -9  -5    5.71    0.34
  -4  -9  -5    6.78    0.61
   4  -9   5    5.64    0.32
   4  -9   5    5.78    0.35
  -4  -9  -5    6.35    0.34
  -4   9  -5    5.47    0.30
  -4   9  -5    5.84    0.33
   5  -9   5    0.51    0.10
  -5   9  -5    0.48    0.09
  -5 -10   5    3.94    0.27
  -5 -10   5    4.51    0.26
   5 -10  -5    4.93    0.30
   5 -10  -5    4.12    0.23
   5 -10  -5    4.39    0.25
  -5  10   5    4.22    0.23
  -5  10   5    4.16    0.27
   4 -10  -5    5.36    0.35
   4 -10  -5    5.10    0.28
  -4 -10   5    4.96    0.33
   4 -10  -5    5.41    0.31
  -4 -10   5    4.72    0.32
  -4  10   5    5.16    0.32
  -4  10   5    4.84    0.29
  -4  10   5    5.60    0.27
  -3 -10   5   18.26    0.74
  -3 -10   5   18.22    0.72
   3 -10  -5   17.34    0.68
   3 -10  -5   17.09    0.71
   3 -10  -5   17.84    0.76
   3 -10  -5   17.05    0.72
  -3 -10   5   17.67    0.75
  -3  10   5   18.28    0.74
   3  10  -5   17.63    0.73
  -3  10   5   17.31    0.67
  -3  10   5   17.26    0.70
   2 -10  -5    7.05    0.45
   2 -10  -5    6.37    0.38
   2 -10  -5    6.28    0.33
  -2 -10   5    6.66    0.40
   2 -10  -5    6.37    0.38
  -2 -10   5    7.40    0.42
  -2 -10   5    6.98    0.41
   2 -10  -5    6.91    0.43
   2 -10  -5    6.50    0.43
  -2 -10   5    6.62    0.41
   2  10  -5    6.96    0.42
   2  10  -5    6.01    0.56
  -2  10   5    6.37    0.35
  -2  10   5    5.27    0.59
  -2  10   5    6.45    0.39
  -2  10   5    7.11    0.38
   2  10  -5    5.44    0.43
  -1 -10   5   36.79    1.26
  -1 -10   5   37.50    1.38
   1 -10  -5   38.09    1.34
  -1 -10   5   37.19    1.36
  -1 -10   5   38.14    1.37
   1 -10  -5   37.94    1.40
   1 -10  -5   35.90    1.25
   1 -10  -5   35.85    1.33
  -1 -10   5   38.58    1.38
   1 -10  -5   36.63    1.36
   1 -10  -5   36.00    1.34
   1  10  -5   37.52    1.33
  -1  10   5   37.53    1.33
  -1  10   5   34.47    1.45
   1  10  -5   35.51    1.51
   1  10  -5   36.76    1.34
  -1  10   5   37.45    1.35
  -1  10   5   36.29    1.31
   0 -10  -5   37.61    1.42
   0 -10  -5   39.84    1.40
   0 -10   5   38.93    1.40
   0 -10  -5   40.03    1.45
   0 -10  -5   38.99    1.40
   0 -10   5   40.62    1.37
   0 -10  -5   40.77    1.41
   0 -10   5   39.03    1.43
   0 -10   5   40.90    1.44
   0  10   5   37.40    1.39
   0  10  -5   37.86    1.38
   0  10   5   36.36    1.48
   0  10  -5   36.81    1.60
   0  10   5   38.59    1.37
   0  10  -5   38.14    1.40
  -1 -10  -5    5.13    0.33
  -1 -10  -5    5.13    0.39
  -1 -10  -5    4.92    0.42
   1 -10   5    4.79    0.34
   1 -10   5    4.98    0.32
  -1 -10  -5    5.56    0.33
   1 -10   5    5.16    0.36
  -1  10  -5    5.09    0.31
   1  10   5    4.72    0.40
  -1  10  -5    4.93    0.33
   1  10   5    4.00    0.43
   2 -10   5    3.47    0.32
  -2 -10  -5    4.19    0.29
  -2 -10  -5    4.85    0.35
   2 -10   5    4.26    0.31
  -2 -10  -5    3.21    0.54
  -2 -10  -5    4.11    0.28
   2 -10   5    4.26    0.29
   2 -10   5    4.13    0.32
  -2  10  -5    4.77    0.26
  -2  10  -5    4.27    0.28
  -2  10  -5    4.20    0.31
   3 -10   5    0.28    0.12
   3 -10   5    0.43    0.14
   3 -10   5    0.36    0.10
  -3 -10  -5    0.55    0.12
   3 -10   5    0.68    0.16
  -3 -10  -5    0.46    0.14
  -3 -10  -5    0.42    0.12
  -3  10  -5    0.44    0.11
  -3  10  -5    0.46    0.11
  -4 -10  -5    9.38    0.38
   4 -10   5    8.78    0.38
   4 -10   5    9.11    0.42
  -4 -10  -5    9.01    0.43
  -4  10  -5    9.23    0.44
  -4  10  -5    8.77    0.36
  -4 -11   5    1.51    0.26
  -4 -11   5    1.19    0.21
   4 -11  -5    1.00    0.19
   4 -11  -5    1.26    0.14
  -4  11   5    1.16    0.16
   3 -11  -5    2.01    0.23
   3 -11  -5    2.14    0.17
  -3 -11   5    2.22    0.21
  -3 -11   5    1.99    0.21
  -3 -11   5    2.03    0.20
  -3  11   5    2.37    0.22
  -3  11   5    2.08    0.19
  -3  11   5    1.95    0.17
  -2 -11   5    1.28    0.21
   2 -11  -5    0.99    0.22
  -2 -11   5    1.22    0.22
   2 -11  -5    1.30    0.23
   2 -11  -5    0.81    0.13
  -2 -11   5    1.09    0.20
  -2  11   5    0.79    0.16
  -2  11   5    1.26    0.20
   2  11  -5    1.02    0.21
  -2  11   5    0.87    0.15
  -1 -11   5    2.37    0.25
  -1 -11   5    2.72    0.26
   1 -11  -5    2.72    0.24
   1 -11  -5    2.89    0.26
  -1 -11   5    2.69    0.26
   1 -11  -5    2.73    0.27
   1 -11  -5    2.64    0.23
   1  11  -5    2.85    0.27
  -1  11   5    2.98    0.26
  -1  11   5    2.31    0.27
   1  11  -5    2.38    0.23
  -1  11   5    2.55    0.22
   0 -11   5    5.67    0.37
   0 -11  -5    6.41    0.38
   0 -11   5    5.74    0.34
   0 -11   5    5.43    0.27
   0 -11   5    5.48    0.35
   0 -11  -5    6.30    0.34
   0 -11  -5    6.03    0.32
   0  11  -5    5.57    0.32
   0  11  -5    6.04    0.35
   0  11   5    4.90    0.39
   0  11  -5    5.62    0.31
   0  11   5    5.89    0.32
  -1 -11  -5    2.68    0.23
   1 -11   5    2.69    0.24
   1 -11   5    2.90    0.24
  -1 -11  -5    3.27    0.28
   1 -11   5    2.41    0.20
  -1 -11  -5    2.94    0.22
  -1  11  -5    2.68    0.25
   1  11   5    2.87    0.40
  -1  11  -5    2.53    0.23
  -1  11  -5    2.87    0.20
  -2 -11  -5    4.23    0.26
  -2 -11  -5    4.56    0.30
   2 -11   5    4.38    0.27
   2 -11   5    3.91    0.52
   2 -11   5    4.79    0.29
  -2 -11  -5    4.47    0.26
   2 -11   5    4.80    0.25
  -2  11  -5    4.93    0.28
  -2  11  -5    4.55    0.26
  -3 -11  -5    7.17    0.31
   3 -11   5    7.20    0.33
   3 -11   5    7.51    0.31
  -3 -11  -5    7.61    0.33
  -3 -11  -5    6.88    0.36
  -3  11  -5    7.48    0.33
  -3  11  -5    7.20    0.31
  -2 -12   5    1.95    0.18
  -2  12   5    2.01    0.22
  -2  12   5    1.91    0.19
   2  12  -5    1.66    0.18
  -2  12   5    2.32    0.15
   1 -12  -5    1.05    0.17
   1 -12  -5    1.32    0.22
  -1 -12   5    1.14    0.17
  -1  12   5    1.27    0.28
  -1  12   5    1.68    0.20
   0 -12   5    0.33    0.10
   0 -12   5    0.35    0.12
   0 -12  -5    0.19    0.09
   0  12  -5    0.45    0.11
   0  12  -5    0.64    0.15
   0  12   5    0.28    0.10
  -1 -12  -5    8.05    0.36
   1 -12   5    7.82    0.34
  -1 -12  -5    8.07    0.33
   1 -12   5    8.03    0.34
  -1 -12  -5    7.58    0.33
  -1  12  -5    7.05    0.31
  -1  12  -5    7.55    0.33
  -1  12  -5    7.48    0.35
  -9   0   6    2.33    0.22
  -8   0   6    5.63    0.42
  -8   0   6    6.51    0.44
  -8   0   6    5.79    0.38
  -7   0   6    0.36    0.21
   7   0  -6    0.01    0.24
  -7   0   6    0.07    0.17
  -7   0   6   -0.10    0.18
  -6   0   6    2.49    0.36
  -6   0   6    2.67    0.39
  -6   0   6    2.29    0.35
   6   0  -6    2.01    0.37
  -5   0   6    2.43    0.34
  -5   0   6    1.96    0.34
   5   0  -6    2.22    0.32
  -5   0   6    2.64    0.40
  -5   0   6    2.65    0.35
  -4   0   6    4.33    0.38
  -4   0   6    4.16    0.47
  -4   0   6    4.16    0.38
  -4   0   6    3.05    0.47
  -4   0   6    4.11    0.47
   3   0  -6   33.07    1.24
   2   0  -6  429.07   14.18
  -2   0   6  450.60   14.51
  -1   0   6    7.01    0.36
   1   0  -6    7.02    0.38
   0   0   6   70.59    2.42
   0   0  -6   72.36    2.43
   1   0   6   37.34    1.35
  -2   0  -6    6.77    0.45
  -2   0  -6    6.45    0.43
  -2   0  -6    5.90    0.48
  -2   0  -6    6.86    0.40
  -3   0  -6   40.95    1.49
  -3   0  -6   40.49    1.44
  -3   0  -6   42.16    1.47
   3   0   6   38.61    1.48
  -3   0  -6   40.15    1.51
   3   0   6   40.99    1.51
  -3   0  -6   39.94    1.49
  -3   0  -6   39.52    1.50
   3   0   6   39.80    1.49
  -4   0  -6   52.10    1.89
  -4   0  -6   51.19    1.87
  -4   0  -6   48.98    1.84
   4   0   6   52.86    1.91
  -4   0  -6   49.80    1.83
   4   0   6   50.58    1.84
   4   0   6   51.41    1.99
  -4   0  -6   50.98    1.81
   4   0   6   50.03    1.81
   5   0   6    1.07    0.26
  -5   0  -6    0.79    0.21
   5   0   6    0.79    0.22
  -5   0  -6    0.95    0.20
  -6   0  -6    1.10    0.21
   6   0   6    0.92    0.20
  -6   0  -6    0.61    0.18
  -6   0  -6    0.95    0.19
  -6   0  -6    0.73    0.18
   6   0   6    0.99    0.32
  -7   0  -6    1.15    0.23
   7   0   6    1.10    0.19
   7   0   6    1.09    0.21
  -7   0  -6    0.92    0.15
  -9  -1   6   12.58    0.47
  -9   1   6   10.47    0.47
  -8  -1   6    5.29    0.35
  -8  -1   6    4.11    0.35
  -8  -1   6    4.70    0.41
  -8   1   6    4.60    0.39
  -8   1   6    4.68    0.34
   7  -1  -6    6.85    0.62
  -7  -1   6    6.13    0.47
  -7  -1   6    6.23    0.42
  -7  -1   6    6.19    0.44
  -7   1   6    5.38    0.42
   7   1  -6    6.34    0.53
  -7   1   6    5.78    0.46
  -7   1   6    6.08    0.44
   6  -1  -6    7.20    0.56
  -6  -1   6    5.91    0.48
  -6  -1   6    6.05    0.47
  -6  -1   6    6.25    0.45
  -6  -1   6    6.47    0.46
  -6   1   6    6.20    0.54
  -6   1   6    7.08    0.46
  -6   1   6    7.19    0.46
  -6   1   6    6.66    0.46
   6   1  -6    6.46    0.51
  -5  -1   6   10.19    0.57
   5  -1  -6    9.98    0.59
  -5  -1   6   10.58    0.57
  -5   1   6   10.82    0.56
  -5   1   6   10.32    0.59
   5   1  -6   10.23    0.58
  -5   1   6   10.89    0.56
  -5   1   6    9.67    0.66
  -4  -1   6   13.09    0.63
  -4  -1   6   13.14    0.68
  -4  -1   6   12.56    0.62
  -4  -1   6   13.63    0.65
  -4   1   6   12.08    0.72
  -4   1   6   12.27    0.62
  -4   1   6   11.58    0.58
  -4   1   6   14.17    0.63
   4   1  -6   13.59    0.62
   3  -1  -6   15.65    0.70
  -3  -1   6   15.86    0.73
  -3   1   6   14.76    0.69
   3   1  -6   16.54    0.69
  -3   1   6   16.64    0.72
  -2  -1   6   81.57    2.77
   2  -1  -6   83.18    2.78
   2   1  -6   81.69    2.78
  -2   1   6   81.27    2.76
  -1  -1   6  114.79    3.68
   1  -1  -6   95.77    3.75
  -1   1   6  113.99    3.67
   1   1  -6  118.55    3.70
   0  -1   6   18.74    0.75
   0   1   6   18.39    0.72
   0   1  -6   18.62    0.76
   1  -1   6  129.97    4.28
   1   1   6  127.35    4.25
   2  -1   6   54.87    1.98
  -2  -1  -6   60.04    1.96
  -2  -1  -6   55.38    1.91
  -2  -1  -6   57.43    1.98
  -2  -1  -6   56.56    1.97
   2  -1   6   52.47    1.94
  -2  -1  -6   59.53    1.99
   2  -1   6   55.39    1.93
  -2   1  -6   55.01    2.00
  -2   1  -6   57.12    1.97
   2   1   6   55.97    1.95
  -2   1  -6   50.33    1.96
  -2   1  -6   54.93    1.94
  -2   1  -6   55.99    1.94
  -3  -1  -6    5.24    0.48
   3  -1   6    6.63    0.43
   3  -1   6    6.31    0.43
   3  -1   6    6.41    0.43
  -3  -1  -6    5.44    0.35
  -3  -1  -6    6.39    0.46
  -3  -1  -6    6.38    0.45
  -3  -1  -6    5.87    0.43
   3  -1   6    6.11    0.52
  -3  -1  -6    6.86    0.47
  -3   1  -6    5.93    0.43
  -3   1  -6    5.83    0.37
   3   1   6    5.15    0.54
  -3   1  -6    5.82    0.46
   3   1   6    5.79    0.38
  -3   1  -6    6.01    0.45
  -3   1  -6    6.78    0.52
  -3   1  -6    6.01    0.46
   4  -1   6   43.42    1.68
  -4  -1  -6   43.35    1.63
  -4  -1  -6   44.52    1.62
   4  -1   6   44.07    1.61
  -4  -1  -6   45.52    1.67
   4  -1   6   47.44    1.75
  -4  -1  -6   45.12    1.68
   4  -1   6   45.72    1.65
  -4  -1  -6   46.42    1.70
  -4   1  -6   47.14    1.63
  -4   1  -6   45.63    1.68
   4   1   6   41.67    1.69
   4   1   6   42.50    1.67
  -4   1  -6   46.44    1.70
   4   1   6   44.91    1.69
  -4   1  -6   45.30    1.67
   5  -1   6    5.98    0.56
  -5  -1  -6    6.15    0.43
   5  -1   6    5.61    0.42
  -5  -1  -6    6.05    0.49
  -5  -1  -6    6.36    0.45
  -5  -1  -6    5.95    0.48
   5  -1   6    5.91    0.45
  -5   1  -6    6.23    0.43
  -5   1  -6    6.21    0.49
   5   1   6    6.40    0.50
   5   1   6    6.48    0.51
   5   1   6    4.78    0.55
  -5   1  -6    6.09    0.47
   6  -1   6    9.17    0.49
  -6  -1  -6    9.42    0.54
   6  -1   6    8.69    0.71
  -6  -1  -6    9.34    0.48
  -6  -1  -6    8.78    0.51
  -6  -1  -6    9.52    0.51
   6   1   6    8.28    0.68
  -6   1  -6    9.06    0.47
  -6   1  -6    8.61    0.51
  -6   1  -6    8.76    0.48
  -6   1  -6    8.40    0.54
   6   1   6    9.24    0.51
  -7  -1  -6    0.01    0.13
   7  -1   6    0.31    0.17
   7  -1   6    0.07    0.11
  -7   1  -6    0.32    0.15
   7   1   6    0.25    0.16
  -7   1  -6    0.27    0.12
   9  -2  -6    3.94    0.26
  -9  -2   6    3.35    0.23
   9   2  -6    3.90    0.31
   9   2  -6    3.09    0.24
  -8  -2   6    3.12    0.28
  -8  -2   6    2.79    0.28
  -8   2   6    2.90    0.27
  -8   2   6    2.62    0.28
  -8   2   6    3.00    0.34
   7  -2  -6    0.10    0.34
  -7  -2   6    0.47    0.17
  -7  -2   6    0.48    0.17
  -7   2   6    0.21    0.16
  -6  -2   6   41.06    1.51
  -6  -2   6   39.95    1.50
  -6  -2   6   39.52    1.51
   6  -2  -6   39.54    1.62
  -6   2   6   38.14    1.46
  -6   2   6   39.49    1.48
   6   2  -6   39.82    1.56
  -6   2   6   39.00    1.49
  -5  -2   6   40.98    1.48
   5  -2  -6   39.95    1.53
  -5  -2   6   40.96    1.46
  -5  -2   6   40.89    1.46
   5  -2  -6   35.59    1.48
  -5   2   6   37.28    1.42
   5   2  -6   38.59    1.48
  -5   2   6   34.04    1.56
  -5   2   6   35.80    1.49
  -5   2   6   39.22    1.43
   4  -2  -6   44.48    1.66
  -4  -2   6   47.02    1.66
  -4  -2   6   43.31    1.65
  -4  -2   6   46.86    1.66
  -4   2   6   46.88    1.60
  -4   2   6   46.86    1.64
  -4   2   6   45.76    1.64
   4   2  -6   42.85    1.66
  -3  -2   6   12.80    0.63
  -3  -2   6   13.46    0.66
   3  -2  -6   13.86    0.63
  -3   2   6   12.32    0.61
  -3   2   6   13.54    0.61
  -3   2   6   13.50    0.58
   3   2  -6   12.66    0.60
  -3   2   6   13.30    0.56
   2  -2  -6   51.10    1.90
  -2   2   6   55.49    1.89
   2   2  -6   55.94    1.91
  -1  -2   6    8.50    0.46
   1   2  -6    9.05    0.45
  -1   2   6    8.69    0.41
   0  -2   6   42.02    1.53
   0   2   6   42.02    1.49
   0   2  -6   43.77    1.54
   1  -2   6  100.01    3.28
  -1  -2  -6  103.05    3.43
   1   2   6   91.43    3.21
  -1   2  -6   92.02    3.26
  -2  -2  -6   51.38    1.89
  -2  -2  -6   52.94    1.89
  -2  -2  -6   52.00    1.85
  -2  -2  -6   52.08    1.83
   2  -2   6   52.16    1.87
   2  -2   6   53.65    1.91
  -2  -2  -6   53.17    1.91
   2  -2   6   57.72    1.94
  -2   2  -6   53.68    1.93
  -2   2  -6   53.00    1.90
   2   2   6   50.07    1.88
  -2   2  -6   55.21    1.86
  -2   2  -6   56.18    1.88
  -2   2  -6   53.54    1.86
  -3  -2  -6   22.40    0.94
  -3  -2  -6   22.96    0.93
  -3  -2  -6   21.18    0.97
  -3  -2  -6   20.90    0.84
  -3  -2  -6   21.94    0.89
  -3  -2  -6   21.10    0.91
   3  -2   6   22.36    0.97
   3  -2   6   23.00    0.88
   3  -2   6   22.17    0.91
   3  -2   6   20.92    0.94
  -3   2  -6   22.07    0.96
   3   2   6   21.81    0.89
  -3   2  -6   19.63    0.99
  -3   2  -6   23.39    0.94
  -3   2  -6   22.93    0.89
   4  -2   6    7.86    0.56
  -4  -2  -6    7.24    0.49
  -4  -2  -6    8.09    0.52
   4  -2   6    8.29    0.60
   4  -2   6    7.63    0.49
  -4  -2  -6    7.12    0.50
  -4  -2  -6    7.30    0.51
  -4  -2  -6    8.32    0.54
   4  -2   6    8.06    0.47
  -4  -2  -6    8.14    0.51
   4   2   6    7.71    0.48
  -4   2  -6    8.02    0.46
  -4   2  -6    7.80    0.58
  -4   2  -6    7.83    0.52
  -4   2  -6    7.96    0.56
   5  -2   6    4.20    0.36
  -5  -2  -6    4.62    0.45
  -5  -2  -6    3.51    0.46
   5  -2   6    4.24    0.62
  -5  -2  -6    3.83    0.39
  -5  -2  -6    4.60    0.37
  -5  -2  -6    4.34    0.42
   5   2   6    3.66    0.43
  -5   2  -6    4.10    0.45
  -5   2  -6    3.79    0.35
  -5   2  -6    3.94    0.45
   6  -2   6    4.43    0.35
   6  -2   6    4.84    0.34
  -6  -2  -6    5.26    0.42
  -6  -2  -6    4.73    0.38
  -6  -2  -6    4.61    0.37
   6  -2   6    4.88    0.69
  -6   2  -6    5.21    0.40
   6   2   6    4.63    0.55
  -6   2  -6    4.81    0.35
   6   2   6    5.39    0.48
  -6   2  -6    4.61    0.34
  -7  -2  -6    5.14    0.34
  -7  -2  -6    5.54    0.32
   7  -2   6    4.89    0.28
  -7  -2  -6    4.77    0.31
  -7   2  -6    4.90    0.36
  -7   2  -6    5.03    0.29
   7   2   6    5.15    0.38
  -7   2  -6    4.79    0.30
  -8  -3   6    6.14    0.37
  -8  -3   6    5.93    0.36
  -8   3   6    5.94    0.35
  -8   3   6    5.94    0.39
  -7  -3   6    1.41    0.28
   7  -3  -6    0.83    0.53
  -7  -3   6    0.86    0.24
  -7  -3   6    0.82    0.22
  -7   3   6    1.05    0.21
  -7   3   6    0.96    0.19
   7   3  -6    0.76    0.25
  -7   3   6    1.35    0.32
  -6  -3   6    2.42    0.35
   6  -3  -6    3.07    0.54
  -6  -3   6    2.58    0.33
  -6  -3   6    2.00    0.31
  -6  -3   6    2.76    0.39
  -6   3   6    2.87    0.33
  -6   3   6    2.18    0.39
   6   3  -6    2.99    0.37
  -6   3   6    2.50    0.33
   5  -3  -6   80.47    2.98
  -5  -3   6   85.40    2.89
  -5  -3   6   81.31    2.88
  -5  -3   6   85.45    2.90
   5  -3  -6   82.83    2.87
  -5   3   6   84.72    2.86
  -5   3   6   84.70    2.81
   5   3  -6   83.86    2.93
  -5   3   6   81.89    2.85
  -4  -3   6   42.78    1.49
   4  -3  -6   40.43    1.46
  -4  -3   6   39.63    1.49
  -4  -3   6   38.19    1.47
  -4   3   6   38.35    1.45
   4   3  -6   39.98    1.50
  -4   3   6   38.54    1.37
  -4   3   6   39.48    1.45
  -4   3   6   40.20    1.41
   3  -3  -6   57.47    1.99
  -3  -3   6   58.97    2.03
  -3  -3   6   58.34    2.03
   3  -3  -6   57.27    2.06
  -3  -3   6   55.39    2.03
   3  -3  -6   58.12    1.99
  -3   3   6   56.96    1.93
  -3   3   6   57.30    2.02
  -3   3   6   54.83    1.99
  -3   3   6   58.16    1.96
   2  -3  -6    2.70    0.32
   2  -3  -6    2.97    0.34
  -2  -3   6    2.18    0.40
  -2  -3   6    2.71    0.37
  -2   3   6    3.02    0.31
   2   3  -6    3.04    0.27
  -2   3   6    3.13    0.25
  -2   3   6    3.35    0.30
   1   3  -6   79.55    2.73
  -1   3   6   79.46    2.68
   0  -3   6   37.57    1.39
   0   3  -6   38.47    1.39
   0   3   6   35.77    1.32
   1  -3   6   68.67    2.28
  -1  -3  -6   66.71    2.26
  -1  -3  -6   66.70    2.23
  -1  -3  -6   64.43    2.25
  -1  -3  -6   69.32    2.30
   1  -3   6   67.28    2.31
   1  -3   6   61.54    2.23
   1  -3   6   68.03    2.33
  -1  -3  -6   63.21    2.29
  -1   3  -6   65.86    2.31
  -1   3  -6   66.82    2.33
   1   3   6   66.02    2.25
  -1   3  -6   67.78    2.27
  -1   3  -6   66.67    2.27
  -1   3  -6   64.61    2.22
   2  -3   6   55.74    1.93
   2  -3   6   56.62    1.97
  -2  -3  -6   58.99    1.99
  -2  -3  -6   55.37    1.95
  -2  -3  -6   55.96    1.90
   2  -3   6   53.80    2.03
   2  -3   6   56.83    2.05
   2  -3   6   55.97    2.00
  -2  -3  -6   58.78    1.95
  -2  -3  -6   57.41    2.01
  -2  -3  -6   55.57    1.98
  -2   3  -6   52.98    1.99
   2   3   6   58.94    1.95
  -2   3  -6   56.84    1.95
  -2   3  -6   56.58    1.98
  -2   3  -6   54.74    1.98
  -2   3  -6   51.07    1.89
  -2   3  -6   56.26    1.95
   3  -3   6   16.67    0.82
  -3  -3  -6   17.13    0.78
   3  -3   6   17.48    0.93
  -3  -3  -6   16.07    0.77
  -3  -3  -6   14.93    0.75
  -3  -3  -6   15.99    0.72
   3  -3   6   17.77    0.75
   3  -3   6   16.89    0.79
   3   3   6   16.78    0.72
  -3   3  -6   16.01    0.75
  -3   3  -6   16.76    0.73
  -3   3  -6   18.23    0.84
  -3   3  -6   16.74    0.71
  -4  -3  -6    2.44    0.36
   4  -3   6    1.81    0.32
  -4  -3  -6    1.77    0.33
   4  -3   6    1.62    0.30
  -4  -3  -6    1.59    0.33
  -4  -3  -6    1.54    0.32
  -4  -3  -6    2.13    0.35
   4  -3   6    1.53    0.33
   4  -3   6    1.66    0.30
  -4   3  -6    2.23    0.39
  -4   3  -6    2.12    0.36
  -4   3  -6    2.17    0.37
  -4   3  -6    1.55    0.35
  -4   3  -6    2.17    0.31
   4   3   6    2.38    0.30
  -5  -3  -6    1.75    0.38
  -5  -3  -6    3.12    0.37
   5  -3   6    2.86    0.30
  -5  -3  -6    2.48    0.34
  -5  -3  -6    2.67    0.37
   5  -3   6    2.76    0.58
   5   3   6    2.38    0.39
  -5   3  -6    2.43    0.32
  -5   3  -6    2.11    0.32
  -5   3  -6    2.34    0.42
  -6  -3  -6    5.50    0.37
  -6  -3  -6    5.26    0.37
   6  -3   6    5.34    0.34
  -6  -3  -6    5.05    0.40
   6  -3   6    4.80    0.35
  -6   3  -6    4.44    0.35
  -6   3  -6    5.89    0.43
  -6   3  -6    5.31    0.34
  -7  -3  -6    3.90    0.30
  -7  -3  -6    3.62    0.25
   7  -3   6    3.06    0.22
   7  -3   6    3.17    0.25
  -7  -3  -6    3.52    0.26
  -7   3  -6    3.78    0.24
  -7   3  -6    3.73    0.27
  -8  -4   6    3.53    0.27
  -8  -4   6    3.32    0.28
   8   4  -6    3.82    0.32
  -8   4   6    4.17    0.32
  -8   4   6    3.34    0.37
  -8   4   6    3.47    0.27
   8   4  -6    4.05    0.38
  -7  -4   6   31.16    1.21
  -7  -4   6   31.55    1.21
  -7   4   6   32.84    1.19
   7   4  -6   28.39    1.30
  -7   4   6   31.69    1.19
  -7   4   6   32.32    1.17
  -6  -4   6    8.27    0.54
   6  -4  -6    8.85    0.57
  -6  -4   6    9.31    0.54
  -6  -4   6    8.53    0.56
  -6  -4   6    8.02    0.52
  -6   4   6    9.39    0.51
  -6   4   6    8.57    0.47
   6   4  -6    8.73    0.66
  -6   4   6    9.37    0.51
  -6   4   6    9.74    0.56
  -5  -4   6   32.94    1.30
  -5  -4   6   33.52    1.28
  -5  -4   6   34.55    1.33
  -5  -4   6   33.78    1.31
   5  -4  -6   33.15    1.28
   5  -4  -6   31.74    1.26
  -5   4   6   33.37    1.26
  -5   4   6   33.22    1.22
  -5   4   6   32.71    1.26
   5   4  -6   33.95    1.34
  -4  -4   6   13.23    0.66
  -4  -4   6   12.87    0.63
  -4  -4   6   10.87    0.68
   4  -4  -6   11.34    0.60
  -4   4   6   12.06    0.59
  -4   4   6   12.80    0.64
  -4   4   6   12.89    0.56
   4   4  -6   12.78    0.64
   3  -4  -6   24.68    0.95
   3  -4  -6   24.25    0.96
  -3  -4   6   25.44    1.02
  -3  -4   6   24.41    1.01
  -3  -4   6   25.97    1.02
   3  -4  -6   23.58    0.95
  -3   4   6   25.06    1.00
   3   4  -6   24.10    1.01
  -3   4   6   25.38    0.94
  -3   4   6   24.53    0.97
  -3   4   6   24.19    0.91
  -2  -4   6   23.77    0.98
   2  -4  -6   23.16    0.91
   2  -4  -6   23.86    0.92
   2  -4  -6   23.99    0.93
  -2  -4   6   26.35    1.39
  -2  -4   6   23.09    0.99
  -2  -4   6   24.40    0.97
  -2   4   6   22.99    0.94
  -2   4   6   23.43    0.91
   2   4  -6   24.73    0.99
  -2   4   6   24.57    0.90
  -2   4   6   24.44    0.95
   1  -4  -6   45.54    1.58
  -1  -4   6   46.55    1.64
  -1  -4   6   46.17    1.67
   1  -4  -6   43.94    1.60
   1  -4  -6   46.61    1.61
  -1  -4   6   43.96    1.66
  -1   4   6   46.45    1.62
  -1   4   6   43.77    1.59
   1   4  -6   47.53    1.67
   1   4  -6   45.55    1.62
   0  -4  -6    9.46    0.58
   0  -4  -6   11.50    0.50
   0  -4   6   10.64    0.57
   0  -4   6   10.48    0.56
   0  -4  -6   10.48    0.51
   0  -4  -6   10.91    0.53
   0  -4  -6   10.52    0.51
   0   4  -6   10.37    0.54
   0   4  -6   11.72    0.57
   0   4   6   10.68    0.48
   0   4  -6   10.22    0.52
   0   4  -6   10.93    0.52
  -1  -4  -6   11.25    0.54
  -1  -4  -6   12.20    0.56
  -1  -4  -6   11.78    0.60
   1  -4   6   11.91    0.54
  -1  -4  -6   11.31    0.51
  -1  -4  -6   11.31    0.75
   1  -4   6   11.44    0.65
   1  -4   6   12.45    0.61
   1  -4   6   11.32    0.56
  -1  -4  -6   11.26    0.59
   1  -4   6   12.24    0.65
  -1   4  -6   11.33    0.62
  -1   4  -6   11.75    0.56
  -1   4  -6   11.99    0.57
  -1   4  -6   11.22    0.52
  -1   4  -6   11.92    0.63
   2  -4   6   35.04    1.26
  -2  -4  -6   32.91    1.22
   2  -4   6   34.73    1.29
  -2  -4  -6   33.62    1.23
  -2  -4  -6   32.01    1.26
  -2  -4  -6   31.39    1.31
   2  -4   6   32.66    1.28
  -2  -4  -6   33.84    1.27
  -2   4  -6   33.07    1.30
  -2   4  -6   32.92    1.27
  -2   4  -6   32.89    1.22
  -2   4  -6   31.50    1.17
   2   4   6   33.73    1.21
  -2   4  -6   32.95    1.23
   3  -4   6    8.01    0.53
   3  -4   6    7.93    0.47
  -3  -4  -6    9.16    0.48
   3  -4   6    8.31    0.49
  -3  -4  -6    9.30    0.59
  -3  -4  -6    9.03    0.54
   3  -4   6    8.94    0.61
   3  -4   6    8.37    0.65
  -3  -4  -6    8.73    0.54
  -3   4  -6    8.23    0.50
  -3   4  -6    7.89    0.55
   3   4   6    9.38    0.46
  -3   4  -6    8.18    0.46
  -3   4  -6    8.51    0.50
  -4  -4  -6   14.28    0.68
   4  -4   6   14.19    0.75
  -4  -4  -6   15.47    0.74
  -4  -4  -6   15.07    0.74
   4  -4   6   15.49    0.92
   4  -4   6   14.97    0.86
  -4  -4  -6   14.40    0.73
   4  -4   6   14.97    0.67
   4   4   6   15.46    0.70
  -4   4  -6   14.03    0.67
  -4   4  -6   15.58    0.69
  -4   4  -6   15.34    0.69
   5  -4   6    8.42    0.44
  -5  -4  -6    8.16    0.51
   5  -4   6    8.03    0.92
  -5  -4  -6    8.07    0.51
  -5  -4  -6    7.13    0.49
   5  -4   6    7.91    0.49
  -5   4  -6    8.18    0.60
   5   4   6    7.60    0.54
  -5   4  -6    7.86    0.46
  -6  -4  -6   11.36    0.53
  -6  -4  -6   10.91    0.53
  -6  -4  -6   11.24    0.56
   6  -4   6   10.21    0.52
   6  -4   6   11.46    0.49
  -6   4  -6   10.92    0.52
  -6   4  -6   11.16    0.50
  -7  -4  -6   12.24    0.49
   7  -4   6   11.69    0.47
  -7   4  -6   11.07    0.47
  -8  -5   6    6.34    0.33
  -8  -5   6    6.38    0.33
  -8   5   6    6.27    0.38
   8   5  -6    7.02    0.41
  -8   5   6    5.47    0.33
  -7  -5   6   10.73    0.54
   7  -5  -6   11.10    0.61
  -7  -5   6   10.76    0.55
   7   5  -6   11.57    0.59
  -7   5   6   12.19    0.55
  -7   5   6   10.68    0.54
  -7   5   6   12.81    0.56
  -6  -5   6   12.78    0.68
   6  -5  -6   14.39    0.67
  -6   5   6   12.98    0.63
   6   5  -6   12.50    0.74
  -6   5   6   13.92    0.63
   5  -5  -6   14.66    0.69
  -5  -5   6   14.72    0.76
  -5  -5   6   14.68    0.73
   5  -5  -6   15.63    0.68
  -5  -5   6   13.31    0.68
  -5  -5   6   14.74    0.74
   5   5  -6   14.27    0.76
  -5   5   6   14.99    0.64
  -5   5   6   15.59    0.70
  -5   5   6   14.77    0.69
  -4  -5   6    7.96    0.53
   4  -5  -6    7.98    0.45
  -4  -5   6    7.98    0.53
   4  -5  -6    7.63    0.46
  -4  -5   6    8.73    0.51
  -4   5   6    7.29    0.46
  -4   5   6    8.19    0.55
  -4   5   6    7.73    0.40
  -4   5   6    7.68    0.43
   4   5  -6    7.84    0.51
   3  -5  -6    9.62    0.48
   3  -5  -6    9.48    0.49
  -3  -5   6    8.06    0.56
  -3  -5   6    8.32    0.78
   3   5  -6    7.37    0.60
   3   5  -6    9.11    0.53
  -3   5   6    9.23    0.53
   2  -5  -6   59.29    2.00
  -2  -5   6   58.04    2.06
   2  -5  -6   55.39    2.03
   2  -5  -6   61.35    2.01
   2  -5  -6   58.65    2.01
  -2  -5   6   61.49    2.07
   2  -5  -6   56.84    2.05
  -2  -5   6   56.09    2.07
  -2   5   6   58.96    2.06
  -2   5   6   58.57    1.97
   2   5  -6   57.68    2.09
  -2   5   6   58.73    2.02
  -2   5   6   55.24    1.99
   2   5  -6   56.62    2.04
   1  -5  -6   23.20    0.94
   1  -5  -6   22.90    0.89
  -1  -5   6   22.96    0.93
  -1  -5   6   23.86    0.95
   1  -5  -6   22.29    0.88
  -1  -5   6   22.54    0.96
   1  -5  -6   23.66    0.87
   1  -5  -6   23.62    0.91
  -1   5   6   21.85    0.88
  -1   5   6   21.70    0.93
   1   5  -6   22.58    0.96
  -1   5   6   24.28    0.92
  -1   5   6   22.01    0.89
   1   5  -6   22.29    0.91
   0  -5  -6   21.31    0.81
   0  -5  -6   21.14    0.83
   0  -5   6   21.34    0.86
   0  -5   6   21.48    0.88
   0  -5  -6   21.50    0.88
   0  -5  -6   21.23    0.83
   0  -5   6   21.29    0.88
   0  -5  -6   20.58    0.83
   0   5  -6   20.61    0.86
   0   5   6   19.97    0.83
   0   5  -6   20.70    0.83
   0   5   6   20.49    0.89
   0   5  -6   22.17    0.93
   0   5  -6   20.86    0.85
   1  -5   6   10.42    0.59
   1  -5   6   10.54    0.54
  -1  -5  -6   10.09    0.55
   1  -5   6   11.59    0.53
   1  -5   6   10.52    0.55
   1  -5   6   11.14    0.57
   1  -5   6   10.68    0.57
  -1  -5  -6    9.39    0.47
  -1  -5  -6   10.57    0.51
  -1  -5  -6    9.62    0.55
  -1  -5  -6   10.54    0.51
  -1   5  -6   10.24    0.53
  -1   5  -6   10.07    0.52
  -1   5  -6    9.26    0.64
  -1   5  -6    9.77    0.49
   1   5   6   10.89    0.49
  -1   5  -6   10.62    0.62
  -2  -5  -6    2.62    0.33
  -2  -5  -6    2.28    0.30
   2  -5   6    2.01    0.34
   2  -5   6    3.19    0.33
   2  -5   6    2.98    0.32
  -2  -5  -6    3.10    0.36
   2  -5   6    3.34    0.38
  -2  -5  -6    2.95    0.30
   2   5   6    2.87    0.25
  -2   5  -6    2.88    0.31
  -2   5  -6    2.81    0.29
  -2   5  -6    2.42    0.31
  -3  -5  -6   90.17    3.17
   3  -5   6   96.40    3.17
  -3  -5  -6   93.60    3.19
  -3  -5  -6   93.73    3.25
  -3  -5  -6   85.31    3.24
   3  -5   6   97.39    3.26
   3  -5   6   96.03    3.24
   3  -5   6   95.86    3.26
  -3  -5  -6   96.87    3.25
   3  -5   6   96.02    3.23
  -3   5  -6   96.76    3.21
   3   5   6   97.14    3.20
  -3   5  -6   95.05    3.18
  -3   5  -6   95.03    3.22
   4  -5   6   15.71    0.68
   4  -5   6   14.15    0.80
  -4  -5  -6   16.09    0.76
  -4  -5  -6   16.24    0.75
  -4  -5  -6   16.55    0.72
   4  -5   6   15.42    0.74
   4  -5   6   16.38    0.78
  -4   5  -6   14.96    0.68
  -4   5  -6   15.32    0.70
  -4   5  -6   16.26    0.72
   4   5   6   16.26    0.72
   5  -5   6   20.35    0.78
   5  -5   6   20.62    0.84
  -5  -5  -6   20.59    0.85
  -5  -5  -6   18.82    0.81
  -5  -5  -6   19.88    0.85
  -5  -5  -6   20.41    0.87
   5   5   6   18.77    0.91
  -5   5  -6   18.97    0.81
  -5   5  -6   20.37    0.82
   6  -5   6    3.06    0.23
   6  -5   6    3.15    0.26
  -6  -5  -6    3.50    0.31
  -6  -5  -6    3.37    0.29
  -6   5  -6    3.06    0.25
  -6   5  -6    3.12    0.26
  -6   5  -6    3.20    0.34
  -8  -6   6    1.78    0.18
  -8  -6   6    2.00    0.19
  -7  -6   6   11.17    0.53
  -7  -6   6   11.27    0.53
   7  -6  -6   11.65    0.55
  -7   6   6   10.62    0.51
  -7   6   6   11.12    0.51
   7   6  -6   11.42    0.70
   6  -6  -6   11.34    0.57
  -6  -6   6   11.54    0.57
   6  -6  -6   11.90    0.57
  -6  -6   6   11.72    0.60
  -6  -6   6   10.96    0.60
  -6   6   6   11.48    0.51
   6   6  -6   14.00    0.85
  -6   6   6   11.93    0.57
   6   6  -6   11.93    0.72
  -6   6   6   11.33    0.57
  -5  -6   6   25.66    1.07
   5  -6  -6   25.30    0.99
   5  -6  -6   25.10    1.01
  -5  -6   6   25.39    1.05
  -5  -6   6   25.74    1.02
  -5   6   6   25.71    0.97
   5   6  -6   24.84    1.25
  -5   6   6   25.96    1.02
  -5   6   6   23.46    0.90
  -5   6   6   24.78    1.01
  -4  -6   6   65.82    2.37
  -4  -6   6   70.81    2.52
   4  -6  -6   72.81    2.46
  -4  -6   6   73.68    2.51
   4  -6  -6   73.75    2.47
  -4  -6   6   71.85    2.53
  -4   6   6   68.66    2.46
  -4   6   6   74.33    2.40
   4   6  -6   67.17    2.49
  -4   6   6   73.27    2.48
  -4   6   6   75.63    2.45
   4   6  -6   69.27    2.56
   3  -6  -6   28.64    1.10
  -3  -6   6   28.34    1.15
   3  -6  -6   29.02    1.10
  -3  -6   6   28.79    1.17
  -3  -6   6   28.42    1.14
   3  -6  -6   29.66    1.10
   3   6  -6   28.16    1.16
  -3   6   6   28.56    1.05
  -3   6   6   28.67    1.08
  -3   6   6   29.19    1.19
  -3   6   6   28.30    1.11
   3   6  -6   29.22    1.20
   2  -6  -6   10.74    0.51
   2  -6  -6    9.28    0.58
  -2  -6   6   10.09    0.56
  -2  -6   6   10.06    0.57
   2  -6  -6   10.50    0.53
  -2  -6   6   10.17    0.60
   2  -6  -6   10.26    0.52
  -2   6   6   10.87    0.50
  -2   6   6   11.27    0.52
  -2   6   6    9.88    0.68
   2   6  -6   10.86    0.61
  -2   6   6   11.77    0.58
   2   6  -6   10.87    0.59
   1  -6  -6    7.74    0.44
  -1  -6   6    7.55    0.53
  -1  -6   6    7.41    0.52
  -1  -6   6    8.75    0.49
   1  -6  -6    7.10    0.46
   1  -6  -6    6.82    0.56
  -1   6   6    7.43    0.46
  -1   6   6    8.00    0.44
   1   6  -6    7.80    0.46
   1   6  -6    8.40    0.47
  -1   6   6    7.91    0.45
   0  -6  -6   33.91    1.23
   0  -6   6   33.49    1.27
   0  -6  -6   33.68    1.18
   0  -6   6   33.20    1.28
   0  -6  -6   29.73    1.37
   0  -6  -6   34.18    1.23
   0  -6   6   35.67    1.26
   0   6   6   33.84    1.25
   0   6  -6   34.23    1.34
   0   6  -6   30.41    1.32
   0   6   6   32.59    1.24
   0   6  -6   33.51    1.28
   0   6   6   30.48    1.23
  -1  -6  -6   14.35    0.65
   1  -6   6   13.86    0.71
   1  -6   6   14.30    0.68
   1  -6   6   14.52    0.72
  -1  -6  -6   14.29    0.60
   1  -6   6   15.70    0.71
  -1  -6  -6   14.71    0.65
  -1  -6  -6   14.59    0.70
  -1  -6  -6   15.43    0.71
   1   6   6   14.68    0.64
  -1   6  -6   14.22    0.67
  -1   6  -6   13.95    0.66
  -1   6  -6   14.55    0.63
  -2  -6  -6   28.99    1.15
   2  -6   6   29.06    1.17
  -2  -6  -6   27.60    1.09
   2  -6   6   28.56    1.14
  -2  -6  -6   29.26    1.15
  -2  -6  -6   27.73    1.09
   2  -6   6   29.49    1.14
  -2   6  -6   28.06    1.11
   2   6   6   28.78    1.08
  -2   6  -6   28.95    1.11
  -2   6  -6   28.79    1.05
  -2   6  -6   27.51    1.12
  -3  -6  -6    9.82    0.52
   3  -6   6   10.36    0.59
   3  -6   6    8.90    0.47
   3  -6   6    9.28    0.55
   3  -6   6    9.00    0.54
  -3  -6  -6    9.21    0.50
  -3  -6  -6    9.44    0.56
  -3  -6  -6   10.20    0.57
  -3   6  -6    9.25    0.50
  -3   6  -6    8.88    0.52
  -3   6  -6    9.10    0.51
   3   6   6    9.70    0.51
   4  -6   6   14.95    0.72
  -4  -6  -6   16.33    0.74
   4  -6   6   14.19    0.74
   4  -6   6   15.45    0.72
  -4  -6  -6   15.42    0.68
   4  -6   6   14.37    0.70
  -4  -6  -6   16.44    0.75
   4   6   6   16.05    0.73
  -4   6  -6   15.91    0.69
  -4   6  -6   15.38    0.69
  -4   6  -6   13.95    0.78
  -5  -6  -6    4.70    0.36
   5  -6   6    4.45    0.33
  -5  -6  -6    4.22    0.36
   5  -6   6    4.91    0.44
  -5  -6  -6    4.81    0.36
  -5   6  -6    4.30    0.33
  -5   6  -6    4.37    0.33
  -5   6  -6    5.44    0.34
  -6  -6  -6    8.87    0.49
  -6  -6  -6    8.01    0.39
   6  -6   6    7.57    0.37
  -6   6  -6    7.81    0.39
  -6   6  -6    7.76    0.37
  -6   6  -6    7.26    0.38
  -7  -7   6    6.95    0.37
   7  -7  -6    7.88    0.39
  -7  -7   6    7.20    0.37
  -7   7   6    7.07    0.37
   6  -7  -6    2.60    0.28
  -6  -7   6    3.28    0.29
   6  -7  -6    2.86    0.28
  -6  -7   6    2.79    0.30
  -6  -7   6    3.03    0.30
  -6   7   6    2.53    0.33
  -6   7   6    2.97    0.23
  -6   7   6    2.73    0.28
   5  -7  -6    8.87    0.49
  -5  -7   6    7.06    0.52
  -5   7   6    7.79    0.46
  -5   7   6    8.24    0.39
  -5   7   6    7.55    0.50
   5   7  -6    7.90    0.58
  -5   7   6    7.45    0.49
   4  -7  -6   14.67    0.64
  -4  -7   6   12.49    0.68
  -4  -7   6   14.08    0.66
  -4  -7   6   12.85    0.68
   4  -7  -6   14.47    0.64
  -4   7   6   13.97    0.62
  -4   7   6   14.45    0.58
  -4   7   6   13.72    0.65
   4   7  -6   14.17    0.75
   4   7  -6   13.01    0.74
  -3  -7   6    3.20    0.38
   3  -7  -6    3.29    0.32
  -3  -7   6    3.71    0.36
   3  -7  -6    3.60    0.33
   3  -7  -6    4.16    0.35
  -3  -7   6    3.32    0.30
  -3  -7   6    3.69    0.39
   3   7  -6    3.82    0.40
   3   7  -6    3.22    0.45
  -3   7   6    3.77    0.35
  -3   7   6    3.83    0.31
  -3   7   6    3.85    0.44
  -3   7   6    3.65    0.29
   3   7  -6    4.27    0.48
  -2  -7   6    3.79    0.40
  -2  -7   6    4.79    0.41
   2  -7  -6    4.60    0.35
   2  -7  -6    4.05    0.33
  -2  -7   6    4.69    0.38
   2  -7  -6    3.67    0.42
  -2  -7   6    4.68    0.40
   2  -7  -6    4.35    0.41
  -2  -7   6    3.84    0.32
   2  -7  -6    3.75    0.30
   2   7  -6    4.14    0.40
   2   7  -6    4.09    0.41
  -2   7   6    3.91    0.38
  -2   7   6    3.75    0.33
  -2   7   6    4.64    0.37
  -2   7   6    4.17    0.32
   1  -7  -6   16.07    0.72
   1  -7  -6   17.32    0.73
  -1  -7   6   17.05    0.78
  -1  -7   6   17.15    0.78
  -1  -7   6   17.08    0.77
  -1  -7   6   16.39    0.72
   1  -7  -6   17.20    0.69
   1  -7  -6   16.49    0.77
   1  -7  -6   17.71    0.74
  -1   7   6   16.27    0.70
   1   7  -6   16.34    0.73
   1   7  -6   16.32    0.84
   1   7  -6   16.29    0.74
  -1   7   6   17.72    0.78
   1   7  -6   16.93    0.75
  -1   7   6   16.40    0.72
   0  -7   6    0.43    0.22
   0  -7   6    0.49    0.16
   0  -7  -6    0.60    0.21
   0  -7  -6    0.66    0.17
   0  -7  -6    0.77    0.18
   0  -7   6    0.43    0.17
   0  -7   6    0.57    0.22
   0  -7  -6    0.64    0.17
   0  -7  -6    0.49    0.12
   0   7  -6    0.52    0.19
   0   7  -6    0.78    0.21
   0   7  -6    0.53    0.23
   0   7   6    0.73    0.18
   0   7   6    1.08    0.25
   0   7  -6    0.90    0.20
   0   7   6    1.02    0.22
  -1  -7  -6   20.48    0.89
  -1  -7  -6   21.28    0.90
  -1  -7  -6   21.12    0.85
   1  -7   6   21.06    0.91
   1  -7   6   19.68    0.90
  -1  -7  -6   20.83    0.84
   1  -7   6   20.29    0.87
   1   7   6   20.52    0.85
  -1   7  -6   20.74    0.85
  -1   7  -6   19.18    0.85
  -1   7  -6   19.79    0.99
  -1   7  -6   19.42    0.81
   2  -7   6   33.33    1.28
  -2  -7  -6   31.99    1.22
  -2  -7  -6   32.24    1.27
  -2  -7  -6   30.92    1.26
  -2  -7  -6   32.42    1.21
   2  -7   6   32.25    1.25
   2  -7   6   33.25    1.25
  -2   7  -6   31.38    1.16
  -2   7  -6   32.25    1.22
  -2   7  -6   31.86    1.21
  -2   7  -6   32.31    1.25
   2   7   6   30.18    1.20
  -3  -7  -6   28.28    1.12
   3  -7   6   27.27    1.10
   3  -7   6   27.68    1.11
  -3  -7  -6   26.75    1.04
  -3  -7  -6   27.24    1.11
  -3  -7  -6   26.87    1.06
   3  -7   6   26.84    1.09
  -3   7  -6   27.69    1.09
  -3   7  -6   27.30    1.05
  -3   7  -6   28.77    1.07
   3   7   6   28.19    1.08
   4  -7   6   20.59    0.90
  -4  -7  -6   23.03    0.92
  -4  -7  -6   22.63    0.93
   4  -7   6   23.09    0.91
   4  -7   6   22.41    0.92
  -4  -7  -6   22.06    0.88
  -4   7  -6   22.11    0.84
  -4   7  -6   22.52    0.89
  -4   7  -6   23.20    0.89
   5  -7   6    0.99    0.19
  -5  -7  -6    1.17    0.25
  -5  -7  -6    0.73    0.18
  -5  -7  -6    1.29    0.25
   5  -7   6    0.96    0.17
  -5   7  -6    1.23    0.20
  -5   7  -6    0.74    0.18
  -5   7  -6    0.72    0.13
   6  -7   6    0.81    0.15
  -6  -7  -6    0.82    0.15
   7  -8  -6    1.21    0.21
  -7   8   6    1.14    0.15
  -6  -8   6   11.45    0.52
   6  -8  -6   12.76    0.54
   6  -8  -6   10.92    0.50
  -6  -8   6   11.52    0.50
  -6  -8   6   11.48    0.53
  -6   8   6   11.23    0.46
  -6   8   6   11.41    0.50
  -5  -8   6   27.56    1.10
  -5  -8   6   28.03    1.07
   5  -8  -6   29.75    1.09
   5  -8  -6   29.13    1.07
   5  -8  -6   30.77    1.06
  -5  -8   6   27.73    1.10
  -5   8   6   28.81    1.08
  -5   8   6   27.98    1.04
   5   8  -6   28.39    1.11
   5   8  -6   25.42    1.28
  -4  -8   6   11.54    0.61
  -4  -8   6   13.24    0.65
   4  -8  -6   12.13    0.57
   4  -8  -6   11.44    0.56
  -4  -8   6   12.98    0.61
  -4   8   6   12.35    0.56
  -4   8   6   10.89    0.56
  -4   8   6   11.47    0.58
   4   8  -6   12.55    0.71
   4   8  -6   12.01    0.64
   3  -8  -6   28.82    1.08
  -3  -8   6   27.81    1.09
  -3  -8   6   28.95    1.14
  -3  -8   6   27.60    1.15
  -3  -8   6   28.64    1.13
   3  -8  -6   30.06    1.10
   3  -8  -6   28.58    1.08
   3  -8  -6   27.42    1.12
  -3   8   6   29.58    1.05
  -3   8   6   27.77    1.08
   3   8  -6   27.80    1.11
  -3   8   6   29.94    1.11
  -3   8   6   26.19    1.31
   3   8  -6   26.23    1.13
   2  -8  -6    3.75    0.39
  -2  -8   6    3.42    0.40
  -2  -8   6    3.58    0.36
  -2  -8   6    3.38    0.37
  -2  -8   6    3.08    0.37
   2  -8  -6    4.30    0.32
   2  -8  -6    3.65    0.30
  -2  -8   6    3.85    0.29
   2  -8  -6    4.17    0.33
   2  -8  -6    3.50    0.40
  -2   8   6    3.76    0.40
  -2   8   6    3.64    0.32
   2   8  -6    3.90    0.42
  -2   8   6    4.19    0.30
  -2   8   6    3.37    0.34
   2   8  -6    3.39    0.40
   2   8  -6    3.78    0.37
   2   8  -6    2.67    0.39
   1  -8  -6   14.48    0.72
  -1  -8   6   14.88    0.72
   1  -8  -6   14.51    0.66
  -1  -8   6   14.62    0.65
  -1  -8   6   14.64    0.70
  -1  -8   6   15.19    0.72
   1  -8  -6   14.72    0.67
   1  -8  -6   14.83    0.62
   1  -8  -6   15.18    0.69
   1   8  -6   15.22    0.70
   1   8  -6   14.90    0.71
   1   8  -6   14.60    0.68
   1   8  -6   15.26    0.83
  -1   8   6   14.67    0.69
  -1   8   6   15.05    0.64
  -1   8   6   15.64    0.68
  -1   8   6   15.01    0.74
   0  -8  -6    2.66    0.29
   0  -8   6    2.25    0.33
   0  -8  -6    1.97    0.34
   0  -8  -6    2.44    0.29
   0  -8  -6    2.32    0.36
   0  -8   6    1.68    0.35
   0  -8   6    2.41    0.28
   0  -8  -6    2.21    0.28
   0  -8   6    2.74    0.33
   0  -8  -6    2.28    0.26
   0   8   6    2.31    0.42
   0   8  -6    2.47    0.37
   0   8   6    2.73    0.32
   0   8  -6    2.40    0.30
   0   8  -6    2.53    0.32
   0   8   6    2.92    0.40
   0   8   6    2.55    0.35
  -1  -8  -6   27.80    1.06
   1  -8   6   26.42    1.07
  -1  -8  -6   28.18    1.12
   1  -8   6   26.18    1.10
  -1  -8  -6   27.55    1.05
   1  -8   6   27.08    1.09
  -1  -8  -6   27.17    1.10
  -1   8  -6   26.19    1.25
  -1   8  -6   26.90    1.06
  -1   8  -6   27.30    1.07
   1   8   6   26.86    1.08
  -1   8  -6   27.91    1.03
  -2  -8  -6    2.35    0.34
   2  -8   6    1.74    0.27
  -2  -8  -6    1.77    0.26
   2  -8   6    2.16    0.32
  -2  -8  -6    1.44    0.32
  -2  -8  -6    1.83    0.27
   2  -8   6    1.77    0.33
   2   8   6    1.96    0.30
  -2   8  -6    1.90    0.24
  -2   8  -6    1.73    0.27
  -2   8  -6    1.70    0.31
  -2   8  -6    2.07    0.27
  -3  -8  -6    9.62    0.52
   3  -8   6    9.31    0.52
  -3  -8  -6   10.41    0.55
   3  -8   6   10.10    0.51
  -3  -8  -6    9.25    0.46
  -3  -8  -6    9.48    0.48
   3  -8   6   10.08    0.53
  -3   8  -6    9.02    0.49
  -3   8  -6    9.57    0.50
  -3   8  -6    9.26    0.46
   3   8   6    8.53    0.57
  -4  -8  -6    4.05    0.31
   4  -8   6    3.80    0.32
  -4  -8  -6    4.13    0.33
   4  -8   6    3.90    0.30
   4  -8   6    3.94    0.32
  -4  -8  -6    4.28    0.51
  -4  -8  -6    3.39    0.28
  -4   8  -6    3.77    0.29
  -4   8  -6    3.58    0.28
  -4   8  -6    3.73    0.25
   5  -8   6    6.09    0.35
  -5  -8  -6    6.55    0.36
  -5  -8  -6    6.42    0.37
   5  -8   6    5.95    0.32
  -5  -8  -6    5.88    0.37
  -5   8  -6    5.86    0.34
  -5   8  -6    7.00    0.40
  -6  -9   6    1.07    0.21
   6  -9  -6    1.09    0.17
  -6  -9   6    1.48    0.20
  -6   9   6    1.40    0.18
  -6   9   6    0.92    0.16
  -5  -9   6    2.59    0.27
   5  -9  -6    2.76    0.24
  -5  -9   6    2.60    0.24
   5  -9  -6    2.73    0.22
  -5  -9   6    2.78    0.26
   5   9  -6    2.30    0.40
  -5   9   6    2.92    0.24
  -5   9   6    2.72    0.21
   4  -9  -6    1.13    0.26
   4  -9  -6    1.10    0.20
   4  -9  -6    1.06    0.19
  -4  -9   6    1.01    0.22
  -4  -9   6    1.31    0.26
  -4   9   6    1.09    0.20
  -4   9   6    0.88    0.17
  -4   9   6    1.22    0.23
  -3  -9   6   31.55    1.18
   3  -9  -6   31.12    1.15
  -3  -9   6   34.08    1.28
   3  -9  -6   30.80    1.15
   3  -9  -6   31.76    1.21
   3  -9  -6   29.57    1.18
  -3   9   6   30.75    1.16
  -3   9   6   35.80    1.19
   3   9  -6   31.01    1.18
  -3   9   6   29.68    1.39
   3   9  -6   28.85    1.30
  -2  -9   6    7.24    0.44
  -2  -9   6    7.40    0.48
   2  -9  -6    6.98    0.47
   2  -9  -6    7.09    0.42
  -2  -9   6    7.63    0.45
   2  -9  -6    6.78    0.42
  -2  -9   6    6.83    0.39
   2  -9  -6    7.35    0.39
   2   9  -6    7.76    0.60
  -2   9   6    7.23    0.56
  -2   9   6    7.23    0.38
   2   9  -6    7.68    0.45
  -2   9   6    7.48    0.41
  -2   9   6    7.36    0.44
   1  -9  -6   14.56    0.72
   1  -9  -6   14.65    0.66
   1  -9  -6   15.03    0.60
   1  -9  -6   15.51    0.71
   1  -9  -6   14.88    0.66
  -1  -9   6   14.94    0.71
   1  -9  -6   15.50    0.67
  -1  -9   6   14.95    0.63
  -1  -9   6   14.57    0.68
  -1  -9   6   15.70    0.72
   1   9  -6   14.05    0.68
   1   9  -6   14.83    0.67
  -1   9   6   15.27    0.67
  -1   9   6   15.41    0.76
  -1   9   6   15.47    0.64
  -1   9   6   15.20    0.69
   0  -9   6   25.82    1.05
   0  -9  -6   26.62    1.02
   0  -9  -6   26.08    1.06
   0  -9  -6   26.11    1.01
   0  -9   6   24.88    1.02
   0  -9   6   26.55    1.07
   0  -9   6   25.36    1.00
   0  -9  -6   26.20    1.02
   0  -9  -6   28.01    1.08
   0   9   6   25.95    0.99
   0   9  -6   26.92    1.00
   0   9  -6   26.49    1.21
   0   9  -6   24.81    1.02
   0   9   6   25.70    1.08
  -1  -9  -6    2.98    0.36
   1  -9   6    3.97    0.35
   1  -9   6    3.26    0.30
  -1  -9  -6    3.53    0.38
  -1  -9  -6    2.68    0.29
  -1   9  -6    3.31    0.38
  -1   9  -6    3.24    0.37
  -1   9  -6    3.48    0.31
  -1   9  -6    2.60    0.50
  -1   9  -6    3.37    0.33
   1   9   6    2.37    0.39
   1   9   6    3.01    0.36
  -2  -9  -6    6.25    0.36
   2  -9   6    6.45    0.38
  -2  -9  -6    6.28    0.36
  -2  -9  -6    6.81    0.42
  -2  -9  -6    5.99    0.41
   2  -9   6    6.27    0.41
   2  -9   6    5.72    0.41
  -2   9  -6    5.86    0.32
  -2   9  -6    6.22    0.36
  -2   9  -6    6.36    0.40
  -2   9  -6    6.09    0.43
   2   9   6    5.89    0.47
  -3  -9  -6   16.06    0.68
   3  -9   6   16.12    0.68
   3  -9   6   15.90    0.65
   3  -9   6   15.88    0.66
  -3  -9  -6   15.08    0.63
  -3  -9  -6   15.95    0.67
  -3  -9  -6   15.32    0.64
  -3   9  -6   14.50    0.65
  -3   9  -6   16.19    0.66
  -3   9  -6   14.94    0.62
  -4  -9  -6    4.42    0.27
  -4  -9  -6    4.34    0.30
   4  -9   6    4.76    0.29
   4  -9   6    4.06    0.29
   4  -9   6    4.64    0.27
  -4  -9  -6    4.94    0.35
  -4   9  -6    3.52    0.30
  -4   9  -6    4.62    0.28
   5 -10  -6    3.05    0.21
   5 -10  -6    3.22    0.30
  -5 -10   6    3.34    0.22
  -5  10   6    3.53    0.21
   4 -10  -6    5.34    0.33
  -4 -10   6    4.37    0.29
  -4 -10   6    4.67    0.30
   4 -10  -6    4.78    0.28
   4 -10  -6    4.52    0.26
  -4  10   6    4.93    0.24
  -4  10   6    4.37    0.30
  -4  10   6    4.71    0.27
  -3 -10   6    2.79    0.25
   3 -10  -6    2.57    0.21
  -3 -10   6    2.82    0.26
   3 -10  -6    2.85    0.30
   3 -10  -6    2.70    0.24
  -3 -10   6    2.71    0.25
  -3  10   6    2.63    0.20
   3  10  -6    2.68    0.29
  -3  10   6    2.90    0.28
  -3  10   6    2.56    0.23
  -2 -10   6   24.88    0.97
   2 -10  -6   25.78    0.91
  -2 -10   6   24.93    0.99
  -2 -10   6   25.99    0.99
   2 -10  -6   25.27    0.96
   2 -10  -6   25.75    0.96
   2 -10  -6   26.93    1.01
  -2 -10   6   26.17    0.98
   2 -10  -6   26.11    0.96
   2 -10  -6   26.14    0.99
   2  10  -6   23.68    1.24
  -2  10   6   26.16    0.94
  -2  10   6   24.48    0.97
   2  10  -6   25.21    0.97
  -2  10   6   25.43    0.95
   2  10  -6   24.86    0.96
   1 -10  -6   15.87    0.70
   1 -10  -6   16.05    0.66
  -1 -10   6   15.83    0.69
   1 -10  -6   15.81    0.71
   1 -10  -6   15.97    0.66
  -1 -10   6   16.45    0.69
  -1 -10   6   16.05    0.69
  -1 -10   6   15.73    0.69
  -1 -10   6   16.12    0.61
   1 -10  -6   16.52    0.67
  -1  10   6   14.99    0.67
  -1  10   6   16.03    0.64
   1  10  -6   16.68    0.67
  -1  10   6   15.52    0.82
   1  10  -6   14.01    0.87
   1  10  -6   16.19    0.68
  -1  10   6   16.18    0.66
   0 -10  -6   25.45    0.99
   0 -10   6   26.65    1.02
   0 -10   6   26.25    1.03
   0 -10  -6   26.03    1.02
   0 -10   6   26.89    1.00
   0 -10  -6   26.30    0.99
   0 -10   6   27.09    0.97
   0 -10  -6   26.15    1.04
   0  10  -6   26.19    0.97
   0  10   6   25.26    1.09
   0  10  -6   27.09    1.00
   0  10   6   25.52    0.96
   1 -10   6    0.92    0.19
  -1 -10  -6    1.14    0.21
   1 -10   6    0.94    0.21
   1 -10   6    1.36    0.23
  -1 -10  -6    1.07    0.21
  -1 -10  -6    1.04    0.20
  -1 -10  -6    1.33    0.25
  -1  10  -6    1.01    0.16
  -1  10  -6    1.21    0.20
   1  10   6    1.19    0.20
  -2 -10  -6    7.18    0.39
   2 -10   6    6.18    0.36
  -2 -10  -6    6.55    0.35
  -2 -10  -6    6.24    0.34
   2 -10   6    6.41    0.37
   2 -10   6    6.54    0.34
  -2 -10  -6    5.80    0.43
  -2  10  -6    6.42    0.30
  -2  10  -6    6.29    0.33
  -2  10  -6    6.39    0.36
  -3 -10  -6   -0.10    0.11
   3 -10   6    0.06    0.10
   3 -10   6   -0.06    0.14
   3 -10   6    0.20    0.09
  -3 -10  -6    0.16    0.11
   3 -10   6   -0.04    0.14
  -3 -10  -6    0.20    0.10
  -3  10  -6    0.26    0.10
  -3  10  -6    0.11    0.09
   4 -10   6    3.06    0.19
  -4  10  -6    2.36    0.19
   4 -11  -6   17.42    0.65
  -4 -11   6   19.26    0.71
   4 -11  -6   18.14    0.71
   4 -11  -6   19.53    0.69
  -4 -11   6   19.09    0.69
  -4  11   6   20.24    0.69
  -4  11   6   20.35    0.70
   3 -11  -6    5.31    0.31
  -3 -11   6    5.05    0.30
  -3 -11   6    4.96    0.29
   3 -11  -6    5.08    0.26
   3 -11  -6    4.70    0.25
  -3 -11   6    5.58    0.29
   3  11  -6    4.66    0.30
  -3  11   6    4.79    0.29
  -3  11   6    5.24    0.24
  -3  11   6    4.98    0.27
   2 -11  -6    9.30    0.45
  -2 -11   6    8.92    0.43
   2 -11  -6    8.96    0.42
  -2 -11   6    9.64    0.43
   2 -11  -6    9.04    0.41
  -2 -11   6    9.16    0.43
   2  11  -6    8.57    0.47
   2  11  -6    9.15    0.41
  -2  11   6    9.32    0.41
  -2  11   6    9.59    0.43
  -2  11   6    9.43    0.39
  -1 -11   6   18.64    0.71
   1 -11  -6   17.15    0.69
  -1 -11   6   18.40    0.70
   1 -11  -6   17.25    0.68
   1 -11  -6   17.19    0.72
  -1 -11   6   18.25    0.71
  -1  11   6   18.57    0.68
   1  11  -6   18.63    0.70
   1  11  -6   18.94    0.74
   1  11  -6   17.79    0.68
   0 -11   6   19.25    0.76
   0 -11  -6   18.84    0.74
   0 -11  -6   19.04    0.75
   0 -11  -6   19.68    0.78
   0 -11   6   19.76    0.77
   0  11  -6   20.12    0.73
   0  11   6   20.50    0.74
   0  11  -6   20.26    0.75
   0  11  -6   20.58    0.78
  -1 -11  -6    0.54    0.12
  -1 -11  -6    0.50    0.13
   1 -11   6    0.40    0.11
   1 -11   6    0.58    0.13
  -1 -11  -6    0.63    0.14
  -1  11  -6    0.51    0.11
   1  11   6    0.54    0.16
  -1  11  -6    0.86    0.16
   2 -11   6    3.88    0.25
   2 -11   6    4.67    0.27
  -2 -11  -6    5.18    0.26
  -2 -11  -6    4.70    0.31
  -2 -11  -6    3.80    0.35
   2 -11   6    4.88    0.31
  -2  11  -6    4.56    0.24
  -2  11  -6    5.35    0.30
   1 -12  -6    0.07    0.11
  -1 -12   6    0.26    0.10
   1 -12  -6    0.06    0.10
   1  12  -6    0.20    0.16
  -1  12   6    0.17    0.07
   1  12  -6    0.29    0.08
   0 -12  -6    5.37    0.26
   0 -12   6    6.19    0.28
   0 -12  -6    6.03    0.29
   0  12  -6    5.26    0.27
   0  12   6    5.55    0.28
   0  12  -6    5.49    0.25
   0  12  -6    6.22    0.30
   9   0  -7    4.34    0.26
  -8   0   7   10.53    0.49
  -8   0   7    9.51    0.50
  -7   0   7    0.92    0.24
   6   0  -7    8.85    0.60
  -6   0   7    6.83    0.51
  -6   0   7    8.12    0.51
  -6   0   7    8.02    0.51
  -6   0   7    7.65    0.53
  -5   0   7   19.78    0.88
  -5   0   7   19.11    0.90
  -5   0   7   19.96    0.85
  -5   0   7   19.88    0.87
   5   0  -7   19.55    0.91
   4   0  -7    1.40    0.29
  -4   0   7    1.39    0.30
  -4   0   7    0.73    0.28
  -4   0   7    1.04    0.20
  -4   0   7    0.98    0.24
  -4   0   7    1.04    0.31
  -3   0   7   92.47    3.05
   3   0  -7   91.59    3.12
  -3   0   7   89.20    3.08
  -2   0   7   89.39    3.09
   2   0  -7   92.23    3.14
   2   0  -7   91.35    3.07
   2   0  -7   95.76    3.16
  -2   0   7   94.78    3.14
   1   0  -7   41.60    1.52
  -1   0   7   42.15    1.51
   0   0   7   66.78    2.31
  -1   0  -7    9.15    0.52
  -1   0  -7    8.79    0.53
   1   0   7    8.71    0.51
   1   0   7    9.25    0.47
   1   0   7    9.41    0.50
  -1   0  -7    8.95    0.48
  -2   0  -7    0.45    0.23
   2   0   7    0.10    0.12
  -2   0  -7   -0.02    0.19
  -2   0  -7    0.07    0.18
   2   0   7    0.06    0.19
  -2   0  -7   -0.10    0.21
  -2   0  -7    0.26    0.12
  -2   0  -7    0.30    0.20
  -3   0  -7    0.59    0.22
  -3   0  -7    0.62    0.22
  -3   0  -7    0.88    0.23
   3   0   7    0.90    0.24
   3   0   7    0.89    0.25
  -3   0  -7    0.50    0.14
  -4   0  -7   10.02    0.61
   4   0   7    8.97    0.58
   4   0   7   10.32    0.64
   4   0   7    9.11    0.54
  -4   0  -7    9.74    0.58
   4   0   7    9.97    0.62
  -4   0  -7    9.74    0.57
  -4   0  -7   10.53    0.56
  -5   0  -7   42.25    1.65
   5   0   7   47.29    1.63
   5   0   7   41.88    1.76
  -5   0  -7   45.50    1.62
  -5   0  -7   47.72    1.67
   5   0   7   44.96    1.64
  -5   0  -7   45.80    1.71
  -6   0  -7    4.96    0.38
  -6   0  -7    4.94    0.41
   6   0   7    5.44    0.36
  -6   0  -7    5.13    0.33
  -6   0  -7    5.58    0.35
   7   0   7    2.90    0.24
   7   0   7    2.22    0.43
  -7   0  -7    3.35    0.32
  -7   0  -7    3.09    0.26
  -8  -1   7    4.74    0.37
  -8  -1   7    4.27    0.33
  -8  -1   7    5.12    0.35
  -8   1   7    4.74    0.35
  -8   1   7    5.08    0.34
  -7  -1   7    0.72    0.22
   7  -1  -7    0.84    0.35
  -7  -1   7    1.56    0.36
  -7   1   7    1.37    0.29
   7   1  -7    1.03    0.30
  -6  -1   7    0.64    0.19
  -6  -1   7    0.93    0.25
  -6  -1   7    0.55    0.20
   6  -1  -7    0.88    0.27
  -6   1   7    0.62    0.20
  -6   1   7    0.62    0.17
   6   1  -7    0.60    0.24
  -6   1   7    0.73    0.24
  -6   1   7    0.45    0.33
  -5  -1   7   27.52    1.06
  -5  -1   7   25.81    1.06
   5  -1  -7   28.00    1.15
  -5  -1   7   26.18    1.07
  -5   1   7   26.43    1.05
  -5   1   7   23.65    1.00
   5   1  -7   26.84    1.12
  -5   1   7   25.75    1.05
  -5   1   7   22.79    1.12
  -4  -1   7   31.21    1.27
  -4  -1   7   33.35    1.26
  -4  -1   7   33.18    1.26
   4  -1  -7   32.70    1.31
   4  -1  -7   33.06    1.31
  -4   1   7   32.80    1.24
  -4   1   7   33.27    1.25
   4   1  -7   31.70    1.29
  -4   1   7   33.13    1.20
  -3  -1   7   32.83    1.31
  -3  -1   7   36.02    1.35
   3  -1  -7   35.58    1.37
   3  -1  -7   37.35    1.38
  -3  -1   7   36.33    1.36
   3   1  -7   39.49    1.39
  -3   1   7   37.09    1.34
  -3   1   7   34.77    1.27
  -3   1   7   36.83    1.43
  -3   1   7   35.06    1.29
  -2  -1   7   85.01    3.18
   2  -1  -7   92.84    3.13
   2  -1  -7   93.66    3.15
   2  -1  -7   92.66    3.05
  -2  -1   7   94.79    3.13
   2   1  -7   89.01    3.12
  -2   1   7   93.03    3.07
  -2   1   7   94.71    3.12
   2   1  -7   94.33    3.15
  -2   1   7   92.38    3.04
   2   1  -7   91.37    3.06
   1  -1  -7    5.25    0.43
  -1  -1   7    6.23    0.38
   1   1  -7    6.36    0.39
  -1   1   7    5.96    0.35
   0  -1  -7   45.60    1.67
   0  -1   7   49.15    1.72
   0  -1   7   46.95    1.68
   0  -1  -7   51.48    1.76
   0  -1   7   45.65    1.65
   0   1   7   46.79    1.69
   0   1  -7   48.60    1.73
   1  -1   7   18.99    0.77
  -1  -1  -7   16.54    0.77
  -1  -1  -7   16.28    0.81
  -1  -1  -7   16.18    0.81
  -1  -1  -7   16.35    0.75
  -1  -1  -7   17.33    0.73
   1  -1   7   18.79    0.78
   1  -1   7   18.16    0.73
  -1   1  -7   18.17    0.77
  -1   1  -7   18.10    0.77
   1   1   7   18.71    0.76
  -1   1  -7   18.05    0.79
  -1   1  -7   19.75    0.78
  -1   1  -7   18.84    0.76
   1   1   7   18.13    0.78
  -2  -1  -7    2.59    0.32
  -2  -1  -7    2.36    0.32
  -2  -1  -7    2.62    0.36
  -2  -1  -7    2.41    0.27
   2  -1   7    2.50    0.32
   2  -1   7    2.70    0.30
  -2   1  -7    3.03    0.55
  -2   1  -7    2.19    0.35
  -2   1  -7    2.37    0.28
  -2   1  -7    2.79    0.33
   2   1   7    2.12    0.24
   2   1   7    2.43    0.32
  -2   1  -7    2.15    0.41
   2   1   7    2.60    0.39
  -2   1  -7    2.39    0.32
   3  -1   7    5.67    0.46
   3  -1   7    6.64    0.45
  -3  -1  -7    5.27    0.36
  -3  -1  -7    5.39    0.42
   3  -1   7    7.14    0.58
  -3  -1  -7    6.09    0.46
  -3  -1  -7    5.59    0.44
   3  -1   7    7.28    0.44
  -3  -1  -7    5.76    0.45
  -3   1  -7    6.18    0.52
   3   1   7    6.49    0.42
  -3   1  -7    6.55    0.49
  -3   1  -7    6.27    0.39
  -3   1  -7    6.51    0.43
   3   1   7    5.69    0.49
  -3   1  -7    6.17    0.45
   3   1   7    5.46    0.51
   4  -1   7   14.84    0.82
  -4  -1  -7   16.87    0.78
  -4  -1  -7   16.38    0.73
  -4  -1  -7   15.78    0.74
  -4  -1  -7   15.47    0.75
   4  -1   7   14.70    0.79
  -4  -1  -7   16.09    0.78
   4  -1   7   16.26    0.71
   4  -1   7   16.76    0.74
   4   1   7   16.68    0.75
  -4   1  -7   15.56    0.71
   4   1   7   14.25    0.77
  -4   1  -7   15.38    0.78
   4   1   7   16.08    0.80
  -4   1  -7   15.30    0.78
  -4   1  -7   15.18    0.75
   5  -1   7    4.42    0.38
  -5  -1  -7    4.00    0.39
   5  -1   7    4.78    0.39
  -5  -1  -7    4.89    0.44
   5  -1   7    4.20    0.57
  -5  -1  -7    4.43    0.40
  -5  -1  -7    4.51    0.36
  -5   1  -7    4.54    0.37
  -5   1  -7    4.52    0.42
  -5   1  -7    4.40    0.43
   5   1   7    3.89    0.71
  -5   1  -7    4.79    0.38
   5   1   7    3.77    0.48
   5   1   7    4.80    0.43
   6  -1   7    7.60    0.42
  -6  -1  -7    8.14    0.44
  -6  -1  -7    7.94    0.45
  -6  -1  -7    7.67    0.47
  -6   1  -7    8.15    0.42
  -6   1  -7    8.38    0.43
  -6   1  -7    7.92    0.46
   6   1   7    7.46    0.44
  -7  -1  -7    3.36    0.23
   7  -1   7    3.09    0.26
   7  -1   7    3.86    0.24
  -7  -1  -7    3.70    0.26
   7   1   7    3.82    0.27
  -7   1  -7    3.82    0.28
  -7   1  -7    2.90    0.33
  -8  -2   7    1.99    0.25
  -8  -2   7    1.76    0.34
  -8  -2   7    1.68    0.24
  -8   2   7    2.51    0.29
  -8   2   7    1.85    0.27
  -7  -2   7    0.34    0.17
   7  -2  -7    0.57    0.43
  -7  -2   7    0.50    0.18
  -7  -2   7    0.27    0.17
   7   2  -7    0.45    0.28
  -7   2   7    0.40    0.19
  -7   2   7    0.18    0.15
  -7   2   7    0.08    0.15
  -6  -2   7    2.83    0.37
  -6  -2   7    3.02    0.39
  -6  -2   7    3.21    0.37
   6  -2  -7    3.11    0.55
   6   2  -7    2.87    0.41
  -6   2   7    2.81    0.42
  -6   2   7    2.88    0.36
  -6   2   7    2.88    0.36
   5  -2  -7   46.23    1.76
  -5  -2   7   47.66    1.73
   5  -2  -7   47.56    1.84
  -5  -2   7   48.83    1.75
  -5  -2   7   48.19    1.77
  -5   2   7   45.62    1.66
   5   2  -7   48.93    1.82
  -5   2   7   48.64    1.74
  -5   2   7   46.12    1.73
  -5   2   7   47.74    1.72
  -4  -2   7    4.56    0.42
  -4  -2   7    5.04    0.40
   4  -2  -7    4.80    0.47
   4  -2  -7    5.48    0.47
  -4  -2   7    4.92    0.46
  -4   2   7    4.81    0.37
  -4   2   7    4.87    0.34
  -4   2   7    4.83    0.44
   4   2  -7    5.24    0.40
  -4   2   7    4.85    0.40
  -3  -2   7   32.69    1.22
  -3  -2   7   32.96    1.22
   3  -2  -7   31.53    1.25
   3  -2  -7   30.81    1.19
  -3  -2   7   29.55    1.27
  -3  -2   7   30.18    1.41
  -3   2   7   32.44    1.22
  -3   2   7   31.85    1.15
   3   2  -7   31.22    1.29
  -3   2   7   31.35    1.12
  -3   2   7   31.37    1.18
  -2  -2   7   25.44    1.05
   2  -2  -7   25.58    0.97
   2  -2  -7   26.40    1.01
  -2  -2   7   25.43    1.04
  -2  -2   7   25.72    1.01
   2  -2  -7   26.25    1.05
   2  -2  -7   24.37    1.06
   2  -2  -7   26.93    1.00
   2   2  -7   26.05    1.05
  -2   2   7   26.65    0.98
  -2   2   7   26.29    0.96
   2   2  -7   25.26    0.99
  -2   2   7   27.54    1.02
   2   2  -7   27.84    1.06
   1  -2  -7   71.82    2.41
   1  -2  -7   68.66    2.33
   1  -2  -7   72.25    2.33
  -1  -2   7   69.99    2.39
  -1  -2   7   67.91    2.36
  -1  -2   7   64.98    2.33
  -1   2   7   63.93    2.34
  -1   2   7   67.57    2.32
   1   2  -7   71.19    2.40
  -1   2   7   66.46    2.31
   1   2  -7   68.43    2.31
   0  -2  -7    0.85    0.15
   0  -2  -7    0.75    0.21
   0  -2   7    0.82    0.18
   0  -2  -7    1.26    0.29
   0  -2   7    0.69    0.17
   0  -2  -7    1.21    0.24
   0   2  -7    0.92    0.28
   0   2  -7    0.82    0.18
   0   2  -7    0.72    0.22
   0   2  -7    0.78    0.20
   1  -2   7   65.48    2.19
  -1  -2  -7   59.48    2.20
  -1  -2  -7   63.71    2.21
   1  -2   7   63.29    2.15
  -1  -2  -7   65.89    2.22
  -1  -2  -7   62.80    2.17
   1  -2   7   64.92    2.25
  -1  -2  -7   65.72    2.18
  -1  -2  -7   66.24    2.15
  -1   2  -7   60.83    2.21
  -1   2  -7   63.35    2.17
  -1   2  -7   59.83    2.19
  -1   2  -7   61.82    2.12
   1   2   7   62.84    2.19
  -1   2  -7   60.45    2.16
   2  -2   7   46.00    1.70
  -2  -2  -7   43.73    1.63
   2  -2   7   44.30    1.61
  -2  -2  -7   45.40    1.60
  -2  -2  -7   42.72    1.64
   2  -2   7   46.46    1.65
  -2  -2  -7   42.73    1.56
  -2  -2  -7   45.45    1.64
   2  -2   7   44.76    1.58
  -2   2  -7   44.80    1.64
  -2   2  -7   44.58    1.59
   2   2   7   41.29    1.62
  -2   2  -7   46.24    1.67
  -2   2  -7   45.72    1.59
   2   2   7   43.60    1.62
  -2   2  -7   46.40    1.62
   3  -2   7   52.03    1.80
  -3  -2  -7   50.26    1.82
   3  -2   7   49.53    1.75
   3  -2   7   48.36    1.89
  -3  -2  -7   48.88    1.81
  -3  -2  -7   48.89    1.80
  -3  -2  -7   51.65    1.78
   3  -2   7   49.17    1.81
  -3  -2  -7   49.51    1.71
   3   2   7   48.18    1.80
   3   2   7   50.41    1.82
  -3   2  -7   47.68    1.83
  -3   2  -7   49.93    1.85
  -3   2  -7   49.42    1.82
  -3   2  -7   48.94    1.76
  -4  -2  -7    1.95    0.35
   4  -2   7    1.81    0.44
   4  -2   7    2.57    0.31
  -4  -2  -7    2.97    0.35
  -4  -2  -7    2.33    0.37
  -4  -2  -7    2.07    0.37
   4  -2   7    2.47    0.45
  -4  -2  -7    2.76    0.35
  -4  -2  -7    2.20    0.43
   4  -2   7    1.53    0.34
   4   2   7    2.37    0.34
  -4   2  -7    1.84    0.31
  -4   2  -7    2.45    0.36
  -4   2  -7    2.39    0.40
  -4   2  -7    2.71    0.46
   4   2   7    2.46    0.34
  -5  -2  -7    6.84    0.50
  -5  -2  -7    6.67    0.47
  -5  -2  -7    6.59    0.47
   5  -2   7    7.14    0.43
   5  -2   7    7.09    0.68
  -5   2  -7    7.18    0.43
  -5   2  -7    7.25    0.52
   5   2   7    6.40    0.56
   6  -2   7    3.85    0.30
  -6  -2  -7    3.74    0.32
   6  -2   7    4.09    0.30
  -6  -2  -7    4.42    0.32
  -6  -2  -7    3.68    0.34
  -6   2  -7    3.31    0.28
  -6   2  -7    3.47    0.37
  -6   2  -7    3.78    0.29
  -7  -2  -7    1.21    0.21
   7  -2   7    1.01    0.16
   7  -2   7    1.39    0.16
  -7  -2  -7    1.35    0.19
  -7   2  -7    1.27    0.16
   7   2   7    1.88    0.33
  -8  -3   7    4.20    0.30
  -8  -3   7    4.43    0.30
   8   3  -7    3.48    0.30
  -8   3   7    3.39    0.34
  -8   3   7    3.55    0.29
  -7  -3   7   24.45    0.94
  -7  -3   7   22.26    0.91
  -7  -3   7   21.37    0.90
  -7   3   7   22.81    0.89
  -7   3   7   20.90    0.89
  -7   3   7   21.50    0.89
   7   3  -7   20.16    1.02
  -6  -3   7   76.05    2.64
  -6  -3   7   75.21    2.63
  -6  -3   7   77.36    2.63
  -6  -3   7   76.94    2.59
   6  -3  -7   74.70    2.63
  -6   3   7   77.93    2.62
  -6   3   7   74.52    2.59
  -6   3   7   69.61    2.53
  -6   3   7   75.92    2.60
   6   3  -7   73.22    2.71
   5  -3  -7   94.04    3.53
   5  -3  -7  101.06    3.40
  -5  -3   7  102.33    3.44
  -5  -3   7  101.32    3.43
  -5  -3   7  100.15    3.42
  -5   3   7  101.90    3.40
  -5   3   7  100.94    3.34
  -5   3   7   98.99    3.38
   5   3  -7  100.20    3.49
  -4  -3   7  124.06    4.14
  -4  -3   7  123.72    4.13
  -4  -3   7  125.59    4.13
   4  -3  -7  118.38    4.20
   4  -3  -7  124.03    4.11
  -4   3   7  118.20    4.02
  -4   3   7  115.53    4.08
  -4   3   7  126.20    4.10
  -4   3   7  123.62    4.06
   4   3  -7  126.94    4.19
  -3  -3   7   20.67    0.88
   3  -3  -7   20.50    0.87
   3  -3  -7   21.81    0.84
  -3  -3   7   19.04    0.85
  -3  -3   7   20.02    0.91
   3   3  -7   20.06    0.89
  -3   3   7   20.43    0.88
  -3   3   7   19.81    0.80
   3   3  -7   20.65    0.91
  -3   3   7   21.27    0.85
  -3   3   7   20.19    0.77
   2  -3  -7   78.29    2.55
  -2  -3   7   74.34    2.55
   2  -3  -7   75.34    2.59
  -2  -3   7   76.21    2.59
  -2  -3   7   73.90    2.61
   2  -3  -7   79.10    2.55
  -2  -3   7   79.74    2.59
   2  -3  -7   74.17    2.54
   2   3  -7   74.12    2.54
  -2   3   7   78.33    2.59
  -2   3   7   77.54    2.53
  -2   3   7   71.44    2.55
   2   3  -7   66.59    2.73
  -2   3   7   75.52    2.50
   2   3  -7   70.47    2.59
  -1  -3   7    4.35    0.39
   1  -3  -7    4.70    0.47
   1  -3  -7    4.38    0.33
  -1  -3   7    4.54    0.53
   1  -3  -7    4.33    0.33
   1  -3  -7    3.90    0.41
  -1  -3   7    4.14    0.44
   1  -3  -7    4.09    0.34
  -1  -3   7    4.36    0.37
  -1   3   7    4.26    0.35
   1   3  -7    3.76    0.35
   1   3  -7    4.07    0.34
  -1   3   7    4.32    0.30
   1   3  -7    3.56    0.82
   0  -3  -7   18.83    0.78
   0  -3   7   19.95    0.77
   0  -3  -7   17.29    0.85
   0  -3   7   19.44    0.87
   0  -3  -7   19.58    0.77
   0  -3  -7   19.70    0.78
   0  -3   7   19.77    0.84
   0  -3  -7   19.58    0.85
   0  -3   7   20.09    0.81
   0   3   7   19.44    0.82
   0   3  -7   18.50    0.76
   0   3   7   21.38    0.94
   0   3  -7   19.00    0.79
   0   3  -7   21.32    0.87
   0   3  -7   19.36    0.87
   0   3  -7   18.33    0.87
  -1  -3  -7    5.40    0.42
   1  -3   7    5.82    0.43
  -1  -3  -7    5.29    0.36
   1  -3   7    6.06    0.40
  -1  -3  -7    4.99    0.41
  -1  -3  -7    5.03    0.37
  -1  -3  -7    4.85    0.45
   1  -3   7    5.65    0.41
  -1  -3  -7    5.21    0.35
  -1   3  -7    5.95    0.45
  -1   3  -7    5.18    0.35
   1   3   7    4.81    0.48
  -1   3  -7    5.87    0.39
  -1   3  -7    5.39    0.63
   1   3   7    5.45    0.33
  -1   3  -7    6.39    0.68
  -1   3  -7    5.10    0.44
  -1   3  -7    4.95    0.36
   2  -3   7   73.92    2.41
   2  -3   7   69.97    2.47
  -2  -3  -7   62.74    2.43
  -2  -3  -7   67.31    2.33
  -2  -3  -7   68.09    2.39
  -2  -3  -7   58.01    2.43
  -2  -3  -7   67.41    2.29
   2  -3   7   66.27    2.52
   2  -3   7   68.93    2.42
  -2   3  -7   68.09    2.40
  -2   3  -7   68.88    2.36
  -2   3  -7   69.23    2.39
  -2   3  -7   69.89    2.42
  -2   3  -7   69.56    2.33
   2   3   7   70.10    2.37
   3  -3   7   20.98    0.84
  -3  -3  -7   20.56    0.90
   3  -3   7   24.50    1.20
   3  -3   7   20.96    0.88
   3  -3   7   19.50    0.98
  -3  -3  -7   20.78    0.92
  -3  -3  -7   20.18    0.89
  -3  -3  -7   20.34    0.85
   3  -3   7   20.32    0.91
  -3  -3  -7   19.91    0.90
  -3   3  -7   19.71    0.89
  -3   3  -7   20.16    0.84
  -3   3  -7   21.26    0.87
  -3   3  -7   21.62    0.96
  -3   3  -7   19.95    0.90
   3   3   7   19.99    0.87
   4  -3   7    4.04    0.58
   4  -3   7    3.98    0.46
  -4  -3  -7    4.67    0.42
  -4  -3  -7    4.67    0.43
   4  -3   7    4.89    0.39
   4  -3   7    4.61    0.37
  -4  -3  -7    4.62    0.41
  -4  -3  -7    3.97    0.44
  -4  -3  -7    4.95    0.41
  -4   3  -7    4.15    0.42
  -4   3  -7    4.52    0.38
   4   3   7    4.94    0.42
  -4   3  -7    5.36    0.48
  -5  -3  -7   23.44    0.93
  -5  -3  -7   22.23    0.90
   5  -3   7   21.96    1.23
   5   3   7   20.93    1.00
  -5   3  -7   23.70    0.99
   6  -3   7    0.35    0.11
  -6  -3  -7    0.27    0.13
   6  -3   7    0.38    0.15
  -6  -3  -7    0.05    0.15
  -6  -3  -7    0.47    0.18
  -6   3  -7    0.52    0.13
  -6   3  -7    0.34    0.11
  -7  -3  -7    6.34    0.30
   7  -3   7    5.67    0.32
  -7   3  -7    5.30    0.27
   8  -4  -7    6.08    0.35
  -8  -4   7    5.16    0.32
  -8  -4   7    5.25    0.32
   8   4  -7    5.44    0.32
  -8   4   7    4.90    0.33
  -7  -4   7    7.73    0.45
  -7  -4   7    7.52    0.45
  -7   4   7    8.19    0.44
  -7   4   7    7.77    0.49
  -7   4   7    8.10    0.45
  -6  -4   7    3.65    0.40
  -6  -4   7    3.35    0.37
   6  -4  -7    3.12    0.41
  -6  -4   7    3.29    0.35
  -6  -4   7    3.80    0.37
  -6   4   7    3.78    0.34
  -6   4   7    2.60    0.31
  -6   4   7    2.94    0.33
  -6   4   7    3.58    0.65
   6   4  -7    2.61    0.43
  -5  -4   7   14.75    0.71
  -5  -4   7   14.22    0.71
   5  -4  -7   12.98    0.66
  -5  -4   7   13.48    0.68
  -5   4   7   13.48    0.68
   5   4  -7   13.19    0.72
  -5   4   7   12.75    0.60
  -5   4   7   13.65    0.66
  -4  -4   7   24.26    1.03
   4  -4  -7   24.91    1.05
  -4  -4   7   23.10    1.01
  -4  -4   7   24.16    1.02
   4  -4  -7   24.91    0.97
  -4   4   7   23.70    0.93
   4   4  -7   24.87    1.06
  -4   4   7   24.37    0.90
  -4   4   7   23.72    0.97
   3  -4  -7    1.66    0.32
  -3  -4   7    2.07    0.35
   3  -4  -7    2.01    0.28
   3  -4  -7    1.75    0.32
   3  -4  -7    1.90    0.30
  -3  -4   7    1.72    0.30
  -3  -4   7    2.14    0.38
  -3   4   7    1.94    0.29
  -3   4   7    1.42    0.26
   3   4  -7    1.72    0.33
  -3   4   7    1.41    0.31
   3   4  -7    2.23    0.31
   3   4  -7    1.69    0.37
   2  -4  -7    3.97    0.52
  -2  -4   7    4.11    0.47
  -2  -4   7    4.86    0.41
  -2  -4   7    4.00    0.37
   2  -4  -7    4.40    0.32
   2  -4  -7    4.87    0.35
   2  -4  -7    3.94    0.49
  -2  -4   7    3.71    0.43
   2  -4  -7    4.24    0.32
   2   4  -7    4.06    0.37
  -2   4   7    4.12    0.32
   2   4  -7    5.27    0.55
  -2   4   7    3.42    0.40
  -2   4   7    4.13    0.33
   2   4  -7    4.27    0.37
  -2   4   7    4.40    0.31
   1  -4  -7   32.29    1.14
   1  -4  -7   31.59    1.14
  -1  -4   7   31.11    1.21
  -1  -4   7   30.33    1.22
   1  -4  -7   29.87    1.20
  -1  -4   7   30.20    1.18
   1  -4  -7   28.85    1.24
   1  -4  -7   31.77    1.16
  -1  -4   7   30.89    1.17
   1  -4  -7   31.25    1.14
  -1   4   7   32.99    1.18
   1   4  -7   29.61    1.25
  -1   4   7   32.00    1.14
  -1   4   7   29.46    1.12
   1   4  -7   31.77    1.15
   1   4  -7   31.68    1.26
  -1   4   7   28.40    1.22
   0  -4   7   40.33    1.48
   0  -4  -7   41.20    1.59
   0  -4   7   41.90    1.57
   0  -4   7   40.74    1.53
   0  -4  -7   44.59    1.50
   0  -4   7   44.86    1.58
   0  -4  -7   43.91    1.52
   0  -4  -7   42.47    1.56
   0  -4  -7   43.95    1.51
   0   4  -7   42.28    1.52
   0   4  -7   44.50    1.63
   0   4   7   40.28    1.52
   0   4  -7   40.99    1.60
   0   4   7   43.14    1.53
   0   4  -7   43.00    1.53
   0   4  -7   40.94    1.60
   0   4   7   43.81    1.54
   0   4  -7   42.59    1.50
  -1  -4  -7   74.29    2.43
   1  -4   7   70.91    2.65
  -1  -4  -7   68.25    2.45
  -1  -4  -7   71.69    2.39
  -1  -4  -7   72.89    2.43
   1  -4   7   71.39    2.40
  -1  -4  -7   71.92    2.49
   1  -4   7   72.09    2.49
  -1  -4  -7   73.52    2.48
   1  -4   7   70.80    2.44
  -1   4  -7   65.39    2.48
   1   4   7   68.83    2.44
   1   4   7   69.65    2.44
  -1   4  -7   71.73    2.44
  -1   4  -7   68.05    2.54
  -1   4  -7   72.54    2.39
  -1   4  -7   71.05    2.43
  -1   4  -7   72.51    2.49
  -2  -4  -7   14.83    0.82
  -2  -4  -7   15.51    0.63
  -2  -4  -7   15.96    0.73
   2  -4   7   15.34    0.70
   2  -4   7   15.95    0.74
   2  -4   7   13.58    0.77
   2  -4   7   15.85    0.85
   2  -4   7   14.98    0.66
  -2  -4  -7   14.73    0.70
  -2  -4  -7   15.47    0.67
  -2  -4  -7   16.68    0.74
  -2   4  -7   13.97    0.65
  -2   4  -7   15.76    0.74
   2   4   7   15.80    0.68
  -2   4  -7   15.28    0.68
  -2   4  -7   15.03    0.76
  -2   4  -7   15.88    0.69
   3  -4   7    3.91    0.35
   3  -4   7    4.60    0.53
   3  -4   7    3.77    0.42
   3  -4   7    3.81    0.61
  -3  -4  -7    5.60    0.39
   3  -4   7    4.13    0.37
  -3  -4  -7    5.05    0.42
  -3  -4  -7    5.39    0.43
  -3  -4  -7    4.25    0.47
  -3   4  -7    4.96    0.39
  -3   4  -7    4.24    0.45
  -3   4  -7    5.19    0.37
  -3   4  -7    4.90    0.43
   3   4   7    4.92    0.38
   4  -4   7   32.87    1.18
   4  -4   7   31.15    1.25
  -4  -4  -7   31.89    1.25
  -4  -4  -7   29.62    1.22
  -4  -4  -7   32.03    1.21
  -4  -4  -7   32.62    1.27
   4  -4   7   32.95    1.67
  -4   4  -7   31.71    1.21
   4   4   7   29.62    1.43
  -4   4  -7   30.87    1.19
  -5  -4  -7    0.85    0.21
  -5  -4  -7    0.57    0.20
  -5  -4  -7    0.69    0.16
   5  -4   7    0.88    0.18
   5  -4   7    0.71    0.15
  -5  -4  -7    0.72    0.21
   5   4   7    0.75    0.29
  -5   4  -7    1.06    0.22
  -6  -4  -7   16.12    0.66
  -6  -4  -7   15.01    0.65
  -6  -4  -7   15.63    0.67
   6  -4   7   16.10    0.60
   6  -4   7   15.97    0.64
  -6   4  -7   15.46    0.64
  -6   4  -7   15.52    0.62
  -8  -5   7    8.01    0.37
  -8  -5   7    8.16    0.37
  -8   5   7    7.32    0.38
   8   5  -7    7.68    0.39
  -7  -5   7   12.61    0.60
  -7  -5   7   13.26    0.61
   7  -5  -7   13.87    0.64
   7  -5  -7   13.74    0.62
   7   5  -7   13.47    0.59
  -7   5   7   12.66    0.59
  -7   5   7   12.95    0.58
  -6  -5   7   19.98    0.82
   6  -5  -7   19.37    0.83
   6  -5  -7   17.79    0.84
   6   5  -7   18.96    0.96
  -6   5   7   19.20    0.82
   6   5  -7   21.18    0.92
   6   5  -7   19.98    0.83
  -6   5   7   20.40    0.77
  -5  -5   7    5.76    0.43
  -5  -5   7    5.61    0.45
  -5  -5   7    5.44    0.44
   5  -5  -7    4.82    0.39
   5  -5  -7    4.95    0.43
   5  -5  -7    5.66    0.50
  -5  -5   7    6.10    0.47
  -5   5   7    5.15    0.46
   5   5  -7    5.06    0.48
   5   5  -7    6.07    0.50
  -5   5   7    6.12    0.42
  -5   5   7    5.85    0.37
   5   5  -7    5.17    0.59
  -4  -5   7   17.62    0.80
  -4  -5   7   17.64    0.83
  -4  -5   7   17.40    0.81
   4  -5  -7   17.30    0.75
   4  -5  -7   16.36    0.83
   4  -5  -7   16.87    0.74
  -4   5   7   17.07    0.68
   4   5  -7   16.79    0.80
   4   5  -7   17.96    0.86
  -4   5   7   17.42    0.77
  -4   5   7   17.48    0.72
   3  -5  -7  142.12    4.54
  -3  -5   7  136.94    4.61
  -3  -5   7  135.53    4.58
   3  -5  -7  122.73    4.55
   3  -5  -7  136.88    4.53
   3  -5  -7  139.45    4.54
  -3  -5   7  140.69    4.60
   3   5  -7  141.23    4.55
  -3   5   7  139.54    4.55
  -3   5   7  137.84    4.63
   3   5  -7  139.44    4.66
  -3   5   7  135.44    4.52
  -3   5   7  133.49    4.48
  -2  -5   7   11.83    0.64
  -2  -5   7   12.74    0.69
   2  -5  -7   12.38    0.67
  -2  -5   7   11.46    0.65
   2  -5  -7   12.99    0.62
   2  -5  -7   13.96    0.67
   2  -5  -7   13.79    0.60
   2   5  -7   13.33    0.68
  -2   5   7   13.34    0.61
   2   5  -7   12.40    0.62
  -2   5   7   13.91    0.65
   1  -5  -7   12.62    0.64
   1  -5  -7   12.90    0.59
  -1  -5   7   12.51    0.67
   1  -5  -7   13.80    0.58
  -1  -5   7   13.76    0.67
  -1  -5   7   11.69    0.65
   1  -5  -7   13.23    0.61
  -1  -5   7   12.56    0.64
   1  -5  -7   13.33    0.60
  -1   5   7   13.56    0.62
   1   5  -7   13.39    0.69
  -1   5   7   13.46    0.59
   1   5  -7   13.53    0.60
  -1   5   7   12.16    0.66
  -1   5   7   12.83    0.58
   0  -5   7   45.79    1.63
   0  -5  -7   44.48    1.55
   0  -5  -7   45.07    1.59
   0  -5  -7   46.33    1.63
   0  -5   7   45.81    1.60
   0   5   7   43.45    1.61
   0   5   7   42.74    1.58
   0   5  -7   45.63    1.71
   0   5  -7   41.88    1.70
   0   5   7   45.14    1.59
   0   5  -7   42.07    1.81
   1  -5   7    4.07    0.40
  -1  -5  -7    4.42    0.33
   1  -5   7    4.00    0.36
  -1  -5  -7    4.23    0.39
   1  -5   7    3.76    0.40
   1  -5   7    4.90    0.41
  -1  -5  -7    4.17    0.34
  -1  -5  -7    3.93    0.37
  -1   5  -7    3.62    0.33
  -1   5  -7    4.58    0.33
   1   5   7    4.29    0.32
  -1   5  -7    3.98    0.36
  -2  -5  -7   19.79    0.85
  -2  -5  -7   18.36    0.78
   2  -5   7   18.88    0.84
  -2  -5  -7   18.37    0.84
  -2  -5  -7   16.99    0.90
   2  -5   7   19.55    0.81
  -2  -5  -7   18.74    0.78
   2  -5   7   18.91    0.76
   2  -5   7   18.63    0.86
  -2   5  -7   19.00    0.80
  -2   5  -7   19.09    0.82
   2   5   7   18.56    0.79
  -2   5  -7   19.25    0.79
  -2   5  -7   16.47    0.90
  -2   5  -7   18.25    0.72
   3  -5   7    4.36    0.46
   3  -5   7    4.39    0.42
  -3  -5  -7    4.04    0.36
  -3  -5  -7    3.90    0.41
   3  -5   7    4.15    0.38
  -3  -5  -7    4.30    0.52
   3  -5   7    4.30    0.34
   3  -5   7    4.57    0.37
  -3  -5  -7    4.24    0.41
  -3  -5  -7    3.50    0.38
  -3   5  -7    3.72    0.35
  -3   5  -7    4.16    0.37
   3   5   7    4.11    0.37
  -3   5  -7    3.47    0.34
   4  -5   7   37.59    1.38
   4  -5   7   37.29    1.31
  -4  -5  -7   36.10    1.39
  -4  -5  -7   37.97    1.41
  -4  -5  -7   37.53    1.35
   4  -5   7   35.42    1.39
   4   5   7   35.59    1.40
  -4   5  -7   34.49    1.38
  -4   5  -7   34.93    1.34
   5  -5   7   23.33    0.93
  -5  -5  -7   24.36    0.97
   5  -5   7   24.16    0.88
  -5  -5  -7   24.16    0.92
  -5  -5  -7   24.41    0.96
  -5   5  -7   24.16    0.92
  -5   5  -7   22.50    0.91
  -6  -5  -7    7.93    0.40
  -6  -5  -7    8.13    0.44
   6  -5   7    8.54    0.39
  -6   5  -7    8.62    0.44
  -6   5  -7    8.11    0.37
  -7  -6   7    5.90    0.35
  -7  -6   7    6.24    0.34
   7  -6  -7    5.56    0.47
   7   6  -7    5.62    0.41
  -7   6   7    5.56    0.48
  -7   6   7    5.63    0.34
  -6  -6   7    2.08    0.28
   6  -6  -7    2.14    0.29
  -6  -6   7    1.86    0.30
  -6  -6   7    1.51    0.28
  -6   6   7    2.01    0.27
   6   6  -7    1.48    0.47
  -6   6   7    1.80    0.23
  -6   6   7    1.68    0.24
   6   6  -7    2.53    0.35
  -5  -6   7    1.37    0.29
   5  -6  -7    1.89    0.31
  -5  -6   7    1.53    0.32
  -5  -6   7    1.64    0.30
   5  -6  -7    1.92    0.28
  -5   6   7    1.97    0.26
  -5   6   7    1.66    0.29
  -5   6   7    1.51    0.40
   5   6  -7    1.67    0.41
   5   6  -7    1.74    0.28
  -4  -6   7   31.93    1.23
  -4  -6   7   29.67    1.19
  -4  -6   7   29.88    1.22
   4  -6  -7   31.05    1.17
   4  -6  -7   29.61    1.14
   4  -6  -7   28.72    1.20
  -4   6   7   30.43    1.14
  -4   6   7   30.13    1.09
   4   6  -7   31.01    1.20
  -4   6   7   31.49    1.19
   4   6  -7   30.25    1.29
  -3  -6   7   87.83    3.09
  -3  -6   7   88.27    3.09
  -3  -6   7   87.32    3.10
   3  -6  -7   90.04    3.04
   3  -6  -7   90.27    3.04
   3  -6  -7   93.52    3.04
   3  -6  -7   89.57    3.07
   3   6  -7   91.78    3.19
   3   6  -7   88.80    3.05
  -3   6   7   88.99    3.06
  -3   6   7   90.59    3.00
  -3   6   7   90.42    3.03
  -3   6   7   90.66    3.15
   2  -6  -7   26.95    1.12
   2  -6  -7   27.21    1.11
   2  -6  -7   29.60    1.10
  -2  -6   7   28.29    1.14
  -2  -6   7   26.81    1.13
  -2  -6   7   28.00    1.13
   2  -6  -7   28.83    1.09
   2  -6  -7   28.61    1.07
   2   6  -7   28.19    1.11
  -2   6   7   29.74    1.08
   2   6  -7   27.62    1.10
  -2   6   7   29.16    1.17
  -2   6   7   28.68    1.05
   2   6  -7   29.82    1.22
  -2   6   7   28.76    1.10
  -1  -6   7    2.91    0.35
   1  -6  -7    3.04    0.32
  -1  -6   7    2.84    0.38
   1  -6  -7    2.79    0.36
   1  -6  -7    3.04    0.27
   1  -6  -7    2.83    0.30
   1  -6  -7    2.92    0.29
   1   6  -7    2.44    0.34
   1   6  -7    2.62    0.31
  -1   6   7    3.28    0.31
   1   6  -7    2.74    0.34
   1   6  -7    2.78    0.38
  -1   6   7    2.93    0.30
  -1   6   7    3.35    0.32
   0  -6   7   29.72    1.15
   0  -6   7   29.85    1.19
   0  -6  -7   29.75    1.12
   0  -6  -7   28.98    1.12
   0  -6   7   27.37    1.15
   0  -6  -7   30.38    1.12
   0  -6  -7   29.19    1.07
   0  -6   7   28.99    1.15
   0  -6   7   29.21    1.14
   0  -6  -7   30.42    1.17
   0   6  -7   30.52    1.14
   0   6   7   28.72    1.12
   0   6   7   30.33    1.16
   0   6  -7   28.68    1.14
   0   6  -7   29.22    1.26
   0   6   7   28.61    1.11
   0   6  -7   29.74    1.11
  -1  -6  -7   17.54    0.78
   1  -6   7   17.04    0.78
  -1  -6  -7   17.85    0.79
  -1  -6  -7   16.96    0.74
   1  -6   7   15.94    0.80
   1  -6   7   16.92    0.75
  -1  -6  -7   15.90    0.67
   1  -6   7   17.73    0.82
  -1  -6  -7   17.47    0.74
  -1   6  -7   17.31    0.76
   1   6   7   17.38    0.75
  -1   6  -7   17.99    0.71
  -1   6  -7   16.85    0.75
   2  -6   7   12.53    0.68
  -2  -6  -7   13.19    0.66
  -2  -6  -7   13.11    0.66
  -2  -6  -7   12.16    0.59
  -2  -6  -7   13.17    0.62
   2  -6   7   12.38    0.66
   2  -6   7   12.32    0.65
   2   6   7   13.24    0.62
  -2   6  -7   12.35    0.60
  -2   6  -7   12.20    0.61
  -2   6  -7   12.50    0.64
  -2   6  -7   12.74    0.55
   3  -6   7   56.41    2.00
   3  -6   7   55.98    1.98
   3  -6   7   53.97    1.87
  -3  -6  -7   56.94    2.00
  -3  -6  -7   55.09    1.94
  -3  -6  -7   54.95    1.92
   3  -6   7   55.76    1.99
  -3  -6  -7   59.11    2.01
   3   6   7   48.94    2.14
  -3   6  -7   53.65    1.94
  -3   6  -7   54.64    1.92
  -3   6  -7   57.13    1.96
  -4  -6  -7   31.35    1.16
   4  -6   7   31.69    1.22
   4  -6   7   29.64    1.18
  -4  -6  -7   33.62    1.23
  -4  -6  -7   33.49    1.21
   4  -6   7   30.05    1.10
   4  -6   7   31.44    1.19
   4   6   7   30.62    1.25
  -4   6  -7   31.22    1.16
  -4   6  -7   29.90    1.16
  -4   6  -7   29.71    1.11
  -5  -6  -7    7.96    0.44
   5  -6   7    8.20    0.43
  -5  -6  -7    8.54    0.43
  -5  -6  -7    8.88    0.46
  -5   6  -7    8.02    0.41
  -5   6  -7    8.72    0.41
  -5   6  -7    7.96    0.41
  -6  -6  -7    0.42    0.11
   6  -6   7    0.57    0.12
  -6   6  -7    0.49    0.11
   7  -7  -7    4.66    0.31
  -7  -7   7    5.55    0.35
  -7  -7   7    6.20    0.35
  -7   7   7    5.83    0.35
   6  -7  -7   12.22    0.56
   6  -7  -7   11.47    0.56
  -6  -7   7   12.77    0.55
  -6  -7   7   12.39    0.58
  -6  -7   7   12.97    0.60
  -6   7   7   12.65    0.56
   6   7  -7   13.34    0.59
  -6   7   7   12.78    0.51
   5  -7  -7    0.22    0.12
   5  -7  -7    0.62    0.16
  -5  -7   7    0.25    0.14
  -5  -7   7    0.30    0.16
  -5  -7   7    0.36    0.15
   5   7  -7    0.79    0.23
  -5   7   7    0.49    0.14
   5   7  -7    0.65    0.27
   4  -7  -7    1.25    0.24
  -4  -7   7    0.67    0.16
   4  -7  -7    0.66    0.23
  -4  -7   7    0.79    0.19
  -4  -7   7    0.73    0.17
   4  -7  -7    0.84    0.18
   4   7  -7    0.90    0.26
  -4   7   7    1.30    0.24
   4   7  -7    1.32    0.30
  -4   7   7    0.78    0.18
   3  -7  -7    8.02    0.45
   3  -7  -7    7.78    0.46
  -3  -7   7    7.67    0.42
   3  -7  -7    7.87    0.46
  -3  -7   7    8.39    0.49
  -3  -7   7    8.26    0.52
  -3  -7   7    8.28    0.52
   3  -7  -7    7.52    0.51
  -3   7   7    8.44    0.49
   3   7  -7    8.61    0.51
  -3   7   7    8.42    0.42
  -3   7   7    8.36    0.45
   3   7  -7    9.05    0.59
   3   7  -7    8.54    0.54
  -3   7   7    7.60    0.61
  -2  -7   7    9.37    0.56
   2  -7  -7    9.69    0.49
  -2  -7   7    9.42    0.49
  -2  -7   7    9.06    0.54
   2  -7  -7    8.80    0.54
   2  -7  -7    9.96    0.51
  -2  -7   7    9.69    0.55
   2  -7  -7    9.70    0.55
  -2  -7   7    9.27    0.55
   2  -7  -7   10.05    0.51
  -2   7   7    9.91    0.50
   2   7  -7    9.36    0.63
   2   7  -7    9.71    0.54
  -2   7   7   10.33    0.53
  -2   7   7    9.69    0.47
   2   7  -7    9.25    0.52
  -2   7   7   10.43    0.60
  -1  -7   7    2.75    0.30
  -1  -7   7    2.62    0.38
   1  -7  -7    2.68    0.30
   1  -7  -7    2.72    0.27
   1  -7  -7    2.99    0.37
  -1  -7   7    2.88    0.35
   1  -7  -7    2.81    0.29
   1  -7  -7    2.79    0.32
  -1  -7   7    2.85    0.35
  -1   7   7    2.21    0.29
  -1   7   7    3.23    0.33
   1   7  -7    3.10    0.42
   1   7  -7    2.68    0.34
  -1   7   7    2.96    0.39
  -1   7   7    2.62    0.33
   1   7  -7    3.49    0.32
   1   7  -7    3.40    0.35
   0  -7  -7    9.42    0.50
   0  -7  -7    8.95    0.49
   0  -7  -7    8.55    0.49
   0  -7  -7    8.80    0.54
   0  -7  -7    8.60    0.43
   0  -7   7    9.83    0.52
   0  -7   7    9.35    0.53
   0  -7   7    9.63    0.56
   0  -7   7   10.27    0.57
   0  -7  -7    9.16    0.54
   0   7  -7    9.63    0.68
   0   7  -7    9.27    0.51
   0   7   7    8.50    0.52
   0   7  -7   10.06    0.50
   0   7   7    9.06    0.52
   0   7  -7    9.34    0.53
   0   7   7    8.25    0.51
   1  -7   7    3.89    0.45
   1  -7   7    3.21    0.34
   1  -7   7    3.09    0.38
  -1  -7  -7    3.47    0.37
  -1  -7  -7    3.07    0.29
  -1  -7  -7    3.32    0.32
  -1  -7  -7    3.43    0.36
  -1   7  -7    3.00    0.56
  -1   7  -7    3.46    0.34
  -1   7  -7    2.72    0.32
   1   7   7    2.92    0.31
  -1   7  -7    3.34    0.29
  -2  -7  -7    2.14    0.28
  -2  -7  -7    2.67    0.35
   2  -7   7    2.18    0.34
  -2  -7  -7    2.43    0.30
   2  -7   7    2.65    0.35
  -2  -7  -7    2.19    0.35
   2  -7   7    2.64    0.31
  -2   7  -7    2.35    0.28
  -2   7  -7    1.82    0.27
  -2   7  -7    1.90    0.32
  -2   7  -7    2.21    0.25
  -3  -7  -7    6.88    0.40
   3  -7   7    6.49    0.48
  -3   7  -7    6.59    0.54
   3   7   7    6.62    0.49
  -3   7  -7    5.51    0.49
   4  -7   7    2.75    0.34
  -4  -7  -7    2.87    0.31
  -4  -7  -7    2.71    0.27
   4  -7   7    3.31    0.31
  -4  -7  -7    2.92    0.30
   4  -7   7    2.97    0.28
  -4   7  -7    2.71    0.27
  -4   7  -7    2.60    0.26
  -4   7  -7    2.50    0.25
  -5  -7  -7    0.16    0.13
  -5  -7  -7    0.13    0.15
  -5  -7  -7    0.03    0.16
   5  -7   7    0.24    0.11
   5  -7   7    0.41    0.18
  -5   7  -7   -0.02    0.13
  -5   7  -7    0.27    0.13
  -5   7  -7    0.29    0.11
  -6  -8   7    9.19    0.44
   6  -8  -7    9.15    0.43
   6  -8  -7    9.88    0.57
  -6  -8   7   10.38    0.53
  -6  -8   7    9.30    0.45
  -6   8   7   10.04    0.44
  -6   8   7    9.70    0.43
   6   8  -7    9.55    0.50
   5  -8  -7    6.70    0.38
  -5  -8   7    7.39    0.39
   5  -8  -7    6.25    0.37
  -5  -8   7    7.78    0.43
  -5  -8   7    6.86    0.40
  -5   8   7    6.46    0.38
   5   8  -7    6.77    0.43
  -5   8   7    6.21    0.35
   4  -8  -7   13.00    0.58
  -4  -8   7   13.16    0.65
   4  -8  -7   13.50    0.58
  -4  -8   7   12.93    0.62
  -4  -8   7   11.91    0.62
   4  -8  -7   13.28    0.62
  -4   8   7   12.87    0.57
   4   8  -7   12.35    0.76
  -4   8   7   13.43    0.61
   4   8  -7   12.96    0.62
  -4   8   7   12.95    0.53
  -3  -8   7    5.28    0.39
   3  -8  -7    5.18    0.33
   3  -8  -7    4.76    0.36
   3  -8  -7    5.59    0.41
  -3  -8   7    4.00    0.39
   3  -8  -7    4.71    0.36
  -3  -8   7    4.49    0.41
  -3  -8   7    5.11    0.39
   3   8  -7    4.74    0.39
  -3   8   7    4.67    0.36
   3   8  -7    4.98    0.50
  -3   8   7    4.86    0.35
  -3   8   7    3.94    0.60
   3   8  -7    5.70    0.41
   3   8  -7    4.21    0.47
  -3   8   7    4.91    0.31
  -2  -8   7    8.75    0.45
   2  -8  -7    9.14    0.47
   2  -8  -7    8.11    0.52
   2  -8  -7    8.61    0.53
  -2  -8   7    9.02    0.53
   2  -8  -7    8.84    0.48
  -2  -8   7    8.56    0.50
  -2  -8   7    8.25    0.51
   2  -8  -7    8.50    0.44
   2   8  -7    8.14    0.51
  -2   8   7    8.76    0.46
   2   8  -7    8.09    0.48
  -2   8   7    8.28    0.43
   2   8  -7    8.11    0.51
  -2   8   7    9.19    0.65
  -2   8   7    8.92    0.49
  -1  -8   7   10.86    0.54
   1  -8  -7   11.29    0.61
   1  -8  -7   11.28    0.56
   1  -8  -7   11.37    0.56
  -1  -8   7   11.12    0.59
  -1  -8   7   11.12    0.61
  -1  -8   7   12.21    0.60
   1  -8  -7   11.32    0.51
   1  -8  -7   11.60    0.56
  -1   8   7   11.84    0.64
  -1   8   7   11.03    0.53
  -1   8   7   11.25    0.59
   1   8  -7   11.42    0.91
   1   8  -7   10.60    0.59
   1   8  -7   11.07    0.58
   1   8  -7   11.37    0.56
  -1   8   7   11.58    0.57
   0  -8  -7   33.76    1.31
   0  -8   7   35.10    1.32
   0  -8   7   34.13    1.27
   0  -8  -7   33.23    1.25
   0  -8  -7   32.29    1.16
   0  -8  -7   34.66    1.31
   0  -8  -7   33.55    1.26
   0  -8   7   34.40    1.29
   0  -8   7   34.16    1.28
   0   8   7   31.75    1.25
   0   8  -7   33.79    1.26
   0   8  -7   33.46    1.24
   0   8  -7   33.08    1.27
   0   8   7   33.04    1.23
   1  -8   7   13.12    0.61
  -1  -8  -7   13.64    0.67
  -1  -8  -7   12.79    0.60
  -1  -8  -7   12.44    0.63
   1  -8   7   11.59    0.63
  -1  -8  -7   12.98    0.59
   1   8   7   12.10    0.63
   1   8   7   12.93    0.65
  -1   8  -7   12.81    0.56
  -1   8  -7   12.63    0.61
   2  -8   7   28.57    1.10
  -2  -8  -7   27.35    1.16
  -2  -8  -7   27.79    1.07
   2   8   7   27.96    1.13
  -2   8  -7   27.00    1.07
  -2   8  -7   32.42    1.36
  -2   8  -7   27.16    1.00
  -3  -8  -7   18.59    0.77
  -3  -8  -7   17.18    0.71
  -3  -8  -7   18.54    0.77
   3  -8   7   18.03    0.76
   3  -8   7   17.85    0.75
   3  -8   7   18.41    0.77
  -3  -8  -7   19.17    0.74
  -3   8  -7   17.48    0.72
  -3   8  -7   17.13    0.70
  -3   8  -7   17.58    0.74
  -4  -8  -7   24.01    0.87
   4  -8   7   23.83    0.88
   4  -8   7   22.76    0.88
  -4  -8  -7   24.53    0.90
  -4  -8  -7   24.58    0.91
   4  -8   7   22.55    0.89
  -4   8  -7   24.44    0.89
  -4   8  -7   22.18    0.89
  -4   8  -7   22.88    0.86
  -4   8  -7   23.14    0.87
   5  -8   7    4.44    0.24
  -5  -8  -7    5.29    0.37
  -5  -8  -7    4.35    0.28
  -6  -9   7    3.59    0.24
  -6   9   7    3.78    0.23
  -5  -9   7    0.15    0.11
   5  -9  -7    0.10    0.08
   5  -9  -7   -0.10    0.10
  -5  -9   7   -0.13    0.10
   5   9  -7    0.04    0.16
  -5   9   7   -0.04    0.10
  -5   9   7   -0.06    0.07
   4  -9  -7    8.22    0.39
  -4  -9   7    7.49    0.43
   4  -9  -7    7.67    0.41
   4  -9  -7    7.91    0.45
  -4  -9   7    8.41    0.43
  -4   9   7    7.93    0.42
  -4   9   7    8.89    0.36
  -4   9   7    7.56    0.39
   4   9  -7    8.03    0.43
  -3  -9   7   17.28    0.77
   3  -9  -7   17.66    0.76
  -3  -9   7   18.14    0.74
   3  -9  -7   17.90    0.71
   3  -9  -7   18.17    0.72
   3  -9  -7   18.36    0.74
   3   9  -7   17.89    0.77
  -3   9   7   17.94    0.72
  -3   9   7   18.45    0.69
   3   9  -7   17.97    0.77
   3   9  -7   15.87    0.91
   3   9  -7   18.44    0.74
  -3   9   7   18.46    0.75
   2  -9  -7    5.63    0.42
  -2  -9   7    6.64    0.42
   2  -9  -7    5.73    0.38
  -2  -9   7    6.14    0.33
  -2  -9   7    6.26    0.39
   2  -9  -7    5.76    0.36
  -2  -9   7    6.11    0.40
  -2  -9   7    6.38    0.43
   2  -9  -7    6.17    0.43
   2  -9  -7    5.96    0.34
   2   9  -7    5.85    0.62
  -2   9   7    6.24    0.38
   2   9  -7    6.31    0.44
   2   9  -7    6.43    0.40
  -2   9   7    6.62    0.57
  -2   9   7    6.18    0.40
  -2   9   7    6.51    0.36
   2   9  -7    7.33    0.42
   1  -9  -7    0.76    0.19
  -1  -9   7    0.83    0.18
  -1  -9   7    1.10    0.21
   1  -9  -7    1.21    0.28
   1  -9  -7    0.95    0.21
  -1  -9   7    1.30    0.28
  -1   9   7    1.14    0.24
  -1   9   7    1.35    0.26
   1   9  -7    1.10    0.22
  -1   9   7    1.61    0.33
   1   9  -7    1.28    0.28
  -1   9   7    1.57    0.38
   0  -9   7   10.18    0.54
   0  -9   7   10.83    0.54
   0  -9  -7   10.09    0.53
   0  -9  -7   10.43    0.72
   0  -9   7    9.41    0.48
   0  -9  -7    9.75    0.49
   0  -9  -7    9.66    0.53
   0   9  -7   10.31    0.60
   0   9  -7    9.25    0.50
   0   9  -7    8.95    0.77
   0   9   7   10.38    0.48
   0   9  -7   10.73    0.53
   0   9   7    9.08    0.58
   0   9   7   10.45    0.54
  -1  -9  -7   10.37    0.49
   1  -9   7   10.49    0.54
  -1  -9  -7   10.88    0.55
  -1  -9  -7   10.95    0.54
   1  -9   7    9.87    0.50
  -1  -9  -7   10.24    0.50
  -1   9  -7   10.27    0.52
   1   9   7    9.32    0.59
  -1   9  -7    9.83    0.50
  -1   9  -7   10.04    0.46
  -1   9  -7   10.81    0.55
   1   9   7   11.91    0.53
   2  -9   7    1.59    0.24
  -2  -9  -7    1.56    0.21
   2  -9   7    1.91    0.25
  -2  -9  -7    1.59    0.25
  -2  -9  -7    1.82    0.22
  -2  -9  -7    1.73    0.25
   2  -9   7    2.25    0.32
  -2   9  -7    1.47    0.23
  -2   9  -7    1.82    0.30
  -2   9  -7    1.70    0.21
  -2   9  -7    1.71    0.21
  -3  -9  -7    2.94    0.24
  -3  -9  -7    3.19    0.27
  -3  -9  -7    3.42    0.29
   3  -9   7    3.55    0.27
   3  -9   7    3.17    0.27
   3  -9   7    3.16    0.26
  -3  -9  -7    3.06    0.24
  -3   9  -7    2.80    0.21
  -3   9  -7    2.66    0.24
   4  -9   7    5.82    0.29
  -4  -9  -7    4.70    0.36
  -4  -9  -7    5.59    0.31
  -4  -9  -7    5.13    0.28
   4  -9   7    5.57    0.28
  -4   9  -7    5.37    0.28
  -5 -10   7    2.00    0.18
   5 -10  -7    2.04    0.16
  -5 -10   7    1.92    0.18
  -5  10   7    2.08    0.19
  -5  10   7    2.18    0.16
   4 -10  -7    3.92    0.31
   4 -10  -7    3.47    0.22
  -4 -10   7    3.23    0.24
   4 -10  -7    3.48    0.22
  -4 -10   7    3.24    0.25
   4  10  -7    3.71    0.29
  -4  10   7    3.56    0.24
  -4  10   7    3.60    0.22
   3 -10  -7    1.16    0.26
  -3 -10   7    1.05    0.22
  -3 -10   7    1.15    0.21
   3 -10  -7    1.19    0.16
  -3 -10   7    0.90    0.19
   3 -10  -7    1.19    0.17
   3 -10  -7    1.13    0.24
  -3  10   7    0.91    0.15
  -3  10   7    0.95    0.18
  -3  10   7    1.15    0.23
  -2 -10   7    0.92    0.17
   2 -10  -7    1.00    0.18
   2 -10  -7    0.65    0.11
  -2 -10   7    1.17    0.27
  -2 -10   7    0.60    0.14
   2 -10  -7    0.73    0.15
  -2 -10   7    0.72    0.16
  -2  10   7    1.14    0.25
   2  10  -7    0.50    0.14
  -2  10   7    0.57    0.14
   2  10  -7    0.49    0.16
  -1 -10   7   18.44    0.73
  -1 -10   7   18.15    0.72
  -1 -10   7   18.26    0.74
   1 -10  -7   17.96    0.71
  -1 -10   7   16.81    0.73
   1 -10  -7   17.02    0.69
  -1 -10   7   18.17    0.65
   1 -10  -7   17.22    0.75
   1 -10  -7   16.87    0.73
   1  10  -7   17.59    0.71
   1  10  -7   17.95    0.70
  -1  10   7   16.88    0.74
  -1  10   7   17.73    0.68
  -1  10   7   18.10    0.70
   0 -10   7   10.71    0.52
   0 -10  -7   11.09    0.50
   0 -10  -7   11.29    0.54
   0 -10  -7   10.89    0.53
   0 -10   7   11.68    0.49
   0 -10   7   11.98    0.55
   0 -10  -7   11.35    0.51
   0  10  -7   10.91    0.54
   0  10  -7   11.73    0.48
   0  10  -7   11.67    0.52
   0  10   7   11.61    0.49
  -1 -10  -7    4.15    0.34
  -1 -10  -7    4.55    0.30
  -1 -10  -7    4.47    0.28
  -1 -10  -7    4.54    0.28
   1 -10   7    4.11    0.30
   1 -10   7    4.24    0.27
   1 -10   7    4.50    0.32
  -1  10  -7    4.60    0.30
  -1  10  -7    4.49    0.25
   1  10   7    5.29    0.33
  -1  10  -7    4.22    0.28
  -2 -10  -7    3.45    0.23
   2 -10   7    2.83    0.24
  -2 -10  -7    3.15    0.22
  -2 -10  -7    3.76    0.30
   2 -10   7    3.16    0.22
   2 -10   7    2.67    0.24
  -2 -10  -7    3.45    0.27
  -2  10  -7    3.20    0.25
  -2  10  -7    2.77    0.21
   3 -10   7    0.63    0.14
  -3 -10  -7    0.55    0.15
  -3 -10  -7    0.65    0.15
  -3 -10  -7    0.55    0.11
   3 -10   7    0.84    0.16
  -3  10  -7    0.61    0.11
  -3  10  -7    0.73    0.16
  -3 -11   7    9.20    0.39
  -3 -11   7    9.71    0.43
   3 -11  -7    8.62    0.40
  -3  11   7    9.16    0.38
  -3  11   7    8.58    0.39
  -3  11   7    9.50    0.36
   3  11  -7    9.35    0.39
  -2 -11   7   25.14    0.90
   2 -11  -7   23.40    0.84
  -2 -11   7   19.12    0.84
  -2  11   7   20.91    0.81
   2  11  -7   23.25    0.81
   2  11  -7   22.33    0.82
  -2  11   7   22.68    0.81
  -2  11   7   23.33    0.80
   1 -11  -7   11.19    0.46
  -1 -11   7   10.30    0.59
   1 -11  -7   10.85    0.46
   1 -11  -7   11.14    0.48
  -1 -11   7   11.57    0.48
  -1 -11   7   10.87    0.47
  -1  11   7   11.02    0.44
  -1  11   7   11.97    0.50
   1  11  -7   11.40    0.45
   1  11  -7   10.77    0.49
   0 -11   7    3.86    0.26
   0 -11   7    4.30    0.25
   0 -11  -7    4.44    0.29
   0 -11  -7    4.55    0.27
   0 -11  -7    3.87    0.24
   0  11  -7    3.92    0.26
   0  11   7    4.06    0.35
   0  11  -7    4.21    0.25
   0  11  -7    4.02    0.22
   1 -11   7    2.84    0.29
   1 -11   7    3.33    0.19
  -1 -11  -7    4.09    0.27
   1 -11   7    4.12    0.27
  -1  11  -7    3.82    0.24
  -1  11  -7    3.55    0.26
  -2 -11  -7    8.78    0.36
  -2 -11  -7    8.06    0.36
   2 -11   7    9.08    0.48
  -2 -11  -7    9.45    0.39
   2 -11   7    8.96    0.38
   2 -11   7    8.28    0.34
  -2  11  -7    9.35    0.37
  -2  11  -7    9.32    0.36
  -8   0   8   16.80    0.69
  -8   0   8   17.23    0.72
   7   0  -8    0.19    0.32
  -7   0   8    0.23    0.16
  -7   0   8    0.68    0.23
  -7   0   8    0.30    0.18
   6   0  -8    3.45    0.51
  -6   0   8    4.39    0.45
  -6   0   8    4.03    0.39
  -6   0   8    4.17    0.44
  -5   0   8    7.24    0.53
  -5   0   8    7.48    0.58
   5   0  -8    7.53    0.56
  -5   0   8    6.94    0.50
  -4   0   8    5.39    0.49
   4   0  -8    4.68    0.60
  -4   0   8    6.15    0.45
   4   0  -8    5.54    0.44
  -4   0   8    5.64    0.41
   3   0  -8    0.94    0.25
  -3   0   8    0.77    0.22
  -3   0   8    0.54    0.25
  -3   0   8    0.86    0.22
  -3   0   8    0.66    0.18
   3   0  -8    1.24    0.23
   2   0  -8  165.00    5.38
   2   0  -8  166.45    5.46
  -2   0   8  160.86    5.40
  -2   0   8  165.54    5.37
  -2   0   8  159.10    5.44
   2   0  -8  172.28    5.52
  -2   0   8  162.98    5.49
   2   0  -8  170.41    5.45
  -1   0   8    5.50    0.38
  -1   0   8    6.29    0.41
   1   0  -8    5.80    0.42
   1   0  -8    6.44    0.48
   1   0  -8    5.59    0.50
   1   0  -8    5.76    0.41
  -1   0   8    6.15    0.37
   1   0  -8    6.61    0.39
   0   0  -8   49.47    1.82
   0   0   8   53.23    1.88
   0   0   8   52.59    1.79
   0   0  -8   50.67    1.85
   0   0  -8   52.78    1.84
   0   0  -8   51.89    1.82
   0   0   8   52.46    1.81
  -1   0  -8    3.66    0.50
   1   0   8    4.01    0.36
   1   0   8    4.10    0.35
  -1   0  -8    3.82    0.36
  -1   0  -8    4.23    0.50
  -1   0  -8    4.15    0.52
  -1   0  -8    3.67    0.36
  -1   0  -8    3.49    0.32
   1   0   8    4.14    0.35
  -2   0  -8   -0.29    0.22
  -2   0  -8    0.04    0.18
   2   0   8    0.08    0.16
  -2   0  -8    0.36    0.21
  -2   0  -8    0.03    0.20
   2   0   8    0.12    0.19
  -2   0  -8    0.04    0.11
   2   0   8    0.15    0.17
  -3   0  -8    0.15    0.21
   3   0   8    0.29    0.16
  -3   0  -8   -0.06    0.11
   3   0   8    0.10    0.18
   3   0   8    0.00    0.17
  -3   0  -8    0.05    0.21
  -3   0  -8   -0.19    0.20
  -3   0  -8   -0.11    0.18
   4   0   8   27.00    1.20
  -4   0  -8   27.25    1.11
  -4   0  -8   28.02    1.07
  -4   0  -8   26.43    1.12
   4   0   8   26.95    1.12
   4   0   8   27.72    1.07
   4   0   8   26.70    1.10
  -4   0  -8   27.95    1.15
  -5   0  -8    0.67    0.20
   5   0   8    0.79    0.19
   5   0   8    0.85    0.21
  -5   0  -8    1.07    0.25
   5   0   8    0.49    0.33
  -5   0  -8    0.94    0.21
   6   0   8   24.10    0.87
  -6   0  -8   22.98    0.86
  -6   0  -8   23.15    0.89
  -6   0  -8   22.59    0.88
  -6   0  -8   22.26    0.91
  -8  -1   8    6.80    0.39
  -8  -1   8    7.75    0.44
  -8  -1   8    7.01    0.40
  -8   1   8    7.66    0.39
  -8   1   8    6.64    0.43
  -7  -1   8    1.43    0.31
  -7  -1   8    1.61    0.31
   7  -1  -8    1.70    0.46
  -7   1   8    1.75    0.31
  -6  -1   8    1.39    0.25
  -6  -1   8    1.59    0.26
  -6  -1   8    1.60    0.34
   6  -1  -8    1.47    0.48
  -6   1   8    1.43    0.32
  -6   1   8    1.53    0.31
  -6   1   8    1.18    0.27
   6   1  -8    1.71    0.42
  -5  -1   8    1.40    0.27
   5  -1  -8    2.54    0.53
   5  -1  -8    1.58    0.44
  -5  -1   8    1.67    0.36
  -5  -1   8    1.84    0.35
   5   1  -8    2.14    0.36
  -5   1   8    1.53    0.33
  -5   1   8    1.44    0.31
  -5   1   8    1.87    0.27
  -4  -1   8    3.54    0.77
  -4  -1   8    3.62    0.66
  -4  -1   8    3.00    0.35
  -4  -1   8    3.58    0.40
   4  -1  -8    2.72    0.43
   4  -1  -8    2.95    0.42
  -4   1   8    3.41    0.37
   4   1  -8    3.23    0.38
  -4   1   8    3.59    0.41
   3  -1  -8    4.69    0.40
   3  -1  -8    4.59    0.44
   3  -1  -8    4.40    0.40
  -3  -1   8    5.12    0.37
  -3  -1   8    4.86    0.45
  -3  -1   8    4.51    0.40
  -3   1   8    4.51    0.35
  -3   1   8    3.91    0.33
   3   1  -8    4.81    0.33
   3   1  -8    4.57    0.41
  -3   1   8    4.17    0.39
   3   1  -8    4.76    0.39
   3   1  -8    4.28    0.59
  -2  -1   8    7.51    0.44
   2  -1  -8    8.19    0.56
   2  -1  -8    8.88    0.49
  -2  -1   8    7.48    0.54
  -2  -1   8    8.50    0.44
   2  -1  -8    7.35    0.42
  -2  -1   8    7.49    0.50
   2  -1  -8    7.87    0.48
   2   1  -8    7.93    0.49
  -2   1   8    7.57    0.43
   2   1  -8    8.38    0.58
   2   1  -8    7.42    0.42
  -2   1   8    8.38    0.47
  -2   1   8    8.09    0.41
   2   1  -8    7.73    0.50
  -2   1   8    8.01    0.55
  -1  -1   8    4.36    0.33
  -1  -1   8    4.19    0.38
   1  -1  -8    4.78    0.40
  -1  -1   8    4.77    0.34
   1   1  -8    4.18    0.41
   1   1  -8    4.29    0.39
   1   1  -8    4.29    0.39
  -1   1   8    4.92    0.35
   1   1  -8    4.38    0.33
  -1   1   8    4.50    0.33
  -1   1   8    4.77    0.34
   0  -1   8   75.48    2.49
   0  -1  -8   76.55    2.54
   0  -1  -8   75.30    2.52
   0  -1  -8   70.83    2.55
   0  -1  -8   76.91    2.57
   0  -1   8   73.27    2.59
   0  -1   8   75.55    2.52
   0   1   8   75.34    2.52
   0   1  -8   76.73    2.55
   0   1   8   73.48    2.49
   0   1  -8   71.04    2.53
   0   1  -8   68.14    2.46
   0   1  -8   73.30    2.52
   0   1  -8   74.74    2.56
  -1  -1  -8    5.73    0.41
   1  -1   8    6.24    0.43
  -1  -1  -8    6.61    0.42
   1  -1   8    6.90    0.42
  -1  -1  -8    5.51    0.50
  -1  -1  -8    6.34    0.38
  -1  -1  -8    5.61    0.56
  -1  -1  -8    5.52    0.50
   1   1   8    6.00    0.40
  -1   1  -8    6.66    0.41
  -1   1  -8    6.30    0.43
   1   1   8    6.16    0.40
   1   1   8    5.54    0.39
  -1   1  -8    5.91    0.43
  -1   1  -8    6.27    0.44
  -1   1  -8    6.90    0.44
  -2  -1  -8   12.59    0.66
  -2  -1  -8   12.81    0.57
   2  -1   8   13.21    0.67
  -2  -1  -8   12.82    0.61
  -2  -1  -8   12.68    0.64
   2  -1   8   11.16    0.64
  -2  -1  -8   11.70    0.64
   2   1   8   12.06    0.62
   2   1   8   12.84    0.62
  -2   1  -8   11.29    0.63
  -2   1  -8    9.98    0.78
  -2   1  -8   12.26    0.61
   2   1   8   12.91    0.64
  -2   1  -8   10.69    0.70
  -2   1  -8   12.04    0.59
  -3  -1  -8    3.19    0.35
  -3  -1  -8    4.18    0.42
   3  -1   8    3.53    0.37
  -3  -1  -8    3.51    0.41
   3  -1   8    3.86    0.36
  -3  -1  -8    4.02    0.43
  -3  -1  -8    3.57    0.39
  -3  -1  -8    3.67    0.31
   3  -1   8    4.01    0.39
  -3   1  -8    3.77    0.43
   3   1   8    4.00    0.38
  -3   1  -8    3.44    0.32
   3   1   8    4.02    0.41
   3   1   8    3.59    0.40
  -3   1  -8    3.55    0.40
  -3   1  -8    3.44    0.37
  -4  -1  -8   14.22    0.69
  -4  -1  -8   13.33    0.70
   4  -1   8   14.39    0.67
  -4  -1  -8   13.87    0.70
   4  -1   8   14.54    0.74
   4  -1   8   15.58    0.70
   4  -1   8   14.89    0.84
  -4  -1  -8   13.09    0.68
  -4  -1  -8   14.65    0.72
  -4   1  -8   14.09    0.71
   4   1   8   13.74    0.74
   4   1   8   14.84    0.69
   4   1   8   14.59    0.72
  -4   1  -8   13.95    0.73
  -4   1  -8   15.19    0.75
  -4   1  -8   14.64    0.68
   4   1   8   15.08    0.79
  -5  -1  -8   10.26    0.58
  -5  -1  -8    9.66    0.52
   5  -1   8   11.23    0.53
   5  -1   8    9.21    0.78
  -5  -1  -8   11.08    0.53
  -5  -1  -8   10.15    0.55
  -5   1  -8    9.77    0.52
  -5   1  -8   10.89    0.55
   5   1   8   10.28    0.53
  -5   1  -8    9.97    0.57
  -5   1  -8   10.23    0.51
   5   1   8    9.30    0.69
   5   1   8   10.12    0.57
  -6  -1  -8    2.57    0.28
  -6  -1  -8    2.12    0.28
   6  -1   8    2.47    0.24
  -6  -1  -8    2.67    0.26
   6  -1   8    2.33    0.24
   6   1   8    2.25    0.27
  -6   1  -8    2.48    0.22
  -6   1  -8    2.35    0.22
  -6   1  -8    2.53    0.34
  -8  -2   8    3.17    0.32
   8  -2  -8    3.08    0.27
  -8  -2   8    3.18    0.39
  -8  -2   8    3.12    0.28
  -8   2   8    3.13    0.28
   8   2  -8    3.30    0.29
   8   2  -8    3.25    0.25
  -7  -2   8    2.82    0.33
  -7  -2   8    2.80    0.33
  -7  -2   8    2.75    0.33
   7   2  -8    2.51    0.56
  -7   2   8    2.36    0.41
  -7   2   8    2.60    0.32
  -6  -2   8   25.55    1.04
  -6  -2   8   25.42    1.04
  -6  -2   8   25.31    1.05
   6  -2  -8   24.61    1.27
  -6   2   8   25.39    1.04
  -6   2   8   25.05    1.02
  -5  -2   8    5.26    0.50
   5  -2  -8    4.57    0.51
  -5  -2   8    5.68    0.45
   5  -2  -8    5.53    0.62
  -5  -2   8    5.22    0.43
  -5   2   8    5.15    0.44
   5   2  -8    5.64    0.48
  -5   2   8    5.02    0.41
  -5   2   8    4.74    0.37
   4  -2  -8    4.21    0.58
  -4  -2   8    5.26    0.41
  -4  -2   8    4.74    0.53
  -4  -2   8    4.23    0.40
   4  -2  -8    4.88    0.52
  -4   2   8    4.95    0.38
   4   2  -8    4.87    0.43
  -4   2   8    4.45    0.34
  -4   2   8    4.09    0.37
  -4   2   8    4.93    0.47
  -3  -2   8   14.22    0.68
   3  -2  -8   14.94    0.67
   3  -2  -8   13.66    0.61
   3  -2  -8   14.86    0.71
  -3  -2   8   13.97    0.69
  -3  -2   8   14.88    0.69
   3  -2  -8   13.88    0.80
   3   2  -8   14.54    0.63
  -3   2   8   14.94    0.63
  -3   2   8   15.13    0.60
   3   2  -8   13.59    0.69
  -3   2   8   13.69    0.73
  -3   2   8   15.16    0.67
   3   2  -8   14.45    0.72
   2  -2  -8    2.01    0.29
   2  -2  -8    1.52    0.27
   2  -2  -8    1.70    0.33
  -2  -2   8    1.40    0.29
  -2   2   8    1.78    0.24
   2   2  -8    1.41    0.20
   2   2  -8    0.93    0.26
  -2   2   8    1.05    0.24
  -2   2   8    1.42    0.29
  -2   2   8    1.24    0.24
   2   2  -8    1.61    0.30
   1  -2  -8    4.29    0.30
   1  -2  -8    3.41    0.31
  -1  -2   8    4.23    0.35
  -1  -2   8    2.92    0.51
  -1  -2   8    4.21    0.33
   1  -2  -8    3.26    0.40
   1  -2  -8    3.83    0.39
  -1  -2   8    3.62    0.45
   1   2  -8    3.34    0.31
  -1   2   8    2.85    0.29
  -1   2   8    3.72    0.31
   1   2  -8    3.55    0.39
   1   2  -8    3.07    0.35
   1   2  -8    2.86    0.43
   0  -2  -8   53.92    1.87
   0  -2   8   53.61    1.96
   0  -2   8   52.94    1.88
   0  -2  -8   50.27    1.92
   0  -2  -8   54.27    1.86
   0  -2   8   53.03    1.84
   0  -2  -8   52.92    1.91
   0  -2  -8   54.78    1.88
   0   2  -8   53.39    1.82
   0   2   8   53.89    1.84
   0   2  -8   54.85    1.91
   0   2  -8   54.16    1.87
   0   2  -8   52.28    1.97
   0   2   8   54.83    1.87
   0   2   8   54.03    1.92
   0   2  -8   53.20    1.91
  -1  -2  -8    0.56    0.21
  -1  -2  -8    0.46    0.20
  -1  -2  -8    0.60    0.22
  -1  -2  -8    0.71    0.19
   1  -2   8    0.26    0.14
  -1  -2  -8    0.30    0.11
   1  -2   8    0.23    0.17
  -1  -2  -8    0.22    0.17
   1  -2   8    0.39    0.17
   1  -2   8    0.40    0.18
   1   2   8    0.41    0.14
  -1   2  -8    0.17    0.16
   1   2   8    0.63    0.21
  -1   2  -8    0.42    0.15
   1   2   8    0.28    0.20
  -1   2  -8    0.34    0.28
  -1   2  -8    0.37    0.20
  -1   2  -8    0.38    0.22
   2  -2   8  121.95    4.05
  -2  -2  -8  124.11    4.11
   2  -2   8  123.44    4.32
  -2  -2  -8  121.65    4.12
  -2  -2  -8  123.07    4.04
   2  -2   8  124.58    4.21
   2  -2   8  121.98    4.12
  -2  -2  -8  122.71    4.11
   2  -2   8  125.23    4.10
  -2  -2  -8  121.28    4.08
  -2   2  -8  117.87    4.30
  -2   2  -8  121.91    4.10
  -2   2  -8  119.96    4.12
   2   2   8  116.89    4.07
   2   2   8  120.61    4.14
  -2   2  -8  123.15    4.07
   2   2   8  127.70    4.09
   3  -2   8   51.27    1.87
   3  -2   8   52.75    1.81
  -3  -2  -8   50.22    1.87
   3  -2   8   52.20    1.85
  -3  -2  -8   49.41    1.82
   3  -2   8   51.66    1.98
  -3  -2  -8   47.96    1.75
  -3  -2  -8   50.39    1.87
  -3   2  -8   51.58    1.82
   3   2   8   51.13    1.82
  -3   2  -8   51.28    1.87
  -3   2  -8   52.63    1.90
   3   2   8   48.38    1.83
   3   2   8   51.38    1.90
   4  -2   8   15.35    0.72
  -4  -2  -8   15.29    0.73
   4  -2   8   15.05    0.70
  -4  -2  -8   15.11    0.74
   4  -2   8   16.06    0.76
  -4  -2  -8   15.13    0.72
  -4  -2  -8   15.57    0.73
  -4  -2  -8   15.07    0.76
   4   2   8   15.27    0.72
  -4   2  -8   16.23    0.80
  -4   2  -8   13.89    0.77
  -4   2  -8   16.52    0.76
   4   2   8   14.28    0.76
  -4   2  -8   15.75    0.70
  -5  -2  -8   12.55    0.58
   5  -2   8    9.88    0.89
  -5  -2  -8   11.94    0.60
   5  -2   8   11.85    0.55
   5   2   8   11.99    0.58
   5   2   8   11.25    0.74
  -5   2  -8   12.45    0.58
  -5   2  -8   11.99    0.55
  -5   2  -8   12.05    0.63
  -6  -2  -8    4.36    0.31
  -6  -2  -8    4.65    0.33
  -6  -2  -8    4.77    0.31
   6  -2   8    4.73    0.30
   6  -2   8    4.68    0.28
  -6   2  -8    4.72    0.29
   6   2   8    4.60    0.37
  -6   2  -8    4.94    0.28
   8  -3  -8    2.27    0.23
   8  -3  -8    2.29    0.24
  -8  -3   8    1.56    0.28
  -8   3   8    2.30    0.29
   8   3  -8    1.63    0.29
   8   3  -8    2.26    0.22
  -7  -3   8    2.45    0.31
  -7  -3   8    2.47    0.30
  -7  -3   8    2.42    0.32
  -7   3   8    2.64    0.29
   7   3  -8    2.25    0.59
  -7   3   8    3.25    0.30
  -6  -3   8   29.39    1.16
  -6  -3   8   30.35    1.20
   6  -3  -8   28.48    1.18
  -6  -3   8   29.63    1.17
  -6  -3   8   27.91    1.13
  -6   3   8   30.66    1.16
  -6   3   8   30.00    1.14
   6   3  -8   27.63    1.26
  -5  -3   8   91.74    3.25
   5  -3  -8   95.95    3.25
  -5  -3   8   98.27    3.27
  -5  -3   8   98.70    3.30
  -5   3   8   93.63    3.25
  -5   3   8   95.45    3.19
  -5   3   8   88.78    3.22
   5   3  -8   99.08    3.38
  -4  -3   8   28.39    1.16
   4  -3  -8   28.44    1.12
  -4  -3   8   29.05    1.17
  -4  -3   8   29.28    1.15
   4   3  -8   28.70    1.15
   4   3  -8   29.60    1.23
  -4   3   8   28.34    1.12
  -4   3   8   27.28    1.03
  -4   3   8   29.08    1.08
   3  -3  -8   33.94    1.24
   3  -3  -8   32.10    1.40
  -3  -3   8   35.21    1.36
   3  -3  -8   34.25    1.30
   3  -3  -8   33.70    1.40
   3   3  -8   36.75    1.41
  -3   3   8   35.85    1.31
   3   3  -8   35.06    1.34
  -3   3   8   36.39    1.38
  -3   3   8   35.32    1.30
  -2  -3   8    7.65    0.48
  -2  -3   8    7.33    0.50
  -2  -3   8    7.94    0.57
   2  -3  -8    8.02    0.48
   2  -3  -8    8.17    0.52
  -2  -3   8    7.61    0.50
   2  -3  -8    7.75    0.60
   2  -3  -8    7.83    0.44
   2  -3  -8    7.87    0.44
  -2   3   8    7.90    0.41
   2   3  -8    8.11    0.51
  -2   3   8    8.23    0.43
  -2   3   8    8.78    0.48
   2   3  -8    8.40    0.45
   2   3  -8    7.44    0.51
  -1  -3   8   15.29    0.73
   1  -3  -8   15.65    0.66
  -1  -3   8   14.39    0.77
   1  -3  -8   14.68    0.78
   1  -3  -8   14.59    0.65
  -1  -3   8   15.64    0.69
  -1  -3   8   15.33    0.68
   1  -3  -8   15.74    0.69
   1  -3  -8   15.34    0.75
  -1   3   8   15.92    0.70
   1   3  -8   14.71    0.65
   1   3  -8   15.17    0.74
  -1   3   8   15.36    0.64
  -1   3   8   15.46    0.66
   1   3  -8   15.68    0.80
   0  -3  -8   51.56    1.94
   0  -3  -8   55.56    1.89
   0  -3  -8   55.07    1.96
   0  -3  -8   53.46    1.91
   0  -3   8   56.11    1.88
   0  -3   8   56.86    1.97
   0  -3  -8   55.07    1.90
   0  -3   8   50.49    2.05
   0  -3   8   57.48    1.93
   0   3  -8   57.22    2.04
   0   3  -8   55.85    1.92
   0   3  -8   56.58    1.97
   0   3  -8   55.27    1.96
   0   3  -8   55.90    1.87
   0   3   8   48.20    1.93
   0   3   8   54.98    1.90
   0   3   8   52.63    1.88
   0   3  -8   55.87    1.91
  -1  -3  -8   69.53    2.33
   1  -3   8   69.86    2.48
   1  -3   8   66.97    2.50
   1  -3   8   57.61    2.60
  -1  -3  -8   70.71    2.53
  -1  -3  -8   58.30    2.50
  -1  -3  -8   70.02    2.39
  -1  -3  -8   66.67    2.34
  -1  -3  -8   75.72    2.39
  -1   3  -8   70.92    2.39
   1   3   8   71.06    2.35
  -1   3  -8   67.58    2.27
  -1   3  -8   65.20    2.42
   1   3   8   68.69    2.39
   1   3   8   68.82    2.32
  -1   3  -8   67.26    2.43
  -2  -3  -8   11.52    0.53
  -2  -3  -8   12.57    0.64
   2  -3   8   12.61    0.61
  -2  -3  -8   11.81    0.63
  -2  -3  -8   11.83    0.65
   2  -3   8   12.56    0.65
   2  -3   8   12.29    0.75
   2  -3   8   12.18    0.72
  -2  -3  -8   11.38    0.61
   2  -3   8   12.46    0.58
  -2  -3  -8   13.04    0.60
   2   3   8   11.44    0.78
  -2   3  -8   12.27    0.70
   2   3   8    9.69    0.81
  -2   3  -8   11.89    0.58
  -2   3  -8   12.45    0.59
  -2   3  -8   11.63    0.62
   2   3   8   11.85    0.62
  -2   3  -8   11.89    0.64
  -3  -3  -8   76.33    2.81
   3  -3   8   84.98    2.84
  -3  -3  -8   83.24    2.86
  -3  -3  -8   80.15    2.85
  -3  -3  -8   80.76    2.84
   3  -3   8   81.66    2.85
  -3  -3  -8   82.55    2.81
   3  -3   8   81.06    2.99
   3  -3   8   84.83    2.80
  -3   3  -8   83.88    2.89
  -3   3  -8   85.67    2.86
  -3   3  -8   82.28    2.81
   3   3   8   80.77    2.87
   3   3   8   79.30    2.80
   4  -3   8    4.26    0.36
  -4  -3  -8    4.56    0.43
   4  -3   8    4.17    0.44
  -4  -3  -8    4.46    0.44
   4  -3   8    4.43    0.75
  -4  -3  -8    4.50    0.39
   4  -3   8    4.56    0.38
  -4  -3  -8    5.14    0.43
  -4  -3  -8    4.55    0.40
  -4   3  -8    4.22    0.41
  -4   3  -8    4.46    0.37
   4   3   8    5.30    0.47
   4   3   8    5.11    0.49
  -5  -3  -8    1.32    0.29
   5  -3   8    1.45    0.22
  -5  -3  -8    1.34    0.30
  -5  -3  -8    1.37    0.27
   5  -3   8    1.36    0.24
  -5   3  -8    1.35    0.23
   5   3   8    1.06    0.24
   6  -3   8    0.65    0.13
  -6  -3  -8    0.49    0.14
  -6  -3  -8    0.96    0.21
   6   3   8    0.60    0.20
  -6   3  -8    0.60    0.12
  -6   3  -8    0.89    0.18
   8  -4  -8    1.69    0.30
  -8  -4   8    1.91    0.21
  -8  -4   8    2.38    0.23
   8   4  -8    2.04    0.21
  -8   4   8    1.46    0.22
  -7  -4   8    0.59    0.16
  -7  -4   8    0.73    0.15
   7  -4  -8    1.21    0.28
   7  -4  -8    0.66    0.25
  -7   4   8    0.92    0.17
  -7   4   8    0.76    0.18
   7   4  -8    0.88    0.16
   7   4  -8    1.04    0.23
  -6  -4   8    7.51    0.66
   6  -4  -8    6.29    0.57
   6  -4  -8    6.83    0.48
  -6  -4   8    6.85    0.44
   6   4  -8    6.85    0.57
   6   4  -8    6.59    0.52
  -6   4   8    7.19    0.46
  -6   4   8    6.20    0.49
  -6   4   8    6.65    0.39
   5  -4  -8   39.89    1.51
  -5  -4   8   39.70    1.54
   5  -4  -8   39.39    1.48
  -5  -4   8   40.35    1.52
  -5  -4   8   37.95    1.50
   5   4  -8   39.63    1.61
  -5   4   8   42.29    1.50
  -5   4   8   37.79    1.47
  -5   4   8   38.11    1.43
   5   4  -8   41.90    1.53
   5   4  -8   41.96    1.47
   4  -4  -8   29.60    1.18
  -4  -4   8   30.50    1.24
   4  -4  -8   29.52    1.11
   4  -4  -8   30.24    1.23
  -4  -4   8   31.22    1.23
  -4  -4   8   31.95    1.23
   4  -4  -8   31.07    1.19
  -4   4   8   32.29    1.16
   4   4  -8   29.63    1.23
   4   4  -8   32.28    1.31
  -4   4   8   31.59    1.11
   4   4  -8   32.21    1.19
  -4   4   8   29.48    1.18
  -3  -4   8    5.93    0.42
   3  -4  -8    6.31    0.45
   3  -4  -8    5.78    0.48
   3  -4  -8    6.00    0.40
  -3  -4   8    5.72    0.47
  -3  -4   8    6.24    0.49
   3   4  -8    6.89    0.51
  -3   4   8    6.49    0.38
  -3   4   8    5.59    0.42
   3   4  -8    5.68    0.42
  -3   4   8    5.30    0.48
  -3   4   8    5.75    0.34
  -2  -4   8   97.15    3.16
   2  -4  -8   93.47    3.10
   2  -4  -8   92.76    3.10
  -2  -4   8   77.72    3.25
   2  -4  -8   84.62    3.14
   2  -4  -8   96.70    3.09
   2  -4  -8   92.00    3.13
  -2  -4   8   98.07    3.15
  -2  -4   8   95.43    3.14
   2  -4  -8   94.71    3.14
  -2   4   8   94.57    3.09
  -2   4   8   97.07    3.19
   2   4  -8   87.00    3.21
  -2   4   8   93.82    3.11
  -2   4   8   84.42    3.20
   2   4  -8   90.79    3.14
  -1  -4   8    5.52    0.42
   1  -4  -8    6.09    0.50
  -1  -4   8    4.40    0.50
  -1  -4   8    4.94    0.43
   1  -4  -8    5.00    0.47
   1  -4  -8    4.92    0.37
  -1   4   8    5.56    0.37
   1   4  -8    5.29    0.61
   1   4  -8    4.53    0.43
  -1   4   8    5.30    0.36
   1   4  -8    4.60    0.51
  -1   4   8    5.97    0.39
   0  -4   8   48.05    1.89
   0  -4   8   50.29    1.85
   0  -4  -8   51.92    1.86
   0  -4  -8   53.54    1.88
   0  -4   8   50.91    1.76
   0  -4  -8   50.99    1.83
   0   4  -8   51.34    1.94
   0   4   8   52.36    1.86
   0   4  -8   47.89    1.86
   0   4   8   51.05    1.78
   0   4  -8   51.67    1.89
   0   4  -8   53.68    1.81
   0   4  -8   50.98    1.82
   0   4   8   52.97    1.81
   0   4  -8   52.03    1.83
  -1  -4  -8   50.75    1.80
   1  -4   8   54.50    1.92
   1  -4   8   53.10    1.82
   1  -4   8   55.02    1.88
  -1  -4  -8   53.03    1.84
  -1  -4  -8   51.29    1.85
  -1  -4  -8   51.64    1.89
  -1  -4  -8   52.88    1.90
  -1  -4  -8   48.74    1.89
  -1   4  -8   53.50    1.79
  -1   4  -8   53.50    1.86
   1   4   8   51.21    1.88
  -1   4  -8   50.77    1.85
  -1   4  -8   53.74    1.91
   1   4   8   53.00    1.90
   1   4   8   51.55    1.86
  -2  -4  -8   24.99    1.04
   2  -4   8   25.10    1.00
  -2  -4  -8   25.36    0.98
   2  -4   8   24.99    0.94
  -2  -4  -8   24.01    0.89
  -2  -4  -8   22.87    1.01
   2  -4   8   24.72    1.03
  -2  -4  -8   24.95    1.02
  -2  -4  -8   23.23    0.95
   2  -4   8   20.57    1.29
  -2   4  -8   23.67    0.99
  -2   4  -8   22.90    1.02
  -2   4  -8   25.04    0.98
   2   4   8   22.66    1.03
  -2   4  -8   24.83    0.96
   2   4   8   24.94    1.01
   3  -4   8   24.98    1.09
   3  -4   8   25.37    0.97
  -3  -4  -8   24.93    1.05
   3  -4   8   26.35    1.03
   3  -4   8   25.58    1.06
  -3  -4  -8   25.71    1.05
   3  -4   8   23.22    1.35
  -3  -4  -8   25.51    1.01
  -3  -4  -8   25.65    1.05
  -3   4  -8   24.23    0.97
  -3   4  -8   23.47    1.00
  -3   4  -8   24.77    1.00
  -3   4  -8   24.36    1.04
   3   4   8   25.26    1.05
  -4  -4  -8    5.73    0.44
  -4  -4  -8    4.81    0.40
   4  -4   8    5.42    0.36
  -4   4  -8    5.64    0.39
   4   4   8    5.35    0.50
  -5  -4  -8    4.78    0.37
   5  -4   8    4.55    0.29
  -5  -4  -8    4.58    0.35
  -5  -4  -8    4.23    0.33
   5  -4   8    4.38    0.31
  -5   4  -8    4.23    0.30
   6  -4   8    2.02    0.22
   6  -4   8    1.85    0.18
  -6  -4  -8    2.06    0.24
  -6  -4  -8    1.69    0.33
  -6   4  -8    2.07    0.20
  -8  -5   8   13.11    0.51
  -8  -5   8   13.51    0.52
   8   5  -8   13.58    0.59
  -8   5   8   13.20    0.54
  -7  -5   8    2.43    0.26
   7  -5  -8    2.35    0.55
  -7  -5   8    2.37    0.26
  -7   5   8    1.93    0.25
   6  -5  -8    3.59    0.38
  -6  -5   8    3.33    0.33
  -6  -5   8    3.18    0.32
  -6  -5   8    3.60    0.33
   6  -5  -8    3.89    0.36
  -6   5   8    2.98    0.30
  -6   5   8    2.71    0.38
   6   5  -8    3.18    0.49
  -6   5   8    3.43    0.28
   6   5  -8    3.80    0.34
   5  -5  -8    9.84    0.60
  -5  -5   8   10.19    0.61
  -5  -5   8   10.61    0.58
  -5  -5   8   10.52    0.58
  -5  -5   8   10.27    0.56
   5  -5  -8   10.51    0.55
   5  -5  -8   10.38    0.57
   5   5  -8   10.59    0.70
   5   5  -8   11.23    0.68
  -5   5   8   10.76    0.56
  -5   5   8   10.19    0.49
   5   5  -8   10.12    0.56
   4  -5  -8   34.92    1.29
  -4  -5   8   36.83    1.39
  -4  -5   8   35.50    1.35
  -4  -5   8   34.47    1.35
   4  -5  -8   33.90    1.30
   4  -5  -8   34.57    1.35
   4   5  -8   34.43    1.31
  -4   5   8   34.82    1.29
  -4   5   8   34.07    1.23
   4   5  -8   33.85    1.44
  -4   5   8   35.44    1.32
   3  -5  -8  182.94    6.16
  -3  -5   8  190.44    6.18
  -3  -5   8  188.10    6.21
   3  -5  -8  187.84    6.14
   3  -5  -8  186.32    6.12
  -3  -5   8  192.35    6.20
   3  -5  -8  187.20    6.14
  -3   5   8  191.62    6.15
  -3   5   8  179.49    6.08
   3   5  -8  188.67    6.30
  -3   5   8  188.44    6.13
   3   5  -8  181.92    6.13
   2  -5  -8   61.78    2.24
  -2  -5   8   61.27    2.25
  -2  -5   8   62.84    2.26
   2  -5  -8   62.53    2.26
   2  -5  -8   64.52    2.21
  -2  -5   8   63.48    2.26
   2  -5  -8   65.86    2.22
   2  -5  -8   61.94    2.20
   2   5  -8   64.77    2.36
  -2   5   8   63.16    2.17
  -2   5   8   64.86    2.20
  -2   5   8   67.34    2.31
   2   5  -8   64.85    2.21
  -2   5   8   64.40    2.22
   1  -5  -8    2.65    0.38
  -1  -5   8    3.16    0.37
   1  -5  -8    3.07    0.27
   1  -5  -8    2.86    0.32
   1  -5  -8    3.28    0.31
  -1  -5   8    2.71    0.38
   1  -5  -8    3.20    0.34
  -1  -5   8    3.39    0.43
   1   5  -8    3.49    0.32
   1   5  -8    3.15    0.41
  -1   5   8    2.70    0.31
   1   5  -8    3.48    0.34
  -1   5   8    2.67    0.30
  -1   5   8    2.39    0.28
   0  -5   8   33.85    1.27
   0  -5  -8   30.85    1.33
   0  -5  -8   32.72    1.27
   0  -5  -8   34.62    1.24
   0  -5   8   33.17    1.30
   0  -5  -8   31.83    1.19
   0  -5   8   33.38    1.25
   0  -5  -8   33.81    1.24
   0   5  -8   34.28    1.26
   0   5   8   32.50    1.21
   0   5   8   33.37    1.24
   0   5  -8   33.80    1.39
   0   5  -8   34.00    1.26
   0   5  -8   31.24    1.34
   0   5   8   32.86    1.28
   0   5  -8   33.60    1.21
   1  -5   8   10.06    0.59
   1  -5   8    9.44    0.51
  -1  -5  -8    9.52    0.51
  -1  -5  -8    9.76    0.57
  -1  -5  -8    9.47    0.67
   1  -5   8   10.30    0.55
   1  -5   8   10.11    0.57
   1  -5   8    9.50    0.60
  -1  -5  -8    9.43    0.51
  -1  -5  -8   10.01    0.56
  -1  -5  -8    9.79    0.46
  -1   5  -8    9.50    0.52
   1   5   8    9.18    0.56
  -1   5  -8    9.53    0.48
  -1   5  -8   10.09    0.52
  -1   5  -8    9.58    0.60
  -1   5  -8    9.43    0.68
   1   5   8   10.33    0.54
   1   5   8    9.76    0.58
   2  -5   8   12.22    0.62
  -2  -5  -8   12.33    0.60
  -2  -5  -8   12.20    0.72
  -2  -5  -8   12.98    0.66
   2  -5   8   11.85    0.56
  -2  -5  -8   13.88    0.68
   2  -5   8   12.24    0.66
  -2  -5  -8   12.44    0.59
   2  -5   8   12.70    0.67
  -2   5  -8   11.66    0.62
  -2   5  -8   12.28    0.59
  -2   5  -8   11.26    0.71
   2   5   8   13.11    0.64
  -2   5  -8   12.48    0.61
  -3  -5  -8    1.59    0.36
  -3  -5  -8    1.95    0.28
   3  -5   8    1.11    0.26
   3  -5   8    1.58    0.30
  -3  -5  -8    1.78    0.34
   3  -5   8    1.87    0.28
  -3  -5  -8    2.25    0.44
  -3  -5  -8    1.27    0.32
   3  -5   8    1.88    0.34
   3  -5   8    1.52    0.31
  -3   5  -8    1.90    0.29
  -3   5  -8    1.54    0.35
  -3   5  -8    1.62    0.28
   3   5   8    1.95    0.34
  -4  -5  -8   40.07    1.48
   4  -5   8   40.77    1.51
  -4  -5  -8   42.05    1.48
   4  -5   8   39.47    1.46
   4  -5   8   38.30    1.46
  -4  -5  -8   39.82    1.43
   4  -5   8   40.82    1.38
  -4   5  -8   38.13    1.43
   4   5   8   37.87    1.52
  -4   5  -8   38.51    1.41
   5  -5   8    5.00    0.29
  -5  -5  -8    5.73    0.36
  -5  -5  -8    6.08    0.37
  -5  -5  -8    5.79    0.35
  -5   5  -8    5.17    0.31
  -5   5  -8    5.76    0.34
  -6  -5  -8    6.01    0.28
   6  -5   8    5.47    0.27
  -6  -5  -8    5.52    0.32
  -6   5  -8    5.48    0.26
  -6   5  -8    5.08    0.28
  -7  -6   8    7.38    0.37
  -7  -6   8    7.77    0.37
   7  -6  -8    6.68    0.39
   7   6  -8    7.29    0.38
  -7   6   8    6.92    0.37
  -6  -6   8    4.81    0.34
  -6  -6   8    5.25    0.36
   6  -6  -8    5.92    0.37
  -6  -6   8    5.52    0.38
  -6   6   8    5.11    0.34
   6   6  -8    5.38    0.36
  -6   6   8    5.15    0.30
  -5  -6   8    6.13    0.58
   5  -6  -8    4.93    0.39
   5   6  -8    5.56    0.53
   5   6  -8    5.14    0.41
   4  -6  -8    4.43    0.36
  -4  -6   8    4.29    0.39
   4  -6  -8    4.18    0.35
  -4  -6   8    4.49    0.41
  -4  -6   8    3.87    0.36
   4   6  -8    4.33    0.57
  -4   6   8    4.31    0.29
   4   6  -8    4.02    0.38
  -4   6   8    3.97    0.35
   3  -6  -8    9.97    0.51
   3  -6  -8    9.66    0.49
  -3  -6   8    8.92    0.55
  -3  -6   8    8.43    0.52
   3  -6  -8    8.77    0.57
   3  -6  -8    9.88    0.51
  -3   6   8    8.51    0.66
   3   6  -8    9.38    0.63
  -3   6   8   10.11    0.53
  -3   6   8    9.14    0.45
  -3   6   8    9.34    0.48
   3   6  -8    9.15    0.52
  -2  -6   8    6.53    0.46
   2  -6  -8    6.14    0.48
   2  -6  -8    6.11    0.48
   2  -6  -8    6.75    0.42
  -2  -6   8    6.47    0.48
   2  -6  -8    6.19    0.38
   2  -6  -8    6.52    0.41
  -2  -6   8    6.85    0.47
   2   6  -8    6.15    0.44
  -2   6   8    6.28    0.48
   2   6  -8    7.09    0.53
  -2   6   8    6.17    0.46
   2   6  -8    7.03    0.56
  -2   6   8    6.18    0.39
  -2   6   8    6.18    0.38
  -1  -6   8   20.89    0.92
   1  -6  -8   20.13    0.84
   1  -6  -8   19.47    0.84
   1  -6  -8   20.77    0.81
   1  -6  -8   20.78    0.85
  -1  -6   8   20.74    0.88
   1  -6  -8   19.34    0.88
  -1   6   8   21.07    0.84
   1   6  -8   21.66    1.01
  -1   6   8   19.02    0.90
   1   6  -8   21.75    0.88
   1   6  -8   20.79    0.84
   1   6  -8   20.14    0.86
  -1   6   8   20.01    0.81
  -1   6   8   20.73    0.91
   0  -6   8   58.38    2.04
   0  -6  -8   54.13    2.03
   0  -6  -8   57.69    2.00
   0  -6   8   56.34    2.03
   0  -6  -8   55.80    1.94
   0  -6   8   55.00    2.01
   0  -6  -8   53.89    2.05
   0  -6   8   57.49    2.00
   0  -6   8   58.38    2.07
   0  -6  -8   56.58    2.05
   0   6  -8   57.58    2.02
   0   6   8   53.75    2.04
   0   6  -8   59.08    1.98
   0   6  -8   61.43    2.21
   0   6   8   56.77    1.99
   0   6   8   55.64    1.96
   0   6  -8   58.50    2.01
  -1  -6  -8   14.31    0.64
   1  -6   8   14.95    0.77
   1  -6   8   16.33    0.76
  -1  -6  -8   16.23    0.71
  -1  -6  -8   16.44    0.77
  -1  -6  -8   17.47    0.79
  -1  -6  -8   16.23    0.71
   1  -6   8   16.67    0.74
   1  -6   8   16.22    0.79
  -1   6  -8   17.10    0.74
   1   6   8   17.01    0.75
  -1   6  -8   16.20    0.73
   1   6   8   16.96    0.83
   1   6   8   17.77    0.78
  -1   6  -8   16.22    0.67
   2  -6   8    3.09    0.39
  -2  -6  -8    3.39    0.37
   2  -6   8    3.14    0.37
  -2  -6  -8    3.00    0.38
   2  -6   8    3.53    0.40
  -2  -6  -8    3.83    0.34
  -2  -6  -8    2.97    0.31
  -2   6  -8    3.07    0.34
  -2   6  -8    3.42    0.32
  -2   6  -8    3.73    0.35
   2   6   8    3.44    0.38
  -2   6  -8    3.93    0.34
  -3  -6  -8    5.97    0.66
  -3  -6  -8    4.63    0.37
  -3  -6  -8    5.82    0.47
   3  -6   8    5.23    0.55
  -3   6  -8    4.78    0.38
  -3   6  -8    4.78    0.33
   3   6   8    4.89    0.45
  -4  -6  -8   25.01    0.99
  -4  -6  -8   24.35    0.94
  -4  -6  -8   25.13    0.98
   4  -6   8   24.05    0.96
   4  -6   8   26.02    0.97
   4  -6   8   24.09    0.99
  -4   6  -8   24.84    0.94
  -4   6  -8   24.77    0.93
  -5  -6  -8   12.42    0.52
  -5  -6  -8   12.73    0.55
  -5  -6  -8   12.37    0.54
   5  -6   8   13.15    0.53
  -5   6  -8   12.50    0.51
  -5   6  -8   11.84    0.51
   7  -7  -8    4.90    0.30
  -7  -7   8    4.45    0.27
  -7  -7   8    4.36    0.26
  -7   7   8    5.07    0.27
  -6  -7   8   18.03    0.73
   6  -7  -8   18.00    0.71
  -6  -7   8   17.79    0.71
  -6  -7   8   17.32    0.72
   6   7  -8   17.76    0.71
  -6   7   8   18.30    0.72
  -6   7   8   18.28    0.67
  -5  -7   8    0.23    0.15
   5  -7  -8    0.03    0.14
  -5  -7   8    0.15    0.13
  -5  -7   8   -0.11    0.13
   5  -7  -8   -0.05    0.11
  -5   7   8    0.05    0.14
  -5   7   8   -0.14    0.10
   5   7  -8   -0.14    0.14
   5   7  -8    0.34    0.29
   4  -7  -8    4.55    0.34
  -4  -7   8    5.16    0.45
   4  -7  -8    5.50    0.48
  -4  -7   8    5.38    0.39
  -4  -7   8    5.44    0.32
  -4  -7   8    5.00    0.39
   4   7  -8    5.26    0.43
  -4   7   8    4.74    0.38
  -4   7   8    4.48    0.33
   4   7  -8    5.29    0.53
  -3  -7   8   17.14    0.70
   3  -7  -8   16.77    0.78
   3  -7  -8   16.70    0.73
   3  -7  -8   16.63    0.72
  -3  -7   8   17.37    0.78
   3  -7  -8   16.32    0.72
  -3  -7   8   16.71    0.78
  -3  -7   8   17.26    0.79
   3   7  -8   15.60    1.01
  -3   7   8   16.63    0.68
  -3   7   8   17.22    0.75
  -3   7   8   17.09    0.92
  -3   7   8   17.20    0.72
   3   7  -8   18.16    0.75
   3   7  -8   16.85    0.77
   2  -7  -8    6.44    0.48
  -2  -7   8    6.68    0.48
   2  -7  -8    6.87    0.42
  -2  -7   8    7.55    0.42
   2  -7  -8    6.90    0.42
  -2  -7   8    7.25    0.46
   2  -7  -8    6.24    0.47
   2  -7  -8    6.90    0.39
  -2  -7   8    7.10    0.46
   2   7  -8    6.60    0.43
   2   7  -8    7.49    0.46
   2   7  -8    7.12    0.46
   2   7  -8    6.96    0.59
  -2   7   8    6.55    0.41
  -2   7   8    6.59    0.47
  -2   7   8    6.69    0.52
  -2   7   8    6.56    0.39
  -1  -7   8    6.21    0.42
  -1  -7   8    6.29    0.44
   1  -7  -8    6.07    0.42
   1  -7  -8    6.49    0.41
  -1  -7   8    5.90    0.47
  -1  -7   8    6.32    0.44
   1  -7  -8    6.17    0.45
   1  -7  -8    5.99    0.36
   1  -7  -8    6.15    0.41
  -1   7   8    6.37    0.47
   1   7  -8    6.66    0.44
   1   7  -8    6.68    0.58
  -1   7   8    6.42    0.40
  -1   7   8    5.85    0.53
   1   7  -8    6.30    0.40
   1   7  -8    6.22    0.42
  -1   7   8    6.35    0.38
   0  -7  -8    0.97    0.21
   0  -7  -8    1.13    0.22
   0  -7  -8    0.72    0.21
   0  -7  -8    0.73    0.20
   0  -7   8    0.88    0.22
   0  -7   8    1.16    0.26
   0  -7   8    0.94    0.20
   0  -7   8    0.52    0.16
   0   7  -8    1.06    0.40
   0   7   8    0.68    0.20
   0   7   8    0.89    0.19
   0   7   8    0.64    0.22
   0   7  -8    0.57    0.16
   0   7  -8    0.62    0.18
   0   7  -8    0.87    0.21
   1  -7   8   63.22    2.34
  -1  -7  -8   67.25    2.34
   1  -7   8   70.30    2.42
  -1  -7  -8   69.16    2.38
   1  -7   8   65.97    2.37
  -1  -7  -8   67.34    2.33
  -1  -7  -8   70.97    2.39
  -1   7  -8   65.30    2.34
  -1   7  -8   68.46    2.28
  -1   7  -8   68.00    2.34
   1   7   8   67.33    2.31
   2  -7   8    0.13    0.17
  -2  -7  -8    0.38    0.19
   2  -7   8    0.19    0.15
  -2  -7  -8    0.21    0.15
   2  -7   8    0.04    0.20
  -2  -7  -8    0.27    0.17
  -2   7  -8    0.24    0.14
  -2   7  -8    0.45    0.17
  -2   7  -8    0.56    0.15
   2   7   8    0.26    0.21
   3  -7   8    3.30    0.33
  -3  -7  -8    3.48    0.30
  -3  -7  -8    3.43    0.28
   3  -7   8    2.83    0.31
  -3  -7  -8    3.78    0.34
  -3  -7  -8    3.36    0.32
   3  -7   8    3.98    0.34
  -3   7  -8    4.10    0.32
  -3   7  -8    3.52    0.26
  -3   7  -8    3.32    0.30
  -4  -7  -8    7.84    0.42
  -4  -7  -8    7.26    0.38
   4  -7   8    7.42    0.43
   4  -7   8    8.03    0.41
  -4  -7  -8    7.24    0.41
   4  -7   8    7.62    0.40
  -4   7  -8    8.14    0.39
  -4   7  -8    7.98    0.39
   5  -7   8    0.84    0.13
  -5  -7  -8    0.90    0.19
  -5  -7  -8    1.19    0.21
  -6  -8   8    0.43    0.13
   6  -8  -8    0.48    0.12
  -6  -8   8    0.46    0.13
  -6  -8   8    0.29    0.12
   6   8  -8    0.24    0.15
  -6   8   8    0.31    0.09
  -5  -8   8    3.39    0.28
   5  -8  -8    3.55    0.25
  -5  -8   8    3.23    0.29
   5  -8  -8    3.95    0.25
  -5  -8   8    3.42    0.29
  -5   8   8    3.09    0.27
   5   8  -8    2.91    0.28
  -5   8   8    3.68    0.24
  -4  -8   8    0.64    0.15
  -4  -8   8    0.48    0.14
   4  -8  -8    0.36    0.13
   4  -8  -8    0.58    0.12
   4   8  -8    0.89    0.18
   4   8  -8    0.80    0.22
  -4   8   8    0.45    0.12
  -4   8   8    0.48    0.14
   4   8  -8    0.71    0.16
   4   8  -8    0.87    0.31
   3  -8  -8    7.60    0.44
  -3  -8   8    6.94    0.47
   3  -8  -8    7.25    0.41
  -3  -8   8    7.55    0.44
  -3  -8   8    7.16    0.36
   3  -8  -8    6.55    0.40
  -3  -8   8    8.82    0.55
   3  -8  -8    7.28    0.43
  -3   8   8    7.18    0.44
   3   8  -8    7.29    0.43
   3   8  -8    7.26    0.62
  -3   8   8    6.56    0.77
   3   8  -8    7.92    0.46
  -3   8   8    6.80    0.43
   3   8  -8    7.57    0.44
  -3   8   8    6.54    0.45
   2  -8  -8    3.60    0.36
  -2  -8   8    3.59    0.34
   2  -8  -8    2.71    0.39
   2  -8  -8    3.53    0.30
   2  -8  -8    3.49    0.27
  -2  -8   8    3.23    0.31
   2  -8  -8    3.34    0.29
  -2  -8   8    3.13    0.33
   2   8  -8    4.12    0.49
   2   8  -8    3.25    0.34
  -2   8   8    3.71    0.30
   2   8  -8    2.97    0.51
  -2   8   8    3.30    0.48
   2   8  -8    3.43    0.32
  -2   8   8    3.13    0.26
  -1  -8   8    2.31    0.31
  -1  -8   8    1.49    0.31
  -1  -8   8    1.83    0.25
   1  -8  -8    1.87    0.33
   1  -8  -8    2.27    0.30
   1  -8  -8    2.12    0.27
   1  -8  -8    1.71    0.30
   1  -8  -8    1.75    0.23
  -1  -8   8    1.74    0.31
   1   8  -8    1.51    0.29
  -1   8   8    1.78    0.36
   1   8  -8    1.85    0.29
   1   8  -8    1.68    0.39
  -1   8   8    1.58    0.25
  -1   8   8    1.44    0.27
   1   8  -8    1.88    0.27
   0  -8  -8   47.44    1.68
   0  -8  -8   44.70    1.68
   0  -8   8   47.11    1.66
   0  -8   8   47.66    1.71
   0  -8  -8   46.68    1.64
   0  -8   8   50.47    3.39
   0  -8  -8   47.77    1.65
   0   8  -8   45.89    1.62
   0   8  -8   44.75    1.66
   0   8  -8   44.08    1.69
   0   8   8   46.06    1.73
   0   8  -8   42.84    1.88
   0   8   8   44.72    1.73
   0   8   8   45.40    3.06
  -1  -8  -8    7.99    0.60
  -1  -8  -8    8.17    0.52
   1  -8   8    7.89    0.62
   1  -8   8    9.55    0.61
  -1  -8  -8    8.60    0.47
   1   8   8    8.64    0.56
   1   8   8    9.57    0.49
  -1   8  -8    8.74    0.60
  -1   8  -8    8.72    0.47
  -1   8  -8    8.67    0.42
  -1   8  -8    9.45    0.52
  -2  -8  -8   12.32    0.59
  -2  -8  -8   11.85    0.54
   2  -8   8   11.96    0.57
   2  -8   8   12.60    0.60
   2  -8   8   12.41    0.58
  -2  -8  -8   12.08    0.55
  -2  -8  -8   13.17    0.60
  -2   8  -8   12.21    0.57
  -2   8  -8   12.18    0.54
   2   8   8   10.52    0.69
  -2   8  -8   11.55    0.55
  -3  -8  -8    8.99    0.45
  -3  -8  -8    8.49    0.44
  -3  -8  -8    8.29    0.41
   3  -8   8    8.31    0.43
  -3  -8  -8    8.35    0.41
   3  -8   8    8.40    0.43
   3  -8   8    8.35    0.43
  -3   8  -8    8.01    0.41
  -3   8  -8    8.02    0.41
  -3   8  -8    8.17    0.38
   4  -8   8    0.59    0.14
   4  -8   8    0.67    0.15
  -4  -8  -8    0.42    0.13
   4  -8   8    0.41    0.12
  -4  -8  -8    0.57    0.17
  -4  -8  -8    0.50    0.13
  -4   8  -8    0.29    0.12
  -4   8  -8    0.78    0.19
  -5  -9   8   10.05    0.44
   5  -9  -8    9.54    0.41
  -5  -9   8   10.10    0.43
   5   9  -8   10.25    0.45
  -5   9   8    9.93    0.43
  -5   9   8    9.99    0.41
  -4  -9   8    3.50    0.28
   4  -9  -8    3.00    0.22
   4  -9  -8    2.88    0.23
  -4  -9   8    3.18    0.25
  -4   9   8    2.83    0.25
   4   9  -8    3.38    0.28
   4   9  -8    3.21    0.49
  -4   9   8    2.82    0.22
  -4   9   8    2.75    0.19
  -3  -9   8   13.04    0.59
   3  -9  -8   13.68    0.61
   3  -9  -8   13.12    0.55
  -3  -9   8   13.50    0.61
  -3  -9   8   12.60    0.60
   3  -9  -8   13.10    0.57
   3   9  -8   13.58    0.60
  -3   9   8   13.99    0.57
   3   9  -8   13.61    0.61
   3   9  -8   14.14    0.59
  -3   9   8   14.28    0.60
  -3   9   8   14.17    0.55
   2  -9  -8   19.26    0.72
  -2  -9   8   19.83    0.80
  -2  -9   8   18.12    0.79
   2  -9  -8   18.98    0.77
  -2  -9   8   19.23    0.71
  -2  -9   8   19.74    0.80
   2  -9  -8   19.16    0.90
   2  -9  -8   19.47    0.80
   2  -9  -8   19.15    0.77
  -2  -9   8   19.38    0.79
   2   9  -8   19.33    0.78
  -2   9   8   19.87    0.74
   2   9  -8   19.56    0.79
   2   9  -8   19.96    0.77
  -2   9   8   18.78    0.76
   2   9  -8   18.49    1.15
  -2   9   8   18.38    0.77
  -1  -9   8    1.12    0.21
   1  -9  -8    1.67    0.28
   1  -9  -8    1.07    0.25
   1  -9  -8    1.23    0.28
   1  -9  -8    1.50    0.22
   1  -9  -8    1.44    0.22
  -1  -9   8    1.56    0.27
  -1  -9   8    1.39    0.27
  -1   9   8    1.56    0.24
  -1   9   8    1.70    0.44
   1   9  -8    1.58    0.22
  -1   9   8    1.63    0.22
   1   9  -8    1.33    0.57
   1   9  -8    1.58    0.25
   0  -9  -8    6.59    0.40
   0  -9   8    7.17    0.43
   0  -9  -8    6.61    0.38
   0  -9  -8    6.25    0.42
   0  -9  -8    6.24    0.36
   0  -9   8    6.75    0.38
   0   9  -8    7.08    0.40
   0   9  -8    7.12    0.39
   0   9   8    6.56    0.37
   0   9   8    7.76    0.45
   0   9   8    5.56    0.52
   0   9  -8    6.88    0.36
  -1  -9  -8    1.58    0.21
  -1  -9  -8    1.58    0.24
  -1  -9  -8    1.50    0.21
   1  -9   8    1.41    0.20
   1  -9   8    1.73    0.24
  -1   9  -8    1.76    0.24
  -1   9  -8    1.34    0.18
  -1   9  -8    1.28    0.21
  -1   9  -8    1.54    0.27
   2  -9   8    0.84    0.18
  -2  -9  -8    0.93    0.18
   2  -9   8    1.19    0.21
  -2  -9  -8    1.03    0.19
  -2  -9  -8    0.97    0.21
  -2  -9  -8    1.06    0.19
  -2   9  -8    1.23    0.25
  -2   9  -8    1.04    0.20
  -2   9  -8    1.16    0.17
  -3  -9  -8   15.59    0.62
   3  -9   8   15.64    0.60
   3  -9   8   14.14    0.58
  -3  -9  -8   14.98    0.60
  -3  -9  -8   15.00    0.59
   3  -9   8   16.14    0.64
  -3   9  -8   15.62    0.57
  -3   9  -8   15.35    0.60
  -4 -10   8    4.29    0.28
   4 -10  -8    4.15    0.22
  -4 -10   8    5.07    0.31
   4 -10  -8    4.46    0.27
  -4  10   8    4.47    0.26
   4  10  -8    4.15    0.27
  -3 -10   8    1.06    0.19
  -3 -10   8    1.18    0.23
   3 -10  -8    1.46    0.22
  -3 -10   8    1.11    0.19
   3 -10  -8    1.15    0.18
  -3  10   8    1.38    0.17
  -3  10   8    1.52    0.15
   3  10  -8    1.57    0.20
  -3  10   8    1.38    0.32
  -2 -10   8   18.33    0.74
  -2 -10   8   19.90    0.79
  -2 -10   8   17.94    0.74
   2 -10  -8   19.47    0.75
   2 -10  -8   19.24    0.75
   2 -10  -8   18.82    0.72
  -2 -10   8   19.10    0.75
  -2  10   8   20.03    0.71
   2  10  -8   18.57    0.72
   2  10  -8   17.82    0.73
  -2  10   8   19.61    0.73
  -2  10   8   20.82    0.85
  -1 -10   8    0.54    0.16
   1 -10  -8    0.11    0.15
   1 -10  -8    0.22    0.12
   1 -10  -8    0.43    0.11
   1 -10  -8    0.26    0.15
  -1 -10   8    0.47    0.14
  -1 -10   8    0.15    0.12
   1  10  -8    0.23    0.10
  -1  10   8    0.22    0.09
   1  10  -8    0.16    0.13
  -1  10   8    0.42    0.16
   0 -10  -8   20.83    0.82
   0 -10  -8   22.19    0.85
   0 -10   8   21.61    0.85
   0 -10   8   21.82    0.80
   0 -10  -8   22.91    0.86
   0 -10  -8   22.16    0.82
   0 -10   8   23.08    0.85
   0  10  -8   22.29    0.80
   0  10  -8   22.44    0.86
   0  10  -8   21.64    0.83
   0  10   8   22.91    0.81
  -1 -10  -8   34.39    1.22
   1 -10   8   30.04    1.10
  -1 -10  -8   30.40    1.10
  -1 -10  -8   29.69    1.07
   1 -10   8   30.17    1.06
   1 -10   8   29.78    1.09
  -1 -10  -8   30.79    1.07
   1  10   8   30.40    1.06
  -1  10  -8   27.52    1.06
  -1  10  -8   29.39    1.07
  -1  10  -8   30.76    1.09
   2 -10   8    0.24    0.11
  -2 -10  -8    0.53    0.15
  -2 -10  -8    0.26    0.17
   2 -10   8    0.34    0.12
  -2 -10  -8    0.28    0.10
  -2 -10  -8    0.49    0.13
  -2  10  -8    0.38    0.10
  -2  10  -8    0.25    0.09
  -2 -11   8    3.89    0.24
  -2 -11   8    4.26    0.23
   2 -11  -8    3.87    0.26
  -2  11   8    3.71    0.25
   2  11  -8    3.76    0.26
  -2  11   8    4.39    0.21
   2  11  -8    4.08    0.22
   1 -11  -8    1.46    0.21
  -1 -11   8    1.61    0.17
  -1 -11   8    1.44    0.21
  -1  11   8    1.17    0.15
   1  11  -8    1.03    0.15
   1  11  -8    1.36    0.19
   1  11  -8    1.49    0.18
   0 -11  -8    7.92    0.35
   0 -11  -8    7.51    0.33
   0 -11   8    7.93    0.35
   0 -11   8    7.72    0.35
   0 -11  -8    7.89    0.37
   0  11  -8    7.94    0.34
   0  11  -8    7.59    0.31
   0  11   8    7.80    0.33
   0  11  -8    8.41    0.36
   8   0  -9    1.73    0.22
  -8   0   9    1.64    0.24
   8   0  -9    1.68    0.18
  -7   0   9    1.89    0.40
   6   0  -9    0.34    0.36
  -6   0   9   -0.02    0.26
  -6   0   9    0.07    0.17
  -5   0   9   12.97    0.72
  -5   0   9   13.98    0.70
   5   0  -9   13.79    0.82
   4   0  -9   -0.14    0.23
   4   0  -9    0.01    0.12
  -4   0   9    0.25    0.24
  -4   0   9    0.12    0.18
  -4   0   9   -0.03    0.17
   4   0  -9    0.57    0.24
   4   0  -9   -0.06    0.18
   3   0  -9    1.35    0.30
  -3   0   9    0.88    0.31
  -3   0   9    1.08    0.28
  -3   0   9    0.62    0.22
   3   0  -9    0.76    0.26
   3   0  -9    1.16    0.24
   3   0  -9    0.79    0.20
   2   0  -9    4.80    0.35
   2   0  -9    5.73    0.40
  -2   0   9    4.99    0.34
   2   0  -9    5.29    0.55
  -2   0   9    5.61    0.49
   2   0  -9    5.55    0.42
  -2   0   9    4.75    0.35
  -2   0   9    5.49    0.51
   1   0  -9   20.08    0.80
   1   0  -9   21.04    0.86
  -1   0   9   21.25    0.84
   1   0  -9   20.43    0.88
  -1   0   9   20.64    0.80
   1   0  -9   20.77    0.88
   0   0  -9   11.57    0.62
   0   0   9   11.77    0.63
   0   0  -9   11.71    0.58
   0   0   9   11.97    0.55
   0   0  -9   12.57    0.61
   0   0   9   11.03    0.57
   0   0  -9   12.83    0.61
   1   0   9    9.22    0.50
  -1   0  -9    8.69    0.63
  -1   0  -9    9.05    0.50
  -1   0  -9    8.29    0.52
   1   0   9    9.01    0.56
   1   0   9    8.44    0.46
  -1   0  -9    7.30    0.59
  -1   0  -9    8.18    0.72
  -1   0  -9    8.73    0.48
  -2   0  -9    6.34    0.52
  -2   0  -9    7.39    0.47
   2   0   9    7.07    0.44
   2   0   9    7.03    0.52
  -2   0  -9    7.66    0.43
   2   0   9    7.10    0.46
  -2   0  -9    6.56    0.54
  -2   0  -9    7.00    0.47
  -2   0  -9    6.44    0.48
  -3   0  -9    1.70    0.39
   3   0   9    2.04    0.33
  -3   0  -9    1.72    0.33
   3   0   9    2.18    0.43
  -3   0  -9    1.92    0.34
  -3   0  -9    2.56    0.42
   4   0   9    6.37    0.65
   4   0   9    7.58    0.45
  -4   0  -9    7.91    0.51
  -4   0  -9    8.57    0.74
  -4   0  -9    7.41    0.52
   4   0   9    6.97    0.47
   5   0   9   19.69    0.76
  -5   0  -9   18.84    0.74
  -5   0  -9   18.95    0.77
  -5   0  -9   19.24    0.77
  -5   0  -9   17.23    0.80
  -6   0  -9    1.50    0.23
  -6   0  -9    1.30    0.22
   6   0   9    1.68    0.23
   6   0   9    1.93    0.34
  -8  -1   9   13.30    0.58
   8  -1  -9   12.91    0.51
   8  -1  -9   13.10    0.56
  -8   1   9   12.47    0.55
   8   1  -9   13.10    0.56
   8   1  -9   13.03    0.51
  -7  -1   9   -0.01    0.19
  -7  -1   9    0.07    0.13
  -7  -1   9   -0.03    0.18
   7   1  -9    0.02    0.15
  -7   1   9   -0.06    0.14
  -6  -1   9    2.08    0.34
  -6  -1   9    2.43    0.48
  -6  -1   9    2.12    0.38
  -6   1   9    2.46    0.33
   6   1  -9    2.24    0.51
  -5  -1   9    8.16    0.53
   5  -1  -9    6.75    0.60
  -5  -1   9    8.38    0.54
   5  -1  -9    7.75    0.72
   5   1  -9    7.65    0.60
  -5   1   9    8.86    0.52
  -5   1   9    7.97    0.47
  -4  -1   9   12.20    0.65
   4  -1  -9   12.68    0.57
   4  -1  -9   12.31    0.65
   4  -1  -9   12.54    0.77
   4  -1  -9   12.07    0.67
  -4  -1   9   11.61    0.63
  -4  -1   9   12.16    0.66
  -4   1   9   12.49    0.63
   4   1  -9   12.43    0.59
   4   1  -9   12.87    0.73
  -4   1   9   13.37    0.60
   4   1  -9   13.18    0.67
   3  -1  -9   10.20    0.49
   3  -1  -9   10.03    0.56
   3  -1  -9    8.82    0.69
   3  -1  -9    9.32    0.66
  -3  -1   9   10.86    0.57
   3   1  -9   10.08    0.50
  -3   1   9   10.59    0.51
   3   1  -9   11.06    0.57
   3   1  -9   11.28    0.68
   3   1  -9    9.63    0.63
   2  -1  -9   31.48    1.15
  -2  -1   9   30.86    1.14
   2  -1  -9   34.48    1.25
   2  -1  -9   32.56    1.22
   2  -1  -9   30.28    1.27
  -2  -1   9   32.91    1.20
  -2  -1   9   33.18    1.24
  -2  -1   9   29.21    1.25
  -2   1   9   33.97    1.20
   2   1  -9   32.58    1.17
  -2   1   9   31.22    1.25
   2   1  -9   31.36    1.23
   2   1  -9   32.25    1.25
  -2   1   9   31.53    1.15
   1  -1  -9   40.45    1.48
  -1  -1   9   38.84    1.41
   1  -1  -9   40.71    1.50
   1  -1  -9   41.39    1.47
  -1  -1   9   39.02    1.56
  -1  -1   9   39.55    1.45
   1  -1  -9   39.79    1.50
  -1   1   9   40.41    1.41
   1   1  -9   39.78    1.49
  -1   1   9   39.78    1.44
   1   1  -9   39.17    1.40
   1   1  -9   39.85    1.50
  -1   1   9   41.99    1.55
   0  -1  -9   29.13    1.21
   0  -1  -9   31.65    1.17
   0  -1   9   30.13    1.25
   0  -1   9   30.01    1.13
   0  -1  -9   30.44    1.16
   0  -1   9   32.65    1.17
   0  -1  -9   27.41    1.26
   0  -1  -9   30.31    1.24
   0  -1  -9   30.44    1.21
   0   1  -9   30.54    1.20
   0   1  -9   29.64    1.15
   0   1   9   30.58    1.12
   0   1   9   30.62    1.15
   0   1  -9   32.09    1.19
   0   1   9   30.45    1.23
   1  -1   9    3.58    0.35
   1  -1   9    3.50    0.39
  -1  -1  -9    3.48    0.30
  -1  -1  -9    3.57    0.55
  -1  -1  -9    3.91    0.50
  -1  -1  -9    3.55    0.36
  -1  -1  -9    3.31    0.52
  -1  -1  -9    3.34    0.35
   1  -1   9    3.36    0.32
   1   1   9    3.49    0.34
  -1   1  -9    3.56    0.34
  -1   1  -9    3.37    0.55
  -1   1  -9    2.45    0.48
   1   1   9    3.61    0.34
  -1   1  -9    3.39    0.37
  -1   1  -9    3.57    0.36
   1   1   9    3.29    0.35
  -2  -1  -9    3.33    0.39
  -2  -1  -9    3.47    0.41
  -2  -1  -9    3.04    0.36
  -2  -1  -9    3.35    0.38
   2  -1   9    3.74    0.38
   2  -1   9    3.92    0.36
   2  -1   9    3.95    0.45
  -2  -1  -9    4.02    0.47
  -2  -1  -9    3.94    0.31
  -2   1  -9    3.66    0.38
   2   1   9    3.83    0.36
  -2   1  -9    4.33    0.45
   2   1   9    3.74    0.40
  -2   1  -9    4.15    0.35
   2   1   9    3.98    0.35
  -2   1  -9    3.71    0.38
   3  -1   9   24.83    0.97
   3  -1   9   23.66    1.00
   3  -1   9   23.61    1.02
   3  -1   9   24.74    1.14
  -3  -1  -9   23.36    1.00
  -3  -1  -9   25.67    1.05
  -3  -1  -9   25.53    1.06
  -3  -1  -9   23.69    1.01
  -3  -1  -9   24.66    0.99
  -3   1  -9   23.63    1.07
  -3   1  -9   23.65    1.03
  -3   1  -9   24.27    1.06
  -3   1  -9   25.31    0.99
   3   1   9   23.65    1.09
   3   1   9   25.26    0.97
   3   1   9   23.92    1.00
   4  -1   9    4.98    0.61
  -4  -1  -9    4.17    0.44
   4  -1   9    5.20    0.37
   4  -1   9    4.93    0.40
  -4  -1  -9    5.46    0.42
  -4  -1  -9    5.37    0.44
   4   1   9    5.21    0.55
  -4   1  -9    4.85    0.43
  -4   1  -9    5.07    0.63
   4   1   9    5.34    0.52
  -4   1  -9    4.65    0.42
   5  -1   9    3.88    0.30
  -5  -1  -9    3.55    0.33
  -5  -1  -9    3.89    0.38
  -5  -1  -9    3.68    0.34
  -5  -1  -9    4.35    0.32
  -5   1  -9    4.04    0.31
  -5   1  -9    4.00    0.37
   5   1   9    3.97    0.33
  -5   1  -9    3.75    0.39
  -5   1  -9    3.38    0.27
   6  -1   9    6.82    0.35
   6  -1   9    6.31    0.36
  -6  -1  -9    7.02    0.34
  -6  -1  -9    6.91    0.36
   6   1   9    6.99    0.34
  -8  -2   9    6.07    0.35
  -8  -2   9    5.57    0.42
  -8  -2   9    5.55    0.39
   8  -2  -9    5.43    0.32
   8  -2  -9    5.36    0.27
   8   2  -9    5.35    0.29
  -8   2   9    5.42    0.43
  -7  -2   9    0.47    0.18
   7  -2  -9    0.65    0.13
  -7  -2   9    0.67    0.18
   7  -2  -9    1.00    0.21
  -7  -2   9    0.56    0.16
   7   2  -9    0.65    0.18
   7   2  -9    1.01    0.22
  -7   2   9    0.53    0.17
  -6  -2   9   14.11    0.70
  -6  -2   9   14.32    0.68
   6  -2  -9   14.02    0.81
   6   2  -9   13.59    0.85
   6   2  -9   14.20    0.70
  -6   2   9   14.54    0.69
  -5  -2   9   48.79    1.78
  -5  -2   9   50.70    1.82
   5  -2  -9   49.02    1.80
   5  -2  -9   48.50    1.79
  -5  -2   9   47.34    1.78
  -5   2   9   49.23    1.78
  -5   2   9   48.40    1.71
   5   2  -9   46.89    1.90
   5   2  -9   48.90    1.80
   4  -2  -9   25.71    1.06
   4  -2  -9   26.12    1.04
   4  -2  -9   25.74    0.97
  -4  -2   9   24.64    1.05
  -4  -2   9   24.89    1.04
   4   2  -9   26.39    1.16
   4   2  -9   25.60    1.06
  -4   2   9   26.67    0.99
   4   2  -9   25.22    1.00
  -4   2   9   24.39    1.03
   3  -2  -9    0.81    0.17
   3  -2  -9    1.02    0.19
   3  -2  -9    1.75    0.34
  -3  -2   9    1.71    0.34
  -3   2   9    1.38    0.24
   3   2  -9    1.22    0.32
   3   2  -9    1.37    0.32
  -3   2   9    1.34    0.25
  -3   2   9    0.91    0.18
   3   2  -9    1.19    0.26
  -2  -2   9   20.74    0.94
  -2  -2   9   21.55    0.89
   2  -2  -9   22.27    0.98
  -2  -2   9   22.46    0.92
  -2  -2   9   19.99    0.93
  -2   2   9   22.54    0.95
  -2   2   9   22.56    0.97
   2   2  -9   21.07    0.93
   2   2  -9   22.50    0.99
   2   2  -9   23.21    1.02
[truncated: 149,429 more chars]
