# Supplementary material for: Crystal structure of (4bS,8aR)-1-isopropyl-4b,8,8-trimethyl-7-oxo-4b,7,8,8a,9,10-hexa­hydro­phenanthren-2-yl acetate
Source: Acta Crystallogr E Crystallogr Commun. 2018 Apr 27;74(Pt 5):728–30. doi: 10.1107/S2056989018005510 (PMC5947497; doi:10.1107/S2056989018005510)
Supplement: Supplementary file 2 [file e-74-00728-Isup2.hkl]

data_I                                                                          
_shelx_title ' cu_16AR006_0m in P2(1)'                                          
_shelx_refln_list_code          4                                               
_shelx_F_calc_maximum       79.24                                               
_exptl_crystal_F_000       368.00                                               
_reflns_d_resolution_high  0.7999                                               
                                                                                
loop_                                                                           
 _space_group_symop_operation_xyz                                               
 'x, y, z'                                                                      
 '-x, y+1/2, -z'                                                                
                                                                                
_cell_length_a     7.4103                                                       
_cell_length_b    10.4681                                                       
_cell_length_c    12.8121                                                       
_cell_angle_alpha  90.000                                                       
_cell_angle_beta  102.235                                                       
_cell_angle_gamma  90.000                                                       
                                                                                
_shelx_F_squared_multiplier     1.000                                           
                                                                                
loop_                                                                           
 _refln_index_h                                                                 
 _refln_index_k                                                                 
 _refln_index_l                                                                 
 _refln_F_squared_calc                                                          
 _refln_F_squared_meas                                                          
 _refln_F_squared_sigma                                                         
 _refln_observed_status                                                         
   1 -13   0          4.37          4.31         0.53 o                         
   0 -12   0          7.25          7.91         0.84 o                         
   1 -12   0         19.81         22.31         0.70 o                         
   2 -12   0         13.69         14.72         0.56 o                         
   3 -12   0         37.46         39.26         0.79 o                         
   1 -11   0         14.72         13.09         0.51 o                         
   2 -11   0          9.38          9.19         0.53 o                         
   3 -11   0         38.47         37.37         0.92 o                         
   4 -11   0         41.03         42.91         0.97 o                         
   0 -10   0        135.86        140.81         2.23 o                         
   1 -10   0         44.40         43.69         0.84 o                         
   2 -10   0        191.72        183.12         2.84 o                         
   3 -10   0         21.61         22.43         0.65 o                         
   4 -10   0         16.91         16.63         0.65 o                         
   5 -10   0         50.13         53.23         1.32 o                         
   1  -9   0        252.79        254.99         2.77 o                         
   2  -9   0        170.50        172.60         2.20 o                         
   3  -9   0         70.85         72.68         1.22 o                         
   4  -9   0         23.60         26.19         0.91 o                         
   5  -9   0         81.13         84.95         2.05 o                         
   6  -9   0         19.38         17.26         0.97 o                         
   0  -8   0        295.91        300.58         4.68 o                         
   1  -8   0        547.10        536.40         5.01 o                         
   2  -8   0        247.49        238.45         2.76 o                         
   3  -8   0        387.60        383.95         4.70 o                         
   4  -8   0         64.94         64.73         1.33 o                         
   5  -8   0         11.65         12.46         0.69 o                         
   6  -8   0         55.92         55.24         1.37 o                         
   7  -8   0          4.20          3.59         0.70 o                         
   1  -7   0         89.69         88.46         1.11 o                         
   2  -7   0         75.01         76.81         1.19 o                         
   3  -7   0        231.53        229.97         3.00 o                         
   4  -7   0         14.28         12.89         0.70 o                         
   5  -7   0        142.66        137.14         2.49 o                         
   6  -7   0        132.51        132.88         2.61 o                         
   7  -7   0         42.55         38.58         1.23 o                         
   0  -6   0        958.46        945.65        30.79 o                         
   1  -6   0        296.53        324.27         4.27 o                         
   2  -6   0         68.23         71.24         1.23 o                         
   3  -6   0         64.92         74.59         1.27 o                         
   4  -6   0        153.59        161.51         3.56 o                         
   5  -6   0         22.48         23.53         0.94 o                         
   6  -6   0         18.16         20.67         1.41 o                         
   7  -6   0         17.43         17.89         0.91 o                         
   8  -6   0         20.15         13.95         1.45 o                         
   3  -5   0        156.39        147.60         1.94 o                         
   4  -5   0         13.26         16.92         0.75 o                         
   5  -5   0         21.22         24.51         0.88 o                         
   6  -5   0         15.33         15.30         0.87 o                         
   7  -5   0        159.58        150.61         2.88 o                         
   8  -5   0         16.98         14.48         1.18 o                         
   1  -4   0        961.24        887.87        30.47 o                         
   2  -4   0         59.79         63.78         2.95 o                         
   3  -4   0        127.24        133.73         7.97 o                         
   4  -4   0         69.75         68.24         1.24 o                         
   5  -4   0          3.47          3.52         0.44 o                         
   6  -4   0         12.25         11.75         0.77 o                         
   7  -4   0          6.48          8.00         0.79 o                         
   8  -4   0         32.37         29.75         1.13 o                         
   1  -3   0        551.48        539.29        17.43 o                         
   2  -3   0         71.61         71.19         2.95 o                         
   3  -3   0       2084.68       1994.19        63.73 o                         
   4  -3   0         62.91         91.75         1.67 o                         
   5  -3   0        124.14        143.60         2.89 o                         
   6  -3   0        112.67        121.40         2.14 o                         
   7  -3   0          0.67          1.31         0.64 o                         
   8  -3   0         19.62         19.74         0.91 o                         
   1  -2   0       1694.56       1672.86        54.29 o                         
   2  -2   0        921.50        892.38        30.47 o                         
   3  -2   0       1601.17       1490.63        48.82 o                         
   4  -2   0         77.73         81.09         1.98 o                         
   5  -2   0        208.07        211.99         2.81 o                         
   6  -2   0         11.79         11.23         0.69 o                         
   7  -2   0         11.01         11.94         0.83 o                         
   8  -2   0         12.20         14.48         0.85 o                         
   1  -1   0        717.23        710.26        23.07 o                         
   2  -1   0         47.55         52.41         2.04 o                         
   3  -1   0        668.43        620.45        20.33 o                         
   4  -1   0        208.08        219.84         7.83 o                         
   5  -1   0          3.50          2.77         0.37 o                         
   6  -1   0         73.19         78.25         1.43 o                         
   7  -1   0        209.43        210.46         3.26 o                         
   8  -1   0          6.26          6.56         0.76 o                         
   9  -1   0          2.19          1.50         0.75 o                         
   1   0   0          0.00          1.23         0.27 o                         
   2   0   0       1125.72       1052.94        34.71 o                         
   3   0   0        189.87        195.11         6.71 o                         
   4   0   0         89.68        103.43         4.08 o                         
   5   0   0         25.22         24.01         0.88 o                         
   6   0   0         44.83         48.61         1.13 o                         
   7   0   0          1.02          2.16         0.41 o                         
   8   0   0        315.19        312.02         5.42 o                         
   9   0   0         50.47         49.76         1.52 o                         
   1   1   0        712.97        670.88        22.53 o                         
   2   1   0         47.04         47.37         1.93 o                         
   3   1   0        668.63        618.47        20.06 o                         
   4   1   0        211.10        215.06         7.56 o                         
   5   1   0          3.54          2.94         0.46 o                         
   6   1   0         72.71         74.47         1.65 o                         
   7   1   0        211.05        210.49         3.25 o                         
   8   1   0          6.40          6.54         0.66 o                         
   0   2   0       2998.73       2730.19        88.19 o                         
   1   2   0       1688.14       1620.87        54.29 o                         
   2   2   0        921.38        988.46        30.79 o                         
   3   2   0       1599.50       1522.75        67.74 o                         
   4   2   0         77.81         77.18         1.69 o                         
   5   2   0        209.70        215.16         3.48 o                         
   6   2   0         11.78         11.79         0.77 o                         
   7   2   0         10.49         12.74         1.10 o                         
   8   2   0         11.89         12.34         0.82 o                         
   1   3   0        553.14        525.99        17.43 o                         
   2   3   0         72.84         73.01         2.90 o                         
   3   3   0       2081.79       1950.04        63.52 o                         
   4   3   0         64.62         95.62         1.72 o                         
   5   3   0        124.45        139.59         2.84 o                         
   6   3   0        112.71        124.42         2.29 o                         
   7   3   0          0.59          0.17         0.61 o                         
   8   3   0         19.34         18.51         1.45 o                         
   0   4   0        737.74        667.93        21.73 o                         
   1   4   0        963.79        966.32        22.06 o                         
   2   4   0         60.74         71.56         2.90 o                         
   3   4   0        126.86        140.82         5.04 o                         
   4   4   0         69.86         69.71         1.20 o                         
   5   4   0          3.32          2.97         0.45 o                         
   6   4   0         12.07         11.23         0.81 o                         
   7   4   0          6.60          8.36         0.82 o                         
   8   4   0         32.95         29.74         1.45 o                         
   1   5   0        767.13        765.05        17.68 o                         
   2   5   0         49.23         45.96         1.42 o                         
   3   5   0        157.81        153.18         2.82 o                         
   4   5   0         12.51         17.19         0.97 o                         
   5   5   0         21.65         26.47         0.96 o                         
   6   5   0         15.28         16.02         1.14 o                         
   7   5   0        158.80        151.55         5.74 o                         
   8   5   0         16.71         15.72         1.13 o                         
   0   6   0        956.43        932.24        30.74 o                         
   1   6   0        295.00        336.27         7.96 o                         
   2   6   0         69.37         70.91         1.40 o                         
   3   6   0         64.68         73.53         1.46 o                         
   4   6   0        153.74        162.03         2.96 o                         
   5   6   0         23.10         25.76         1.92 o                         
   6   6   0         17.84         21.61         1.36 o                         
   7   6   0         17.01         16.52         1.39 o                         
   8   6   0         19.83         19.08         1.77 o                         
   1   7   0         89.10         87.66         1.93 o                         
   2   7   0         75.12         77.02         1.54 o                         
   3   7   0        233.02        231.70         3.72 o                         
   4   7   0         14.20         13.99         0.85 o                         
   5   7   0        143.85        140.19         3.12 o                         
   6   7   0        132.33        131.97         5.07 o                         
   7   7   0         42.46         41.57         1.93 o                         
   0   8   0        298.49        293.83         6.12 o                         
   1   8   0        545.42        534.24         8.12 o                         
   2   8   0        246.04        244.82         4.38 o                         
   3   8   0        388.31        382.55         6.66 o                         
   4   8   0         64.97         64.88         2.09 o                         
   5   8   0         12.02         13.07         0.88 o                         
   6   8   0         55.89         52.54         1.70 o                         
   7   8   0          4.10          3.54         0.75 o                         
   1   9   0        254.88        253.55         4.14 o                         
   2   9   0        170.80        174.62         2.98 o                         
   3   9   0         70.56         70.20         1.82 o                         
   4   9   0         23.27         23.40         0.95 o                         
   5   9   0         80.75         84.76         2.00 o                         
   6   9   0         19.62         18.88         1.29 o                         
   0  10   0        135.78        137.58         3.32 o                         
   1  10   0         44.77         44.15         1.09 o                         
   2  10   0        193.36        192.25         3.48 o                         
   3  10   0         22.16         23.89         0.94 o                         
   4  10   0         16.69         17.64         0.71 o                         
   5  10   0         49.13         52.15         1.69 o                         
   1  11   0         15.15         12.59         0.68 o                         
   2  11   0          9.95          8.93         0.65 o                         
   3  11   0         38.64         38.67         1.09 o                         
   4  11   0         41.16         41.18         1.14 o                         
   0  12   0          7.20          8.67         0.77 o                         
   1  12   0         20.01         21.93         0.78 o                         
   2  12   0         14.15         15.00         0.76 o                         
   3  12   0         37.96         41.31         1.63 o                         
   1  13   0          4.50          4.41         0.57 o                         
  -1 -13   1         11.90         11.91         0.91 o                         
   0 -13   1         75.25         75.50         1.97 o                         
  -3 -12   1         40.06         44.66         1.14 o                         
  -2 -12   1         11.85         10.51         0.52 o                         
  -1 -12   1         19.00         20.74         0.63 o                         
   0 -12   1          0.23          0.93         0.28 o                         
   1 -12   1         41.13         40.13         0.89 o                         
   2 -12   1         11.15         12.08         0.53 o                         
   3 -12   1         18.94         20.27         0.72 o                         
  -4 -11   1         57.24         60.83         1.13 o                         
  -3 -11   1         30.50         35.45         0.83 o                         
  -2 -11   1         14.28         14.85         0.59 o                         
  -1 -11   1         38.52         40.28         0.77 o                         
   0 -11   1          3.23          2.65         0.35 o                         
   1 -11   1         61.50         64.85         0.99 o                         
   2 -11   1          4.69          4.09         0.36 o                         
   3 -11   1         25.72         28.42         0.80 o                         
   4 -11   1          0.75          0.74         0.28 o                         
  -5 -10   1         38.27         39.59         1.10 o                         
  -4 -10   1          6.93          6.14         0.50 o                         
  -3 -10   1         99.88        100.33         1.67 o                         
  -2 -10   1         89.42         79.68         1.30 o                         
  -1 -10   1          9.96         10.87         0.49 o                         
   0 -10   1        231.03        226.00         2.35 o                         
   1 -10   1         50.00         50.83         0.88 o                         
   2 -10   1         75.06         75.38         1.46 o                         
   3 -10   1         66.40         73.13         1.18 o                         
   4 -10   1         30.17         33.41         0.93 o                         
   5 -10   1        103.95        106.01         2.27 o                         
  -6  -9   1          9.69          8.51         0.76 o                         
  -5  -9   1        130.92        137.76         2.61 o                         
  -4  -9   1         17.93         21.38         1.37 o                         
  -3  -9   1         52.62         53.79         1.09 o                         
  -2  -9   1        277.15        289.20         3.25 o                         
  -1  -9   1        281.58        278.41         3.13 o                         
   0  -9   1        188.79        190.61         2.05 o                         
   1  -9   1         92.19         87.35         1.24 o                         
   2  -9   1         17.84         17.53         0.65 o                         
   3  -9   1         46.64         45.47         0.93 o                         
   4  -9   1         88.66         91.64         1.49 o                         
   5  -9   1         25.81         28.02         0.95 o                         
   6  -9   1         41.46         42.25         2.23 o                         
  -7  -8   1         11.40         11.14         1.56 o                         
  -6  -8   1         72.32         72.42         1.60 o                         
  -5  -8   1         53.07         51.85         1.73 o                         
  -4  -8   1        133.52        130.28         2.01 o                         
  -3  -8   1         48.80         48.44         1.21 o                         
  -2  -8   1        238.77        242.57         2.79 o                         
  -1  -8   1        121.83        111.52         1.54 o                         
   0  -8   1         15.65         14.92         0.51 o                         
   1  -8   1         38.51         37.36         0.87 o                         
   2  -8   1       1120.45       1080.01        12.49 o                         
   3  -8   1        208.38        199.98         2.68 o                         
   4  -8   1         62.91         65.66         1.25 o                         
   5  -8   1        143.76        137.16         2.39 o                         
   6  -8   1         24.41         24.88         1.74 o                         
   7  -8   1          2.19          2.20         0.64 o                         
  -7  -7   1         17.49         16.76         0.77 o                         
  -6  -7   1          2.83          2.49         0.50 o                         
  -5  -7   1          5.36          3.41         0.46 o                         
  -4  -7   1        212.72        208.89         2.96 o                         
  -3  -7   1        106.39        111.42         1.91 o                         
  -2  -7   1        399.36        397.15         4.33 o                         
  -1  -7   1         79.03         77.59         1.06 o                         
   0  -7   1        246.44        246.95         2.63 o                         
   1  -7   1        147.31        152.16         1.78 o                         
   2  -7   1        839.89        850.50        16.32 o                         
   3  -7   1        124.44        119.16         1.88 o                         
   4  -7   1         48.28         52.56         1.08 o                         
   5  -7   1        274.32        280.79         5.09 o                         
   6  -7   1          9.63          9.58         0.81 o                         
   7  -7   1          0.63          1.02         0.70 o                         
  -7  -6   1         23.09         23.14         1.16 o                         
  -6  -6   1         50.90         39.37         1.47 o                         
  -5  -6   1        282.60        261.99         4.25 o                         
  -4  -6   1          6.30          5.12         0.46 o                         
  -3  -6   1         75.71         65.52         1.24 o                         
  -2  -6   1        159.44        170.19         2.27 o                         
  -1  -6   1        467.70        517.58         6.54 o                         
   0  -6   1        140.60        146.47         2.29 o                         
   1  -6   1        226.18        249.43         3.35 o                         
   2  -6   1        113.16        120.24         1.85 o                         
   3  -6   1         55.38         52.87         1.00 o                         
   4  -6   1          4.82          4.77         0.43 o                         
   5  -6   1         60.70         53.83         1.23 o                         
   6  -6   1         11.42         13.57         0.84 o                         
   7  -6   1         55.10         54.96         1.49 o                         
  -8  -5   1         12.39          8.53         1.07 o                         
  -7  -5   1          9.24         11.18         0.82 o                         
  -6  -5   1         41.24         37.64         1.18 o                         
  -5  -5   1         28.92         27.95         0.96 o                         
  -4  -5   1         31.16         33.16         1.00 o                         
  -3  -5   1        155.75        149.28         2.24 o                         
   2  -5   1         88.30         72.60         2.79 o                         
   3  -5   1        207.56        188.14         2.24 o                         
   4  -5   1         19.53         14.34         0.64 o                         
   5  -5   1        239.18        230.49         3.06 o                         
   6  -5   1        113.14         97.09         2.07 o                         
   7  -5   1          1.20          0.95         0.42 o                         
   8  -5   1          2.51          3.43         0.75 o                         
  -8  -4   1         10.03          9.87         1.18 o                         
  -7  -4   1         17.92         19.57         0.94 o                         
  -6  -4   1         46.81         41.95         1.28 o                         
  -5  -4   1         60.20         62.41         1.28 o                         
  -4  -4   1          0.93          2.18         0.40 o                         
  -3  -4   1          3.40          3.59         1.18 o                         
  -2  -4   1        125.05        112.49         4.40 o                         
   1  -4   1        136.36        131.64         5.20 o                         
   2  -4   1        107.81        109.54         4.35 o                         
   3  -4   1         82.19         92.64         2.29 o                         
   4  -4   1         73.02         72.88         1.27 o                         
   5  -4   1        120.45        119.20         1.93 o                         
   6  -4   1        230.29        207.94         3.12 o                         
   7  -4   1          1.46          1.85         0.45 o                         
   8  -4   1         17.94         18.32         0.91 o                         
  -8  -3   1         37.93         39.06         1.28 o                         
  -7  -3   1          4.13          3.49         0.64 o                         
  -6  -3   1         22.93         19.26         0.89 o                         
  -5  -3   1        291.58        301.34         5.62 o                         
  -4  -3   1        160.77        157.51         2.49 o                         
  -3  -3   1        702.52        741.21        23.76 o                         
  -2  -3   1        353.74        358.13        11.96 o                         
  -1  -3   1         10.31         14.16         1.07 o                         
   1  -3   1        439.65        407.27        13.57 o                         
   2  -3   1         20.61         26.34         1.56 o                         
   3  -3   1        767.54        771.41        25.53 o                         
   4  -3   1        324.49        326.54         4.38 o                         
   5  -3   1         57.77         58.23         1.22 o                         
   6  -3   1          0.71          1.02         0.41 o                         
   7  -3   1         19.38         15.11         0.79 o                         
   8  -3   1          3.75          2.73         0.46 o                         
  -9  -2   1         39.29         41.28         1.33 o                         
  -8  -2   1         22.07         20.42         1.35 o                         
  -7  -2   1          0.51          1.38         0.48 o                         
  -6  -2   1        138.70        147.09         2.27 o                         
  -5  -2   1          4.07          6.55         0.52 o                         
  -4  -2   1        115.29        132.02         3.60 o                         
  -3  -2   1        139.73        148.01         5.53 o                         
  -2  -2   1        132.06        132.40         4.72 o                         
  -1  -2   1        146.46        151.44         4.99 o                         
   1  -2   1         78.42         78.27         2.90 o                         
   2  -2   1        401.40        376.80        12.61 o                         
   3  -2   1        300.98        334.53        11.21 o                         
   4  -2   1        590.99        611.45         9.66 o                         
   5  -2   1         32.49         30.85         0.92 o                         
   6  -2   1         37.70         37.74         0.97 o                         
   7  -2   1          4.47          4.35         0.65 o                         
   8  -2   1         56.00         59.79         1.60 o                         
  -9  -1   1         33.96         34.02         1.21 o                         
  -8  -1   1        133.03        146.83         3.25 o                         
  -7  -1   1         54.31         56.77         1.53 o                         
  -6  -1   1        254.66        244.76         3.72 o                         
  -5  -1   1         82.16         78.34         1.51 o                         
  -4  -1   1        123.86        127.94         4.94 o                         
  -3  -1   1        269.94        264.58         8.80 o                         
  -2  -1   1       2182.22       2094.02        67.43 o                         
  -1  -1   1       1244.63       1141.88        37.77 o                         
   1  -1   1       3774.13       3393.89       111.53 o                         
   2  -1   1        828.91        882.99        28.59 o                         
   3  -1   1        392.90        358.51        12.12 o                         
   4  -1   1        150.82        153.57         2.91 o                         
   5  -1   1        155.82        152.24         2.28 o                         
   6  -1   1         12.17         12.80         0.65 o                         
   7  -1   1          0.92          2.17         0.45 o                         
   8  -1   1         63.09         66.87         1.73 o                         
  -9   0   1         12.40         15.32         0.85 o                         
  -8   0   1         63.34         63.26         1.52 o                         
  -7   0   1        234.60        235.05         3.88 o                         
  -6   0   1         66.54         65.45         1.66 o                         
  -5   0   1         51.91         55.34         1.30 o                         
  -4   0   1         61.20         57.99         2.57 o                         
  -3   0   1          1.01          0.86         0.54 o                         
  -2   0   1       2853.79       2567.49        83.42 o                         
   0   0   1          0.26          4.99         0.32 o                         
   1   0   1       3586.97       3356.35        82.94 o                         
   2   0   1        991.19        976.12        32.35 o                         
   3   0   1        877.94        825.91        26.82 o                         
   4   0   1        101.86        114.15         3.47 o                         
   5   0   1         18.02         20.82         0.93 o                         
   6   0   1        109.71        107.80         1.80 o                         
   7   0   1        935.61        931.16        13.81 o                         
   8   0   1        140.57        152.64         3.31 o                         
  -9   1   1         34.22         33.26         1.66 o                         
  -8   1   1        133.87        143.19         2.78 o                         
  -7   1   1         54.60         59.59         2.23 o                         
  -6   1   1        256.06        249.42         4.06 o                         
  -5   1   1         82.27         78.42         1.60 o                         
  -4   1   1        125.23        128.00         4.72 o                         
  -3   1   1        271.58        246.77         8.53 o                         
  -2   1   1       2184.42       2028.24        47.05 o                         
  -1   1   1       1239.33       1153.01        40.96 o                         
   0   1   1       2451.01       2141.33        48.91 o                         
   1   1   1       3773.50       3492.91       111.53 o                         
   2   1   1        832.94        843.30        19.52 o                         
   3   1   1        397.16        362.42        11.86 o                         
   4   1   1        148.90        150.12         4.13 o                         
   5   1   1        156.33        151.71         2.53 o                         
   6   1   1         12.48         13.41         0.76 o                         
   7   1   1          0.97          2.19         0.46 o                         
   8   1   1         63.44         66.18         1.50 o                         
  -9   2   1         38.52         38.20         1.82 o                         
  -8   2   1         22.05         22.50         1.00 o                         
  -7   2   1          0.49          1.93         0.51 o                         
  -6   2   1        138.13        147.45         2.64 o                         
  -5   2   1          3.93          6.68         0.58 o                         
  -4   2   1        114.86        122.57         2.82 o                         
  -3   2   1        139.64        153.89         3.71 o                         
  -2   2   1        131.90        132.29         4.67 o                         
  -1   2   1        142.48        141.97         3.89 o                         
   0   2   1       1061.66       1037.04        24.10 o                         
   1   2   1         79.00         75.16         2.84 o                         
   2   2   1        401.28        376.96        12.50 o                         
   3   2   1        300.22        322.10         8.96 o                         
   4   2   1        590.79        626.37         9.19 o                         
   5   2   1         32.70         30.83         1.19 o                         
   6   2   1         37.61         37.07         1.13 o                         
   7   2   1          4.35          5.65         0.86 o                         
   8   2   1         56.65         60.05         1.84 o                         
  -8   3   1         38.21         41.92         1.54 o                         
  -7   3   1          4.22          2.56         0.57 o                         
  -6   3   1         22.64         19.34         0.88 o                         
  -5   3   1        291.13        294.16         4.81 o                         
  -4   3   1        161.68        158.98         2.42 o                         
  -3   3   1        701.22        708.98        13.39 o                         
  -2   3   1        355.74        351.53        11.86 o                         
  -1   3   1         10.31         17.60         0.72 o                         
   0   3   1        100.19        113.03         4.02 o                         
   1   3   1        437.01        411.24        13.57 o                         
   2   3   1         21.01         28.70         1.50 o                         
   4   3   1        326.29        331.41         5.04 o                         
   5   3   1         57.65         58.58         1.48 o                         
   6   3   1          0.75          1.14         0.48 o                         
   7   3   1         19.50         15.42         1.01 o                         
   8   3   1          3.77          2.59         0.45 o                         
  -8   4   1          9.70          7.88         0.77 o                         
  -7   4   1         17.52         19.91         1.63 o                         
  -6   4   1         46.38         41.85         1.21 o                         
  -5   4   1         60.33         62.34         1.56 o                         
  -4   4   1          1.00          2.73         0.35 o                         
  -3   4   1          3.18          3.39         0.46 o                         
  -2   4   1        123.25        113.81         2.31 o                         
  -1   4   1        425.80        417.52         9.75 o                         
   0   4   1         81.78         82.86         2.20 o                         
   1   4   1        135.64        147.47         3.69 o                         
   2   4   1        107.92        112.76         4.35 o                         
   3   4   1         81.07         93.58         2.39 o                         
   4   4   1         72.44         70.97         1.32 o                         
   5   4   1        121.75        117.85         1.96 o                         
   6   4   1        231.05        212.47         3.50 o                         
   7   4   1          1.23          1.94         0.58 o                         
   8   4   1         18.03         17.75         1.08 o                         
  -8   5   1         12.01         10.28         0.76 o                         
  -7   5   1          8.94          9.44         1.34 o                         
  -6   5   1         40.91         36.53         2.07 o                         
  -5   5   1         29.82         28.13         0.92 o                         
  -4   5   1         30.94         33.52         0.90 o                         
  -3   5   1        155.67        156.21         2.51 o                         
  -2   5   1         13.45         14.60         1.18 o                         
  -1   5   1        475.74        506.85        11.87 o                         
   0   5   1        458.84        461.67        15.40 o                         
   1   5   1        103.76        114.48         4.08 o                         
   2   5   1         89.81         73.56         1.82 o                         
   3   5   1        209.58        194.37         3.12 o                         
   4   5   1         19.98         14.47         1.09 o                         
   5   5   1        239.50        231.23         3.71 o                         
   6   5   1        112.30         97.21         2.43 o                         
   7   5   1          1.19          0.80         0.70 o                         
   8   5   1          2.54          2.04         0.64 o                         
  -8   6   1         29.20         27.40         1.04 o                         
  -7   6   1         22.93         24.89         1.61 o                         
  -6   6   1         50.84         38.69         1.82 o                         
  -5   6   1        282.36        260.22         4.15 o                         
  -4   6   1          6.30          5.81         0.57 o                         
  -3   6   1         76.31         69.01         1.36 o                         
  -2   6   1        159.66        170.44         2.80 o                         
  -1   6   1        465.39        506.29        12.19 o                         
   0   6   1        139.04        143.86         5.77 o                         
   1   6   1        226.01        251.81         5.10 o                         
   2   6   1        111.80        121.00         2.10 o                         
   3   6   1         55.41         52.43         1.07 o                         
   4   6   1          4.77          4.72         0.50 o                         
   5   6   1         61.37         53.69         1.45 o                         
   6   6   1         11.58         12.08         1.40 o                         
   7   6   1         54.62         56.43         2.52 o                         
  -7   7   1         17.34         17.86         1.34 o                         
  -6   7   1          2.88          2.89         0.53 o                         
  -5   7   1          5.13          5.15         0.74 o                         
  -4   7   1        211.29        211.61         3.77 o                         
  -3   7   1        106.13        110.57         2.03 o                         
  -2   7   1        395.68        404.52         6.12 o                         
  -1   7   1         80.03         80.57         1.62 o                         
   0   7   1        246.13        237.20        10.95 o                         
   1   7   1        147.28        155.74         2.93 o                         
   2   7   1        840.93        857.59        14.24 o                         
   3   7   1        126.28        120.42         2.45 o                         
   4   7   1         49.15         57.34         1.77 o                         
   5   7   1        274.08        283.77         5.72 o                         
   6   7   1          9.38          9.71         1.34 o                         
   7   7   1          0.68          1.50         0.54 o                         
  -7   8   1         11.85         11.96         1.07 o                         
  -6   8   1         72.96         72.03         1.75 o                         
  -5   8   1         53.68         53.81         1.65 o                         
  -4   8   1        132.95        130.48         2.54 o                         
  -3   8   1         49.60         50.15         1.21 o                         
  -2   8   1        237.50        243.58         4.81 o                         
  -1   8   1        121.50        113.30         2.45 o                         
   0   8   1         15.44         15.23         0.76 o                         
   1   8   1         38.89         36.95         1.42 o                         
   2   8   1       1123.59       1070.18        15.80 o                         
   3   8   1        209.83        209.72         3.71 o                         
   4   8   1         63.03         62.15         1.69 o                         
   5   8   1        142.97        139.38         3.03 o                         
   6   8   1         24.14         24.78         1.61 o                         
   7   8   1          2.04          3.06         0.54 o                         
  -6   9   1          9.58          9.29         1.03 o                         
  -5   9   1        131.77        136.72         2.96 o                         
  -4   9   1         18.09         17.60         1.45 o                         
  -3   9   1         51.11         53.68         1.43 o                         
  -2   9   1        278.04        289.61         4.62 o                         
  -1   9   1        281.28        272.67         4.06 o                         
   0   9   1        189.58        192.72         2.96 o                         
   1   9   1         91.64         87.44         1.78 o                         
   2   9   1         17.66         17.35         0.79 o                         
   3   9   1         46.83         46.31         1.43 o                         
   4   9   1         88.88         91.56         1.88 o                         
   5   9   1         26.24         29.29         1.28 o                         
   6   9   1         41.72         44.85         2.09 o                         
  -5  10   1         37.82         40.06         2.17 o                         
  -4  10   1          7.14          5.05         0.58 o                         
  -3  10   1        100.81         96.20         1.92 o                         
  -2  10   1         89.50         82.56         1.88 o                         
  -1  10   1          9.88          9.14         0.66 o                         
   0  10   1        231.83        222.42         3.14 o                         
   1  10   1         49.86         50.69         1.17 o                         
   2  10   1         75.72         75.35         2.12 o                         
   3  10   1         65.75         71.23         1.80 o                         
   4  10   1         29.81         34.48         1.11 o                         
   5  10   1        105.06        109.64         3.06 o                         
  -4  11   1         57.49         59.56         3.17 o                         
  -3  11   1         29.99         32.60         1.05 o                         
  -2  11   1         14.66         13.97         0.85 o                         
  -1  11   1         38.09         38.31         1.14 o                         
   0  11   1          3.40          2.56         0.36 o                         
   1  11   1         61.76         64.47         1.29 o                         
   2  11   1          4.61          3.68         0.57 o                         
   3  11   1         25.96         27.68         0.90 o                         
   4  11   1          0.71          1.15         0.42 o                         
  -3  12   1         40.73         47.93         3.10 o                         
  -2  12   1         11.68         11.37         1.01 o                         
  -1  12   1         18.85         19.73         0.76 o                         
   0  12   1          0.24          0.61         0.41 o                         
   1  12   1         40.79         37.28         1.12 o                         
   2  12   1         11.81         12.81         0.64 o                         
   3  12   1         18.86         21.08         0.85 o                         
   0  13   1         75.35         74.06         1.60 o                         
  -3 -12   2         31.51         26.40         1.67 o                         
  -2 -12   2         53.35         49.17         1.11 o                         
  -1 -12   2          4.66          5.57         0.53 o                         
   0 -12   2         26.83         23.95         0.67 o                         
   1 -12   2         73.53         70.36         1.33 o                         
   2 -12   2          7.47          7.33         0.40 o                         
   3 -12   2         65.50         62.97         2.46 o                         
  -5 -11   2         11.61          9.83         0.90 o                         
  -4 -11   2         22.88         26.32         0.62 o                         
  -3 -11   2         83.43         89.70         1.46 o                         
  -2 -11   2         42.27         49.05         0.86 o                         
  -1 -11   2         20.42         22.87         0.58 o                         
   0 -11   2          1.53          1.63         0.30 o                         
   1 -11   2          2.18          2.63         0.27 o                         
   2 -11   2         15.70         15.16         0.51 o                         
   3 -11   2         32.97         35.26         0.76 o                         
   4 -11   2          0.95          0.91         0.30 o                         
  -5 -10   2         20.89         17.57         0.63 o                         
  -4 -10   2          2.87          2.34         0.30 o                         
  -3 -10   2          9.23         10.00         0.61 o                         
  -2 -10   2         65.83         64.99         1.35 o                         
  -1 -10   2        212.70        201.13         2.34 o                         
   0 -10   2         47.99         51.97         0.89 o                         
   1 -10   2         92.89         90.34         1.42 o                         
   2 -10   2         48.61         50.21         1.64 o                         
   3 -10   2          6.31          7.28         0.49 o                         
   4 -10   2         36.63         35.23         0.84 o                         
   5 -10   2        140.38        160.08         5.63 o                         
  -6  -9   2         42.08         41.01         1.36 o                         
  -5  -9   2         40.95         39.90         1.02 o                         
  -4  -9   2         47.03         42.58         1.74 o                         
  -3  -9   2         16.85         17.62         0.76 o                         
  -2  -9   2        307.17        298.87         3.51 o                         
  -1  -9   2        187.53        198.34         2.21 o                         
   0  -9   2        166.59        167.85         2.15 o                         
   1  -9   2         37.75         38.88         0.79 o                         
   2  -9   2         41.67         45.71         1.00 o                         
   3  -9   2        273.27        274.96         3.68 o                         
   4  -9   2         20.91         19.03         0.68 o                         
   5  -9   2         25.68         24.44         0.93 o                         
   6  -9   2        188.80        185.72         4.77 o                         
  -7  -8   2          0.09         -0.35         0.35 o                         
  -6  -8   2         77.36         75.73         1.50 o                         
  -5  -8   2        140.03        138.81         5.02 o                         
  -4  -8   2         43.01         42.32         1.07 o                         
  -3  -8   2         60.54         62.17         1.21 o                         
  -2  -8   2         68.03         69.03         1.68 o                         
  -1  -8   2         88.78         95.46         1.28 o                         
   0  -8   2         45.73         46.98         0.85 o                         
   1  -8   2        204.80        199.70         2.36 o                         
   2  -8   2        436.37        437.47         5.69 o                         
   3  -8   2        163.99        168.76         2.49 o                         
   4  -8   2         29.79         29.64         0.89 o                         
   5  -8   2          3.45          3.06         0.41 o                         
   6  -8   2         66.54         70.93         2.10 o                         
  -7  -7   2          1.22          1.03         0.49 o                         
  -6  -7   2         65.50         67.64         1.62 o                         
  -5  -7   2        218.38        200.33         3.39 o                         
  -4  -7   2        233.01        237.20         3.48 o                         
  -3  -7   2        169.03        174.55         2.50 o                         
  -2  -7   2         91.45         82.97         1.23 o                         
  -1  -7   2        164.41        174.87         2.14 o                         
   0  -7   2        332.16        338.94         3.50 o                         
   1  -7   2        451.23        446.82         4.61 o                         
   2  -7   2         40.61         40.50         0.90 o                         
   3  -7   2        689.27        678.05         8.00 o                         
   4  -7   2        315.50        327.43         4.08 o                         
   5  -7   2         80.30         74.74         1.71 o                         
   6  -7   2         13.03         11.11         0.92 o                         
   7  -7   2          0.67          2.36         0.64 o                         
  -8  -6   2         12.75         10.75         0.79 o                         
  -7  -6   2         35.06         30.47         1.04 o                         
  -6  -6   2        106.33         92.84         2.84 o                         
  -5  -6   2         24.83         33.47         1.09 o                         
  -4  -6   2         26.90         26.38         0.91 o                         
  -3  -6   2         22.95         27.60         0.80 o                         
  -2  -6   2        471.46        466.41         4.99 o                         
  -1  -6   2         48.45         52.06         0.91 o                         
   0  -6   2        190.53        179.77         2.36 o                         
   1  -6   2        124.35        127.50         1.68 o                         
   2  -6   2        249.97        269.99         3.38 o                         
   3  -6   2         30.51         27.80         0.79 o                         
   4  -6   2         57.44         52.81         0.97 o                         
   5  -6   2          6.75          5.96         0.56 o                         
   6  -6   2        195.54        182.18         3.10 o                         
   7  -6   2         23.13         21.26         1.04 o                         
  -8  -5   2         54.37         48.19         1.65 o                         
  -7  -5   2          0.79          0.85         0.48 o                         
  -6  -5   2         14.64         15.36         1.01 o                         
  -5  -5   2         46.57         43.03         1.17 o                         
  -4  -5   2          9.50         11.52         0.75 o                         
  -3  -5   2        149.06        145.65         2.16 o                         
   2  -5   2         63.22         66.10         1.24 o                         
   3  -5   2         18.44         17.16         0.63 o                         
   4  -5   2        135.23        139.63         1.92 o                         
   5  -5   2          9.28         10.57         0.66 o                         
   6  -5   2         20.21         17.42         0.89 o                         
   7  -5   2          7.09          6.04         0.72 o                         
  -8  -4   2         13.74         13.61         0.96 o                         
  -7  -4   2        291.78        264.24        22.18 o                         
  -6  -4   2         37.57         37.13         1.25 o                         
  -5  -4   2        276.45        286.53         4.12 o                         
  -4  -4   2         33.57         29.64         0.89 o                         
  -3  -4   2        559.98        658.20        40.26 o                         
  -2  -4   2        164.65        170.16         6.65 o                         
   1  -4   2       1029.01       1028.80        34.12 o                         
   2  -4   2        224.59        210.56         7.72 o                         
   3  -4   2        155.64        144.74         2.28 o                         
   4  -4   2          5.09          7.87         0.52 o                         
   5  -4   2         75.88         65.42         1.51 o                         
   6  -4   2          1.31          1.32         0.38 o                         
   7  -4   2          5.89          7.19         0.80 o                         
   8  -4   2         26.27         25.56         1.12 o                         
  -8  -3   2         68.35         68.59         1.82 o                         
  -7  -3   2          6.93          8.20         0.84 o                         
  -6  -3   2          0.97          1.34         0.50 o                         
  -5  -3   2          5.33          3.62         0.63 o                         
  -4  -3   2         73.80         81.42         2.45 o                         
  -3  -3   2         89.74         87.17         3.65 o                         
  -2  -3   2        549.76        526.09        17.54 o                         
  -1  -3   2        476.38        460.38        15.24 o                         
   1  -3   2         79.29         88.84         3.33 o                         
   2  -3   2        722.83        744.21        23.71 o                         
   3  -3   2        221.73        246.44         8.85 o                         
   4  -3   2        205.07        189.63         2.70 o                         
   5  -3   2         22.94         23.05         0.85 o                         
   6  -3   2         12.46         14.38         0.76 o                         
   7  -3   2         31.46         33.19         1.25 o                         
   8  -3   2          5.43          4.66         0.64 o                         
  -9  -2   2         12.41          9.54         0.70 o                         
  -8  -2   2          0.55          0.09         0.43 o                         
  -7  -2   2        129.00        129.83         2.49 o                         
  -6  -2   2        212.76        230.84         3.82 o                         
  -5  -2   2        169.26        170.35         2.52 o                         
  -4  -2   2        224.02        192.52         4.55 o                         
  -3  -2   2        314.32        314.52        10.41 o                         
  -2  -2   2        382.35        335.01        11.21 o                         
  -1  -2   2       1856.25       1774.89        58.10 o                         
   0  -2   2        432.74        382.27        12.71 o                         
   1  -2   2       4522.68       4324.89       140.07 o                         
   2  -2   2        645.91        646.37        21.30 o                         
   3  -2   2        208.27        219.25         7.72 o                         
   4  -2   2         37.62         33.86         1.65 o                         
   5  -2   2        101.59        117.05         2.46 o                         
   6  -2   2         34.40         39.08         1.01 o                         
   7  -2   2        137.02        143.73         2.18 o                         
   8  -2   2         47.12         47.87         1.36 o                         
  -9  -1   2         31.13         33.22         1.50 o                         
  -8  -1   2         57.06         59.59         1.70 o                         
  -7  -1   2        125.24        129.31         2.72 o                         
  -6  -1   2         72.77         74.46         1.61 o                         
  -5  -1   2         41.06         41.03         1.00 o                         
  -4  -1   2        271.27        280.62         9.87 o                         
  -3  -1   2        569.40        510.05        17.01 o                         
  -2  -1   2       2256.31       2276.57        74.46 o                         
  -1  -1   2         53.28         54.93         2.25 o                         
   0  -1   2       6264.98       4884.73       164.96 o                         
   1  -1   2       4991.10       4652.87       150.74 o                         
   2  -1   2       1244.96       1349.27        44.31 o                         
   3  -1   2        164.80        171.77         6.28 o                         
   4  -1   2       1015.04       1015.63        15.52 o                         
   5  -1   2        152.85        149.96         2.33 o                         
   6  -1   2         18.05         18.88         0.72 o                         
   7  -1   2        181.37        197.94         3.75 o                         
   8  -1   2         13.05         12.35         0.79 o                         
  -9   0   2         45.42         50.24         2.39 o                         
  -8   0   2         27.97         29.95         1.00 o                         
  -7   0   2         60.42         61.58         1.54 o                         
  -6   0   2        944.30        891.80        12.08 o                         
  -5   0   2         63.22         58.18         1.38 o                         
  -4   0   2        183.58        181.53         6.54 o                         
  -3   0   2        201.17        213.02         7.35 o                         
  -2   0   2         54.59         53.38         2.09 o                         
  -1   0   2        110.36        114.03         2.79 o                         
   0   0   2        111.75         85.03         2.18 o                         
   1   0   2          9.30          8.64         0.59 o                         
   2   0   2        380.25        331.31        10.94 o                         
   3   0   2        349.64        349.28        11.75 o                         
   4   0   2         89.54         82.97         1.86 o                         
   5   0   2        312.23        335.65         5.07 o                         
   6   0   2        406.63        408.62         5.03 o                         
   7   0   2        209.01        210.15         3.36 o                         
   8   0   2         52.66         48.96         1.19 o                         
  -9   1   2         30.65         33.31         1.72 o                         
  -8   1   2         57.27         58.17         1.65 o                         
  -7   1   2        124.92        131.35         2.70 o                         
  -6   1   2         73.87         75.21         1.68 o                         
  -5   1   2         41.38         38.10         0.99 o                         
  -4   1   2        272.33        283.19         9.71 o                         
  -3   1   2        568.48        518.21        16.84 o                         
  -2   1   2       2255.78       2261.05        52.33 o                         
  -1   1   2         51.72         64.16         3.14 o                         
   0   1   2       6279.62       5364.47       165.33 o                         
   1   1   2       4991.79       4659.58       150.31 o                         
   2   1   2       1253.65       1301.74        43.13 o                         
   3   1   2        161.87        177.83         6.01 o                         
   4   1   2       1015.99       1028.43        14.95 o                         
   5   1   2        152.76        151.31         3.00 o                         
   6   1   2         18.07         18.27         0.85 o                         
   7   1   2        182.31        193.55         3.71 o                         
   8   1   2         13.10         14.83         0.79 o                         
  -8   2   2          0.53          0.55         0.39 o                         
  -7   2   2        128.36        130.77         2.73 o                         
  -6   2   2        213.19        219.98         4.06 o                         
  -5   2   2        169.81        167.81         3.18 o                         
  -4   2   2        226.48        203.07         4.14 o                         
  -3   2   2        313.91        297.65         9.84 o                         
  -2   2   2        378.55        334.15        10.94 o                         
  -1   2   2       1850.16       1771.36        41.12 o                         
   0   2   2        434.60        389.98         8.97 o                         
   1   2   2       4511.05       4266.36       139.26 o                         
   2   2   2        645.72        649.53        21.19 o                         
   3   2   2        207.87        211.68         7.19 o                         
   4   2   2         37.29         31.67         1.10 o                         
   5   2   2        101.53        118.13         2.00 o                         
   6   2   2         34.02         37.60         1.15 o                         
   7   2   2        137.18        142.27         2.51 o                         
   8   2   2         46.90         46.02         2.17 o                         
  -8   3   2         68.17         68.06         2.16 o                         
  -7   3   2          6.96          8.94         1.24 o                         
  -6   3   2          1.11          2.18         0.46 o                         
  -5   3   2          4.96          4.51         0.57 o                         
  -4   3   2         74.28         77.83         1.43 o                         
  -3   3   2         88.21         87.16         6.09 o                         
  -2   3   2        549.83        531.31        12.25 o                         
  -1   3   2        476.48        466.30        10.75 o                         
   0   3   2        367.30        355.65         8.29 o                         
   1   3   2         79.05         83.74         2.63 o                         
   2   3   2        721.83        693.95        23.60 o                         
   4   3   2        203.61        188.55         2.84 o                         
   5   3   2         23.46         23.16         0.87 o                         
   6   3   2         12.66         14.48         0.83 o                         
   7   3   2         31.45         32.35         1.02 o                         
   8   3   2          5.23          4.26         0.55 o                         
  -8   4   2         13.81         12.55         0.93 o                         
  -7   4   2        289.95        273.00         9.76 o                         
  -6   4   2         37.88         37.83         1.92 o                         
  -5   4   2        278.69        289.43         4.58 o                         
  -4   4   2         33.58         29.16         1.12 o                         
  -3   4   2        560.14        605.20        14.13 o                         
  -2   4   2        164.78        182.14         5.07 o                         
  -1   4   2        193.46        191.27         4.68 o                         
   0   4   2        775.41        783.42        18.26 o                         
   1   4   2       1023.61       1060.93        53.75 o                         
   2   4   2        225.08        216.78         7.67 o                         
   3   4   2        153.85        138.06         2.39 o                         
   4   4   2          5.33          7.74         0.55 o                         
   5   4   2         76.27         65.25         1.30 o                         
   6   4   2          1.20          1.03         0.52 o                         
   7   4   2          5.90          6.03         1.34 o                         
   8   4   2         26.23         24.95         1.08 o                         
  -8   5   2         54.45         49.01         1.59 o                         
  -7   5   2          0.75          0.80         0.70 o                         
  -6   5   2         14.31         17.44         0.95 o                         
  -5   5   2         47.00         45.59         1.37 o                         
  -4   5   2          9.19         13.08         0.67 o                         
  -3   5   2        149.63        145.95         2.61 o                         
  -2   5   2         16.55         12.88         0.77 o                         
  -1   5   2        287.45        342.08         8.19 o                         
   0   5   2       1180.01       1340.94        31.69 o                         
   1   5   2          0.72          1.39         0.59 o                         
   2   5   2         63.67         68.34         1.73 o                         
   3   5   2         18.24         18.02         1.05 o                         
   4   5   2        133.72        139.59         2.78 o                         
   5   5   2          9.46         10.41         0.76 o                         
   6   5   2         20.31         19.20         1.98 o                         
   7   5   2          7.13          4.51         0.80 o                         
   8   5   2          5.23          4.88         0.91 o                         
  -8   6   2         12.90         11.36         0.72 o                         
  -7   6   2         35.26         31.97         1.88 o                         
  -6   6   2        105.49         98.60         4.13 o                         
  -5   6   2         25.25         35.59         1.12 o                         
  -4   6   2         26.22         25.69         0.88 o                         
  -3   6   2         22.86         28.34         0.97 o                         
  -2   6   2        469.99        464.57         7.81 o                         
  -1   6   2         48.97         51.06         2.79 o                         
   0   6   2        188.98        178.88         4.66 o                         
   1   6   2        124.04        126.02         2.88 o                         
   2   6   2        247.57        268.41         4.68 o                         
   3   6   2         30.56         26.93         0.86 o                         
   4   6   2         56.69         54.25         1.44 o                         
   5   6   2          6.90          4.56         0.75 o                         
   6   6   2        194.30        185.67         4.76 o                         
   7   6   2         22.87         19.96         1.39 o                         
  -7   7   2          1.18          1.93         0.70 o                         
  -6   7   2         65.55         65.55         1.74 o                         
  -5   7   2        218.11        203.60         4.28 o                         
  -4   7   2        231.81        240.40         4.24 o                         
  -3   7   2        168.97        170.27         2.89 o                         
  -2   7   2         91.45         86.80         1.68 o                         
  -1   7   2        162.92        166.91         2.96 o                         
   0   7   2        332.73        326.35         5.85 o                         
   1   7   2        451.54        457.50         7.66 o                         
   2   7   2         41.13         43.31         1.07 o                         
   3   7   2        686.73        675.39         9.19 o                         
   4   7   2        315.83        328.13         6.50 o                         
   5   7   2         78.80         77.03         3.49 o                         
   6   7   2         13.16         11.46         1.02 o                         
   7   7   2          0.70          1.56         0.64 o                         
  -7   8   2          0.09         -0.06         0.36 o                         
  -6   8   2         78.36         75.67         1.81 o                         
  -5   8   2        139.33        147.09         5.16 o                         
  -4   8   2         43.35         44.02         1.07 o                         
  -3   8   2         60.71         63.09         1.39 o                         
  -2   8   2         67.75         68.42         1.70 o                         
  -1   8   2         88.01         93.60         1.93 o                         
   0   8   2         46.81         47.00         3.14 o                         
   1   8   2        205.84        201.47         3.76 o                         
   2   8   2        437.81        438.83         6.73 o                         
   3   8   2        163.28        158.66         4.20 o                         
   4   8   2         30.08         33.36         1.13 o                         
   5   8   2          3.28          2.56         0.49 o                         
   6   8   2         66.19         72.26         3.00 o                         
  -6   9   2         42.64         39.31         1.09 o                         
  -5   9   2         40.85         41.98         1.64 o                         
  -4   9   2         46.80         38.85         1.76 o                         
  -3   9   2         16.47         16.94         0.90 o                         
  -2   9   2        306.79        293.47         5.87 o                         
  -1   9   2        187.00        193.93         3.04 o                         
   0   9   2        165.29        164.14         2.64 o                         
   1   9   2         37.74         40.00         1.26 o                         
   2   9   2         42.29         46.96         1.19 o                         
   3   9   2        273.01        269.23         4.77 o                         
   4   9   2         21.30         18.65         0.83 o                         
   5   9   2         25.60         22.55         1.77 o                         
   6   9   2        188.14        188.19         6.38 o                         
  -5  10   2         21.03         19.05         1.69 o                         
  -4  10   2          2.72          2.54         0.36 o                         
  -3  10   2          9.17          9.99         0.79 o                         
  -2  10   2         66.29         65.11         1.49 o                         
  -1  10   2        212.83        197.21         3.05 o                         
   0  10   2         48.62         52.61         1.19 o                         
   1  10   2         92.26         91.58         2.04 o                         
   2  10   2         47.45         43.28         2.26 o                         
   3  10   2          6.42          6.85         0.63 o                         
   4  10   2         37.10         35.16         1.11 o                         
   5  10   2        140.97        157.10         8.56 o                         
  -5  11   2         11.65          9.92         0.64 o                         
  -4  11   2         23.28         27.98         1.04 o                         
  -3  11   2         83.63         89.54         2.02 o                         
  -2  11   2         43.07         49.82         1.39 o                         
  -1  11   2         20.22         23.35         1.12 o                         
   0  11   2          1.49          1.19         0.35 o                         
   1  11   2          2.13          2.57         0.36 o                         
   2  11   2         15.67         12.77         0.70 o                         
   3  11   2         32.98         33.94         0.99 o                         
   4  11   2          0.90          0.27         0.51 o                         
  -3  12   2         31.46         28.24         1.33 o                         
  -2  12   2         52.94         50.68         1.09 o                         
  -1  12   2          4.64          4.69         0.56 o                         
   0  12   2         26.22         24.76         0.90 o                         
   1  12   2         75.01         68.95         1.41 o                         
   2  12   2          7.20          7.09         0.53 o                         
   3  12   2         65.66         63.34         2.66 o                         
  -3 -12   3          4.02          4.55         0.47 o                         
  -2 -12   3          7.71          9.87         0.52 o                         
  -1 -12   3         12.93         15.46         0.69 o                         
   0 -12   3         27.17         27.41         0.80 o                         
   1 -12   3         58.44         64.93         1.33 o                         
   2 -12   3         64.24         64.94         1.90 o                         
  -4 -11   3         30.91         34.39         0.95 o                         
  -3 -11   3          6.82          7.60         0.44 o                         
  -2 -11   3          7.27          7.40         0.45 o                         
  -1 -11   3         70.14         68.21         1.09 o                         
   0 -11   3         11.95         12.59         0.47 o                         
   1 -11   3          4.61          4.87         0.38 o                         
   2 -11   3         43.33         41.13         0.79 o                         
   3 -11   3          0.53          0.92         0.22 o                         
   4 -11   3        126.94        120.21         2.46 o                         
  -5 -10   3         18.11         18.82         0.66 o                         
  -4 -10   3          2.29          2.23         0.31 o                         
  -3 -10   3         13.51         13.13         0.62 o                         
  -2 -10   3         17.08         18.98         0.74 o                         
  -1 -10   3          0.71          3.92         0.32 o                         
   0 -10   3        115.76        113.72         1.56 o                         
   1 -10   3        131.59        128.25         1.80 o                         
   2 -10   3         27.74         29.41         0.74 o                         
   3 -10   3         38.09         40.11         0.84 o                         
   4 -10   3         14.80         15.20         0.59 o                         
   5 -10   3         43.58         41.60         1.29 o                         
  -6  -9   3          0.43          0.99         0.48 o                         
  -5  -9   3         30.98         30.29         0.86 o                         
  -4  -9   3         95.92         91.01         2.23 o                         
  -3  -9   3          1.05          0.82         0.35 o                         
  -2  -9   3         86.72         91.61         1.43 o                         
  -1  -9   3        447.72        442.55         4.75 o                         
   0  -9   3         70.47         69.14         0.97 o                         
   1  -9   3        143.80        135.72         1.92 o                         
   2  -9   3        218.96        208.63         2.90 o                         
   3  -9   3         23.88         22.01         0.92 o                         
   4  -9   3        100.55        102.86         1.68 o                         
   5  -9   3        122.80        124.83         2.70 o                         
  -7  -8   3         54.46         50.45         2.14 o                         
  -6  -8   3         20.31         21.77         0.83 o                         
  -5  -8   3        104.34         99.17         1.91 o                         
  -4  -8   3        179.57        174.03         2.72 o                         
  -3  -8   3          7.48         10.08         0.59 o                         
  -2  -8   3        137.96        126.68         1.72 o                         
  -1  -8   3         21.86         24.87         0.68 o                         
   0  -8   3          6.85          9.02         0.47 o                         
   1  -8   3         33.90         38.25         0.81 o                         
   2  -8   3         29.24         32.20         0.87 o                         
   3  -8   3        193.44        191.29         2.71 o                         
   4  -8   3         45.56         43.59         1.39 o                         
   5  -8   3        131.60        122.96         2.17 o                         
   6  -8   3         37.73         38.73         1.37 o                         
  -7  -7   3         36.19         30.72         1.17 o                         
  -6  -7   3         16.78         17.20         0.78 o                         
  -5  -7   3         41.62         41.37         1.15 o                         
  -4  -7   3        852.70        815.23        11.06 o                         
  -3  -7   3         93.90         91.22         1.54 o                         
  -2  -7   3         97.59         95.28         1.32 o                         
  -1  -7   3         67.70         64.21         1.07 o                         
   0  -7   3         29.44         30.77         0.69 o                         
   1  -7   3        157.70        171.75         3.34 o                         
   2  -7   3        696.72        687.71         8.70 o                         
   3  -7   3        486.05        475.21         6.15 o                         
   4  -7   3        301.23        303.70         4.05 o                         
   5  -7   3         24.54         23.85         0.97 o                         
   6  -7   3         32.75         30.35         1.17 o                         
   7  -7   3         55.84         56.49         2.15 o                         
  -8  -6   3          9.90          8.71         0.89 o                         
  -7  -6   3         70.11         69.82         1.65 o                         
  -6  -6   3         19.18         14.82         1.13 o                         
  -5  -6   3         43.36         36.09         1.10 o                         
  -4  -6   3         83.74         83.43         1.75 o                         
  -3  -6   3        212.80        212.91         2.96 o                         
  -2  -6   3         50.10         55.31         0.92 o                         
  -1  -6   3        213.15        224.33         2.54 o                         
   0  -6   3          2.85          1.76         0.33 o                         
   1  -6   3        166.05        159.93         2.02 o                         
   2  -6   3         40.90         44.31         0.96 o                         
   3  -6   3        183.08        198.00         2.59 o                         
   4  -6   3         33.01         31.52         0.84 o                         
   5  -6   3         30.00         29.68         0.91 o                         
   6  -6   3          4.24          6.75         0.82 o                         
   7  -6   3         36.50         38.22         1.75 o                         
  -8  -5   3         63.08         63.72         1.99 o                         
  -7  -5   3          9.63          9.88         1.08 o                         
  -6  -5   3         29.83         29.90         1.20 o                         
  -5  -5   3         42.10         38.39         1.12 o                         
  -4  -5   3         12.44         13.91         1.10 o                         
  -3  -5   3         52.85         54.42         1.04 o                         
  -2  -5   3         97.71        105.46         2.18 o                         
   1  -5   3         83.95         83.99         1.58 o                         
   2  -5   3        120.86        147.76         1.91 o                         
   3  -5   3         15.34         21.76         0.68 o                         
   4  -5   3        176.04        166.20         2.08 o                         
   5  -5   3          4.18          4.43         0.43 o                         
   6  -5   3         18.01         14.86         0.77 o                         
   7  -5   3        127.51        123.76         2.67 o                         
  -8  -4   3          7.73          7.19         1.18 o                         
  -7  -4   3         97.40         89.16         9.41 o                         
  -6  -4   3         61.44         53.43         1.82 o                         
  -5  -4   3        203.94        208.92         3.38 o                         
  -4  -4   3          8.81          8.79         0.73 o                         
  -3  -4   3         60.64         50.12         1.45 o                         
  -2  -4   3        648.30        650.33        21.62 o                         
   1  -4   3        185.07        179.01         6.92 o                         
   2  -4   3         97.47        114.32         4.61 o                         
   3  -4   3        231.98        243.28         2.79 o                         
   4  -4   3         36.90         46.43         1.37 o                         
   5  -4   3         39.43         39.82         1.09 o                         
   6  -4   3          3.29          2.45         0.49 o                         
   7  -4   3         84.11         81.02         1.58 o                         
   8  -4   3          7.23          9.80         0.83 o                         
  -9  -3   3         89.99         85.97         2.28 o                         
  -8  -3   3          0.85          0.55         0.44 o                         
  -7  -3   3         17.98         16.90         1.64 o                         
  -6  -3   3         10.35         12.79         0.94 o                         
  -5  -3   3        250.50        251.30         6.99 o                         
  -4  -3   3         75.12         80.55         1.68 o                         
  -3  -3   3        172.02        205.24         7.46 o                         
  -2  -3   3        884.81        876.29        29.45 o                         
  -1  -3   3        841.53        842.01        27.25 o                         
   0  -3   3        163.98        153.69         5.63 o                         
   1  -3   3        261.18        291.29         9.66 o                         
   2  -3   3         81.71         97.42         3.86 o                         
   3  -3   3         39.72         36.95         1.50 o                         
   4  -3   3         78.28         78.16         1.34 o                         
   5  -3   3        196.62        184.88         2.93 o                         
   6  -3   3         87.20         83.06         1.54 o                         
   7  -3   3         24.02         22.64         0.79 o                         
   8  -3   3          5.21          7.69         0.83 o                         
  -9  -2   3         36.19         35.84         1.27 o                         
  -8  -2   3         29.55         29.18         1.37 o                         
  -7  -2   3          2.19          1.98         0.56 o                         
  -6  -2   3         75.11         72.95         1.55 o                         
  -5  -2   3        176.99        170.33         3.35 o                         
  -4  -2   3        282.89        295.93         7.09 o                         
  -3  -2   3        193.65        205.51         7.13 o                         
  -2  -2   3          5.52          7.83         0.86 o                         
  -1  -2   3        625.02        591.38        19.79 o                         
   0  -2   3       1265.00       1283.56        42.06 o                         
   1  -2   3        700.76        673.72        22.85 o                         
   2  -2   3        505.16        505.33        16.52 o                         
   3  -2   3        490.18        486.02        16.42 o                         
   4  -2   3        184.29        202.75         2.68 o                         
   5  -2   3         81.55         88.56         1.55 o                         
   6  -2   3         16.94         18.32         0.80 o                         
   7  -2   3         48.77         49.56         1.53 o                         
   8  -2   3         64.60         66.12         2.01 o                         
  -9  -1   3          3.36          3.74         0.55 o                         
  -8  -1   3         36.42         40.00         1.65 o                         
  -7  -1   3        201.20        195.03         3.69 o                         
  -6  -1   3        250.42        248.23         3.75 o                         
  -5  -1   3        244.94        263.73         3.56 o                         
  -4  -1   3        323.09        325.12        18.35 o                         
  -3  -1   3        194.46        206.59         6.97 o                         
  -2  -1   3       1251.76       1122.35        38.14 o                         
  -1  -1   3        190.94        176.98         4.31 o                         
   0  -1   3       1943.09       1797.53        60.30 o                         
   1  -1   3        608.03        597.71        19.58 o                         
   2  -1   3         47.23         49.14         2.25 o                         
   3  -1   3        290.97        310.17        10.78 o                         
   4  -1   3        172.10        187.59         2.52 o                         
   5  -1   3        191.10        204.79         2.95 o                         
   6  -1   3         27.70         32.57         0.94 o                         
   7  -1   3         13.77         12.87         0.70 o                         
   8  -1   3        157.69        152.73         3.91 o                         
  -9   0   3          2.36          1.90         1.23 o                         
  -8   0   3         21.98         21.02         1.01 o                         
  -7   0   3        504.04        516.48        14.05 o                         
  -6   0   3         13.58         17.35         0.83 o                         
  -5   0   3         33.04         49.58         1.69 o                         
  -4   0   3        256.27        322.35        11.10 o                         
  -3   0   3       1006.32        896.46        29.18 o                         
  -2   0   3        770.28        697.71        16.01 o                         
  -1   0   3        262.25        234.20         5.61 o                         
   0   0   3        272.38        255.20         6.01 o                         
   1   0   3       3016.47       2945.15        95.97 o                         
   2   0   3         84.54         97.53         3.59 o                         
   3   0   3        140.16        165.82         5.95 o                         
   4   0   3         50.35         42.57         1.32 o                         
   5   0   3         30.92         42.57         1.48 o                         
   6   0   3         71.58         72.91         1.30 o                         
   7   0   3          9.61         10.07         0.78 o                         
   8   0   3         73.57         75.32         1.57 o                         
  -9   1   3          3.10          2.57         0.70 o                         
  -8   1   3         36.36         40.69         1.35 o                         
  -7   1   3        201.52        189.72         3.60 o                         
  -6   1   3        250.04        246.30         4.08 o                         
  -5   1   3        243.12        257.42         4.18 o                         
  -4   1   3        323.27        319.13        11.05 o                         
  -3   1   3        196.48        190.87         4.85 o                         
  -2   1   3       1252.80       1211.96        27.86 o                         
  -1   1   3        193.45        182.45         6.06 o                         
   0   1   3       1936.18       1876.81        43.01 o                         
   1   1   3        611.40        601.82        13.92 o                         
   2   1   3         46.06         55.31         2.04 o                         
   3   1   3        293.06        312.86        10.51 o                         
   4   1   3        172.14        193.20         3.56 o                         
   5   1   3        192.24        203.06         3.13 o                         
   6   1   3         27.78         35.79         1.04 o                         
   7   1   3         14.06         13.03         0.71 o                         
   8   1   3        156.96        150.48         2.73 o                         
  -9   2   3         35.96         37.71         1.77 o                         
  -8   2   3         29.63         30.49         1.53 o                         
  -7   2   3          2.27          1.96         0.47 o                         
  -6   2   3         76.97         73.85         1.65 o                         
  -5   2   3        178.48        169.96         2.92 o                         
  -4   2   3        282.76        293.30         5.13 o                         
  -3   2   3        193.43        191.62         6.87 o                         
  -2   2   3          5.40          8.83         1.26 o                         
  -1   2   3        620.45        616.80        37.10 o                         
   0   2   3       1262.10       1263.41        29.85 o                         
   1   2   3        702.84        725.65        22.91 o                         
   2   2   3        508.05        489.94        14.86 o                         
   3   2   3        493.00        482.00        15.88 o                         
   4   2   3        184.04        205.22         3.78 o                         
   5   2   3         80.83         84.23         1.78 o                         
   6   2   3         16.60         18.03         0.89 o                         
   7   2   3         48.75         51.43         1.13 o                         
   8   2   3         64.36         67.93         3.86 o                         
  -9   3   3         88.79         79.72         3.11 o                         
  -8   3   3          0.82          0.97         0.64 o                         
  -7   3   3         18.21         16.31         1.34 o                         
  -6   3   3         10.54         11.86         0.98 o                         
  -5   3   3        249.62        249.25         5.15 o                         
  -4   3   3         74.53         79.33         1.54 o                         
  -3   3   3        172.35        204.29         5.08 o                         
  -2   3   3        885.10        917.95        69.98 o                         
  -1   3   3        839.71        833.11        19.72 o                         
   0   3   3        165.80        163.10         5.77 o                         
   1   3   3        259.94        274.30         9.87 o                         
   2   3   3         80.22         89.73         2.41 o                         
   3   3   3         40.27         38.38         0.97 o                         
   4   3   3         77.29         77.64         1.49 o                         
   5   3   3        196.83        183.41         3.48 o                         
   6   3   3         87.58         85.66         2.13 o                         
   7   3   3         23.90         24.66         0.94 o                         
   8   3   3          5.13          7.70         0.81 o                         
  -8   4   3          7.82          8.02         0.81 o                         
  -7   4   3         97.45         95.20         4.29 o                         
  -6   4   3         61.83         54.94         1.58 o                         
  -5   4   3        205.44        211.97         3.84 o                         
  -4   4   3          8.34          9.51         0.70 o                         
  -3   4   3         60.96         51.12         1.20 o                         
  -2   4   3        647.77        655.48        15.21 o                         
  -1   4   3        516.98        553.04        12.90 o                         
   0   4   3        999.74       1137.29        26.91 o                         
   1   4   3        184.89        171.02         4.32 o                         
   2   4   3         98.69        110.19         7.22 o                         
   3   4   3        233.14        244.27         3.77 o                         
   4   4   3         37.07         44.67         1.13 o                         
   5   4   3         39.84         39.50         1.25 o                         
   6   4   3          2.94          2.16         0.44 o                         
   7   4   3         83.75         82.83         1.97 o                         
   8   4   3          7.36         11.10         1.13 o                         
  -8   5   3         62.87         64.07         1.92 o                         
  -7   5   3          9.68         11.64         1.88 o                         
  -6   5   3         29.98         31.01         1.14 o                         
  -5   5   3         42.31         42.07         1.20 o                         
  -4   5   3         12.38         13.56         0.65 o                         
  -3   5   3         52.11         54.18         1.17 o                         
  -2   5   3         96.63        109.13         2.46 o                         
  -1   5   3        309.72        324.55         7.87 o                         
   0   5   3        604.44        637.10        14.89 o                         
   1   5   3         83.00         87.37         2.43 o                         
   2   5   3        120.11        146.70         2.44 o                         
   3   5   3         15.07         21.65         0.69 o                         
   4   5   3        176.45        170.95         3.11 o                         
   5   5   3          4.45          4.18         0.50 o                         
   6   5   3         18.27         16.89         0.98 o                         
   7   5   3        126.73        115.71         3.73 o                         
  -8   6   3         10.08          9.06         1.18 o                         
  -7   6   3         69.58         70.81         2.22 o                         
  -6   6   3         18.48         15.62         1.18 o                         
  -5   6   3         43.84         38.38         1.18 o                         
  -4   6   3         83.74         87.67         1.76 o                         
  -3   6   3        212.09        214.60         3.46 o                         
  -2   6   3         49.87         54.59         1.41 o                         
  -1   6   3        211.89        222.25         7.40 o                         
   0   6   3          2.50          1.99         0.45 o                         
   1   6   3        164.44        154.56         2.95 o                         
   2   6   3         40.77         41.63         1.25 o                         
   3   6   3        184.36        195.75         4.34 o                         
   4   6   3         32.96         32.20         1.24 o                         
   5   6   3         29.37         28.89         1.05 o                         
   6   6   3          4.40          4.88         0.57 o                         
   7   6   3         36.85         39.75         2.15 o                         
  -7   7   3         36.84         32.00         1.34 o                         
  -6   7   3         16.98         16.60         0.89 o                         
  -5   7   3         42.24         41.15         1.26 o                         
  -4   7   3        852.17        816.58        12.03 o                         
  -3   7   3         94.77         92.62         1.78 o                         
  -2   7   3         98.20         95.54         1.91 o                         
  -1   7   3         68.07         64.38         1.45 o                         
   0   7   3         28.99         29.84         1.33 o                         
   1   7   3        157.63        179.92         3.32 o                         
   2   7   3        695.77        692.10        10.25 o                         
   3   7   3        486.20        475.54         7.15 o                         
   4   7   3        300.67        295.48         6.10 o                         
   5   7   3         24.69         25.94         1.12 o                         
   6   7   3         33.09         32.38         1.33 o                         
   7   7   3         55.64         46.72         2.09 o                         
  -7   8   3         54.78         50.96         1.57 o                         
  -6   8   3         20.17         19.74         0.86 o                         
  -5   8   3        105.07         99.02         2.13 o                         
  -4   8   3        180.39        175.69         3.76 o                         
  -3   8   3          7.61         10.09         0.70 o                         
  -2   8   3        136.67        129.55         2.59 o                         
  -1   8   3         21.83         23.46         0.86 o                         
   0   8   3          6.67          8.33         0.88 o                         
   1   8   3         34.58         38.21         1.20 o                         
   2   8   3         28.89         30.36         0.97 o                         
   3   8   3        194.39        185.07         3.12 o                         
   4   8   3         45.71         47.00         1.31 o                         
   5   8   3        131.35        122.89         2.71 o                         
   6   8   3         37.60         37.60         1.88 o                         
  -6   9   3          0.48          0.56         0.60 o                         
  -5   9   3         30.90         30.06         1.60 o                         
  -4   9   3         96.68         87.83         1.82 o                         
  -3   9   3          1.16          1.09         0.40 o                         
  -2   9   3         86.52         91.88         1.88 o                         
  -1   9   3        445.48        435.99         6.73 o                         
   0   9   3         70.84         68.21         1.62 o                         
   1   9   3        144.33        135.01         2.76 o                         
   2   9   3        218.86        201.66         3.92 o                         
   3   9   3         24.11         23.64         1.64 o                         
   4   9   3         99.89         99.27         2.36 o                         
   5   9   3        121.99        126.90         3.25 o                         
  -5  10   3         18.37         17.87         0.96 o                         
  -4  10   3          2.28          2.45         0.45 o                         
  -3  10   3         13.32         12.55         0.77 o                         
  -2  10   3         17.26         17.64         1.17 o                         
  -1  10   3          0.65          4.16         0.62 o                         
   0  10   3        117.58        114.76         2.15 o                         
   1  10   3        130.67        124.65         2.34 o                         
   2  10   3         27.90         28.06         1.05 o                         
   3  10   3         38.70         38.80         1.39 o                         
   4  10   3         14.90         15.98         0.85 o                         
   5  10   3         43.58         41.74         1.82 o                         
  -4  11   3         31.28         34.61         1.04 o                         
  -3  11   3          7.18          8.16         0.54 o                         
  -2  11   3          7.43          8.39         0.68 o                         
  -1  11   3         70.30         69.96         1.36 o                         
   0  11   3         11.76         11.85         0.84 o                         
   1  11   3          4.62          5.46         0.67 o                         
   2  11   3         43.53         40.96         1.16 o                         
   3  11   3          0.58          0.88         0.30 o                         
   4  11   3        126.81        121.89         3.00 o                         
  -3  12   3          3.85          3.81         0.75 o                         
  -2  12   3          7.57          9.60         0.51 o                         
  -1  12   3         12.76         14.51         0.62 o                         
   0  12   3         27.96         27.21         1.24 o                         
   1  12   3         57.20         62.23         1.30 o                         
   2  12   3         63.78         65.27         2.12 o                         
  -3 -12   4         26.08         27.27         0.72 o                         
  -2 -12   4         21.64         23.93         1.02 o                         
  -1 -12   4         10.47         13.36         0.57 o                         
   0 -12   4          7.19          6.92         0.48 o                         
   1 -12   4          4.85          7.10         0.55 o                         
   2 -12   4         83.39         84.67         1.81 o                         
  -4 -11   4         31.12         34.63         0.78 o                         
  -3 -11   4         23.08         27.20         0.65 o                         
  -2 -11   4          6.00          5.82         0.39 o                         
  -1 -11   4         12.50         13.75         0.58 o                         
   0 -11   4         45.32         50.66         0.91 o                         
   1 -11   4         52.34         53.28         0.94 o                         
   2 -11   4         27.10         29.49         0.64 o                         
   3 -11   4         67.03         66.63         1.86 o                         
  -5 -10   4         96.74         95.29         1.63 o                         
  -4 -10   4         16.69         16.54         0.60 o                         
  -3 -10   4          0.06          0.64         0.27 o                         
  -2 -10   4         10.95         11.04         0.49 o                         
  -1 -10   4        341.81        307.93         6.32 o                         
   0 -10   4        149.97        150.67         2.19 o                         
   1 -10   4         52.36         53.96         1.20 o                         
   2 -10   4         16.73         19.26         0.61 o                         
   3 -10   4         23.28         24.65         0.62 o                         
   4 -10   4          6.20          6.23         0.46 o                         
  -6  -9   4         51.88         49.30         1.87 o                         
  -5  -9   4         56.38         55.06         1.18 o                         
  -4  -9   4         23.15         22.92         0.74 o                         
  -3  -9   4         53.40         48.43         1.06 o                         
  -2  -9   4        100.55         93.13         1.47 o                         
  -1  -9   4         13.59         20.70         0.57 o                         
   0  -9   4         75.28         71.98         1.09 o                         
   1  -9   4         18.72         17.60         0.62 o                         
   2  -9   4          4.10          6.45         0.51 o                         
   3  -9   4         34.18         35.14         0.77 o                         
   4  -9   4          0.68          0.33         0.27 o                         
   5  -9   4          4.95          3.15         0.62 o                         
  -7  -8   4         16.87         16.40         0.76 o                         
  -6  -8   4         62.80         55.87         1.18 o                         
  -5  -8   4         10.48         11.35         0.67 o                         
  -4  -8   4         37.35         35.24         0.95 o                         
  -3  -8   4         17.51         15.82         0.69 o                         
  -2  -8   4         26.38         25.47         0.63 o                         
  -1  -8   4        133.13        145.56         1.88 o                         
   0  -8   4        179.38        189.22         2.34 o                         
   1  -8   4          7.57          4.55         0.35 o                         
   2  -8   4        111.45        116.92         1.86 o                         
   3  -8   4         62.28         63.17         1.21 o                         
   4  -8   4         28.45         27.74         0.99 o                         
   5  -8   4         29.31         26.89         0.84 o                         
   6  -8   4         11.01         12.32         1.85 o                         
  -7  -7   4         35.38         34.36         1.56 o                         
  -6  -7   4         15.04         12.51         0.70 o                         
  -5  -7   4        447.59        409.21         6.29 o                         
  -4  -7   4        139.19        144.80         2.40 o                         
  -3  -7   4         68.29         66.71         1.26 o                         
  -2  -7   4         79.50         75.27         1.88 o                         
  -1  -7   4         34.12         31.08         0.85 o                         
   0  -7   4        115.02        115.08         2.27 o                         
   1  -7   4         16.70         18.44         0.65 o                         
   2  -7   4        308.64        296.80         4.01 o                         
   3  -7   4        452.70        468.57         6.08 o                         
   4  -7   4         49.99         48.32         1.08 o                         
   5  -7   4         18.01         16.89         0.80 o                         
   6  -7   4         21.43         20.96         0.93 o                         
  -8  -6   4          7.86          8.80         1.31 o                         
  -7  -6   4         10.72          9.19         0.97 o                         
  -6  -6   4        113.22        120.65         3.48 o                         
  -5  -6   4         15.76         17.36         0.85 o                         
  -4  -6   4        416.63        411.92         6.31 o                         
  -3  -6   4        246.98        245.62         4.12 o                         
  -2  -6   4         24.08         27.60         0.72 o                         
  -1  -6   4         37.79         43.00         0.82 o                         
   0  -6   4         96.04         88.35         1.26 o                         
   1  -6   4         57.39         58.25         1.13 o                         
   2  -6   4         79.77         68.30         1.63 o                         
   3  -6   4        187.33        198.85         2.63 o                         
   4  -6   4        234.13        224.49         2.92 o                         
   5  -6   4         75.27         77.69         1.88 o                         
   6  -6   4         28.46         29.79         1.03 o                         
   7  -6   4         14.82         15.76         1.88 o                         
  -8  -5   4         34.15         37.67         1.40 o                         
  -7  -5   4         14.27         13.59         1.11 o                         
  -6  -5   4        101.85         93.65         1.92 o                         
  -5  -5   4          9.42         10.23         0.71 o                         
  -4  -5   4         14.20         13.85         1.10 o                         
  -3  -5   4        103.04        102.70         1.64 o                         
  -2  -5   4         50.19         54.60         1.28 o                         
  -1  -5   4        267.61        285.70         5.00 o                         
   0  -5   4        220.82        243.29         3.30 o                         
   1  -5   4         48.42         52.17         0.93 o                         
   2  -5   4         49.75         50.59         1.14 o                         
   3  -5   4        260.37        254.02         3.48 o                         
   4  -5   4        123.12        122.10         1.73 o                         
   5  -5   4          7.15          6.80         0.55 o                         
   6  -5   4         26.93         24.85         0.92 o                         
   7  -5   4         45.40         45.56         1.24 o                         
  -8  -4   4        160.52        163.00         4.25 o                         
  -7  -4   4         22.99         19.27         1.66 o                         
  -6  -4   4         22.23         19.65         0.98 o                         
  -5  -4   4         46.07         46.02         1.12 o                         
  -4  -4   4         25.59         30.05         1.03 o                         
  -3  -4   4         65.79         64.48         1.33 o                         
   1  -4   4        183.86        195.70         7.46 o                         
   2  -4   4        473.54        510.09         6.58 o                         
   3  -4   4         50.45         50.01         1.02 o                         
   4  -4   4          5.57          7.40         0.65 o                         
   5  -4   4         76.15         73.12         1.40 o                         
   6  -4   4         79.41         82.17         2.25 o                         
   7  -4   4         72.08         66.27         1.43 o                         
  -9  -3   4         15.04         15.01         1.53 o                         
  -8  -3   4         23.91         22.72         1.18 o                         
  -7  -3   4         83.09         79.32         1.83 o                         
  -6  -3   4        126.50        128.77         2.50 o                         
  -5  -3   4          7.70          5.46         0.67 o                         
  -4  -3   4         22.66         28.42         0.96 o                         
  -3  -3   4        976.98        990.12        31.54 o                         
  -2  -3   4        743.95        649.42        22.64 o                         
   0  -3   4        129.21        135.51         5.10 o                         
   1  -3   4        555.39        576.95        18.72 o                         
   2  -3   4        518.97        557.74        18.67 o                         
   3  -3   4        280.08        286.73         3.42 o                         
   4  -3   4        133.66        127.22         1.90 o                         
   5  -3   4        221.60        221.30         3.74 o                         
   6  -3   4         67.27         69.00         1.47 o                         
   7  -3   4          0.74          0.62         0.42 o                         
   8  -3   4         34.53         32.52         1.18 o                         
  -9  -2   4         15.38         15.42         0.89 o                         
  -8  -2   4         29.65         28.28         1.37 o                         
  -7  -2   4         12.47         10.46         0.87 o                         
  -6  -2   4        283.63        281.62         4.90 o                         
  -5  -2   4        402.58        370.19         5.32 o                         
  -4  -2   4          2.71          2.47         0.47 o                         
  -3  -2   4        163.21        164.47         6.22 o                         
  -2  -2   4         54.30         48.87         2.25 o                         
  -1  -2   4         21.52         22.84         1.74 o                         
   1  -2   4        806.16        747.86        25.37 o                         
   2  -2   4        803.93        810.30        27.25 o                         
   3  -2   4         69.43         69.97         1.92 o                         
   4  -2   4         56.13         52.98         1.00 o                         
   5  -2   4         13.06         13.41         0.75 o                         
   6  -2   4         14.81         14.06         0.78 o                         
   7  -2   4        112.11        118.41         2.10 o                         
   8  -2   4          9.07          9.74         0.76 o                         
  -9  -1   4          4.15          4.00         0.67 o                         
  -8  -1   4          6.91          7.59         1.50 o                         
  -7  -1   4         42.46         43.91         1.29 o                         
  -6  -1   4        429.56        433.99         6.11 o                         
  -5  -1   4        491.24        494.49         6.85 o                         
  -4  -1   4         11.23         14.36         0.97 o                         
  -3  -1   4        520.61        523.79        17.43 o                         
  -2  -1   4       3538.91       3631.91       115.12 o                         
  -1  -1   4        399.19        397.49         9.39 o                         
   0  -1   4        659.05        618.95        19.74 o                         
   1  -1   4        477.13        514.08        16.68 o                         
   3  -1   4        257.18        259.86         5.30 o                         
   4  -1   4         54.56         60.39         1.25 o                         
   5  -1   4        212.55        212.96         3.05 o                         
   6  -1   4         60.94         59.14         1.31 o                         
   7  -1   4        134.50        137.14         2.16 o                         
   8  -1   4         75.58         67.97         2.40 o                         
  -9   0   4          0.01         -0.59         0.59 o                         
  -8   0   4          8.32          8.62         0.89 o                         
  -7   0   4         45.02         47.43         1.31 o                         
  -6   0   4        150.88        153.89         2.53 o                         
  -5   0   4         79.61         84.02         1.59 o                         
  -4   0   4         44.64         39.98         1.39 o                         
  -3   0   4        256.86        271.76         9.39 o                         
  -2   0   4        875.82        884.50        26.61 o                         
  -1   0   4       1824.52       1727.43        42.94 o                         
   0   0   4       3121.20       3005.09       110.99 o                         
   1   0   4        833.56        994.47        33.47 o                         
   2   0   4        776.31        700.06        22.96 o                         
   3   0   4        179.00        193.90         5.05 o                         
   4   0   4         36.97         41.47         1.04 o                         
   5   0   4         29.47         34.96         1.05 o                         
   6   0   4        200.70        198.52         3.07 o                         
   7   0   4         21.30         22.51         0.98 o                         
   8   0   4        156.65        139.89         7.92 o                         
  -8   1   4          6.87          6.42         0.72 o                         
  -7   1   4         42.39         42.63         1.32 o                         
  -6   1   4        429.73        424.09         7.82 o                         
  -5   1   4        491.59        487.68         7.48 o                         
  -4   1   4         11.24         13.89         0.83 o                         
  -3   1   4        518.15        520.25        12.23 o                         
  -2   1   4       3543.37       3445.17        81.36 o                         
  -1   1   4        397.21        403.67        10.38 o                         
   0   1   4        659.18        596.21        16.63 o                         
   1   1   4        473.98        499.16        11.74 o                         
   3   1   4        259.14        257.98         4.59 o                         
   4   1   4         54.86         59.20         1.35 o                         
   5   1   4        212.42        213.68         3.28 o                         
   6   1   4         60.64         57.65         1.45 o                         
   7   1   4        133.70        132.96         2.34 o                         
   8   1   4         75.76         74.78         2.12 o                         
  -9   2   4         15.55         16.79         1.23 o                         
  -8   2   4         29.93         31.06         1.37 o                         
  -7   2   4         12.11         10.50         0.79 o                         
  -6   2   4        285.27        284.80         5.12 o                         
  -5   2   4        400.30        373.18         5.30 o                         
  -4   2   4          2.82          3.31         0.52 o                         
  -3   2   4        165.67        170.05         4.29 o                         
  -2   2   4         53.98         48.17         2.31 o                         
  -1   2   4         22.13         23.52         1.21 o                         
   0   2   4        282.38        257.62         6.18 o                         
   1   2   4        809.74        790.64        27.22 o                         
   2   2   4        806.55        847.16        27.57 o                         
   3   2   4         70.10         71.59         2.62 o                         
   4   2   4         56.44         53.41         1.20 o                         
   5   2   4         12.57         11.69         0.89 o                         
   6   2   4         14.61         14.22         1.35 o                         
   7   2   4        111.74        117.07         2.11 o                         
   8   2   4          9.21         10.84         1.07 o                         
  -9   3   4         14.81         13.36         1.18 o                         
  -8   3   4         24.11         23.74         1.88 o                         
  -7   3   4         83.65         82.26         2.89 o                         
  -6   3   4        126.64        126.80         3.07 o                         
  -5   3   4          7.87          6.02         0.75 o                         
  -4   3   4         22.37         26.87         0.97 o                         
  -3   3   4        976.47        943.32        22.13 o                         
  -2   3   4        741.29        705.80        15.97 o                         
  -1   3   4        648.33        589.70        13.73 o                         
   0   3   4        130.59        137.31         3.50 o                         
   1   3   4        557.58        554.88        13.08 o                         
   2   3   4        521.14        552.57        12.95 o                         
   3   3   4        280.16        293.08         4.13 o                         
   4   3   4        134.52        130.77         2.19 o                         
   5   3   4        220.98        218.91         4.07 o                         
   6   3   4         67.30         68.22         1.72 o                         
   7   3   4          0.63          0.78         0.32 o                         
  -8   4   4        160.44        161.15         4.64 o                         
  -7   4   4         23.38         22.27         1.07 o                         
  -6   4   4         21.15         20.13         1.14 o                         
  -5   4   4         46.47         51.60         1.33 o                         
  -4   4   4         25.70         27.08         0.83 o                         
  -3   4   4         66.01         67.25         1.32 o                         
  -2   4   4          9.89         16.13         0.87 o                         
  -1   4   4       1125.57       1174.18        51.18 o                         
   0   4   4        975.32        967.56        25.56 o                         
   1   4   4        185.01        208.29         5.11 o                         
   2   4   4        476.35        507.17         9.43 o                         
   3   4   4         49.07         47.67         1.15 o                         
   4   4   4          5.55          7.50         0.65 o                         
   5   4   4         75.73         68.67         1.75 o                         
   6   4   4         78.82         81.55         1.91 o                         
   7   4   4         71.60         64.82         1.47 o                         
  -8   5   4         34.41         37.42         1.38 o                         
  -7   5   4         14.74         13.66         1.03 o                         
  -6   5   4        101.98         96.83         2.36 o                         
  -5   5   4          9.73         10.51         0.81 o                         
  -4   5   4         14.07         14.17         0.78 o                         
  -3   5   4        104.13        100.43         1.86 o                         
  -2   5   4         51.52         57.44         1.67 o                         
  -1   5   4        268.73        292.15         7.16 o                         
   0   5   4        220.96        250.86         7.89 o                         
   1   5   4         48.11         50.23         1.21 o                         
   2   5   4         50.39         49.96         1.12 o                         
   3   5   4        262.22        245.35         4.49 o                         
   4   5   4        122.11        119.82         2.42 o                         
   5   5   4          7.32          8.14         1.08 o                         
   6   5   4         27.06         24.99         1.05 o                         
   7   5   4         45.45         40.40         1.72 o                         
  -8   6   4          7.67          9.58         1.37 o                         
  -7   6   4         10.75         10.49         0.79 o                         
  -6   6   4        113.11        115.42         4.71 o                         
  -5   6   4         15.75         16.87         1.17 o                         
  -4   6   4        415.34        402.89         5.71 o                         
  -3   6   4        245.94        242.49         5.15 o                         
  -2   6   4         24.52         28.34         0.94 o                         
  -1   6   4         36.93         40.98         1.54 o                         
   0   6   4         95.91         87.38         1.90 o                         
   1   6   4         56.64         58.18         1.42 o                         
   2   6   4         80.28         74.87         1.92 o                         
   3   6   4        186.33        200.85         3.45 o                         
   4   6   4        234.09        224.22         4.04 o                         
   5   6   4         74.95         71.85         2.52 o                         
   6   6   4         28.02         27.79         1.07 o                         
   7   6   4         14.86         14.14         0.90 o                         
  -7   7   4         35.47         35.03         1.22 o                         
  -6   7   4         14.97         13.89         0.84 o                         
  -5   7   4        446.95        403.47         6.95 o                         
  -4   7   4        140.12        149.86         2.56 o                         
  -3   7   4         68.28         69.06         1.48 o                         
  -2   7   4         80.57         77.62         1.75 o                         
  -1   7   4         33.47         30.14         1.28 o                         
   0   7   4        116.31        114.53         2.14 o                         
   1   7   4         17.23         19.14         0.80 o                         
   2   7   4        308.94        300.75         4.72 o                         
   3   7   4        453.29        470.66         7.08 o                         
   4   7   4         50.34         48.00         1.50 o                         
   5   7   4         18.22         18.21         1.58 o                         
   6   7   4         21.17         22.47         1.50 o                         
  -7   8   4         16.57         18.08         1.10 o                         
  -6   8   4         63.50         57.21         1.47 o                         
  -5   8   4         10.37         11.19         1.08 o                         
  -4   8   4         37.97         34.70         1.01 o                         
  -3   8   4         17.58         16.35         1.02 o                         
  -2   8   4         26.33         24.31         1.35 o                         
  -1   8   4        132.83        141.02         2.33 o                         
   0   8   4        181.05        186.90         4.08 o                         
   1   8   4          7.69          5.58         0.56 o                         
   2   8   4        112.27        116.89         2.00 o                         
   3   8   4         62.30         62.39         1.36 o                         
   4   8   4         28.46         27.03         1.10 o                         
   5   8   4         28.76         26.74         1.62 o                         
   6   8   4         11.07         12.23         1.07 o                         
  -6   9   4         51.73         50.32         1.27 o                         
  -5   9   4         57.37         55.16         1.49 o                         
  -4   9   4         22.51         21.41         0.88 o                         
  -3   9   4         52.88         48.04         1.24 o                         
  -2   9   4        100.35         93.69         1.89 o                         
  -1   9   4         13.69         22.37         0.89 o                         
   0   9   4         75.53         72.29         1.45 o                         
   1   9   4         18.89         17.17         0.92 o                         
   2   9   4          4.12          6.44         0.66 o                         
   3   9   4         33.38         34.23         1.13 o                         
   4   9   4          0.60          0.26         0.40 o                         
   5   9   4          4.84          2.74         0.52 o                         
  -5  10   4         96.65         93.23         2.52 o                         
  -4  10   4         16.26         17.56         0.72 o                         
  -3  10   4          0.06          0.51         0.30 o                         
  -2  10   4         11.02         10.58         0.73 o                         
  -1  10   4        343.38        312.45         5.70 o                         
   0  10   4        150.94        158.87         2.91 o                         
   1  10   4         52.76         56.24         1.29 o                         
   2  10   4         16.76         19.76         0.84 o                         
   3  10   4         23.16         25.08         0.87 o                         
   4  10   4          6.15          5.11         1.02 o                         
  -4  11   4         30.10         33.40         1.23 o                         
  -3  11   4         23.45         27.73         0.87 o                         
  -2  11   4          6.13          5.54         0.54 o                         
  -1  11   4         12.48         13.95         0.61 o                         
   0  11   4         45.59         51.86         1.21 o                         
   1  11   4         52.50         52.58         1.23 o                         
   2  11   4         27.21         28.84         0.91 o                         
   3  11   4         67.30         64.64         1.86 o                         
  -3  12   4         26.15         25.95         0.77 o                         
  -2  12   4         21.74         24.03         0.70 o                         
  -1  12   4         10.93         12.34         0.74 o                         
   0  12   4          6.66          6.56         0.51 o                         
   1  12   4          4.78          6.70         0.50 o                         
   2  12   4         83.05         82.96         4.00 o                         
  -2 -12   5          9.24         10.46         0.97 o                         
  -1 -12   5          6.09          6.20         0.57 o                         
   0 -12   5          1.68          1.53         0.31 o                         
   1 -12   5         36.50         42.43         0.81 o                         
  -4 -11   5          7.12          6.63         0.50 o                         
  -3 -11   5          9.25         11.20         0.48 o                         
  -2 -11   5          6.12          5.80         0.42 o                         
  -1 -11   5         12.08         14.39         0.51 o                         
   0 -11   5         28.28         31.37         0.71 o                         
   1 -11   5         16.06         14.99         0.53 o                         
   2 -11   5         22.38         24.25         0.58 o                         
   3 -11   5         41.08         39.15         0.78 o                         
  -5 -10   5         20.45         23.42         0.75 o                         
  -4 -10   5         27.36         27.46         0.76 o                         
  -3 -10   5         93.07         94.60         1.47 o                         
  -2 -10   5         39.47         35.89         0.68 o                         
  -1 -10   5        187.14        199.18         2.17 o                         
   0 -10   5        203.94        212.77         2.53 o                         
   1 -10   5         31.21         27.44         0.71 o                         
   2 -10   5         22.89         22.33         0.67 o                         
   3 -10   5          2.64          2.45         0.25 o                         
   4 -10   5         53.32         48.69         1.07 o                         
  -6  -9   5         24.21         22.32         0.71 o                         
  -5  -9   5         16.82         17.32         0.60 o                         
  -4  -9   5          3.79          2.95         0.32 o                         
  -3  -9   5         16.64         13.41         0.63 o                         
  -2  -9   5         50.90         49.03         0.83 o                         
  -1  -9   5        268.96        233.58         2.82 o                         
   0  -9   5         66.84         62.89         1.05 o                         
   1  -9   5         26.98         29.49         0.82 o                         
   2  -9   5         11.33         11.39         0.77 o                         
   3  -9   5          6.79          9.04         0.52 o                         
   4  -9   5         32.18         31.66         0.73 o                         
   5  -9   5          3.27          2.74         0.54 o                         
  -7  -8   5         14.06         14.92         0.86 o                         
  -6  -8   5          4.86          6.94         0.55 o                         
  -5  -8   5         49.69         43.84         1.09 o                         
  -4  -8   5        275.49        252.58         4.12 o                         
  -3  -8   5         19.64         17.46         0.75 o                         
  -2  -8   5         60.06         65.30         1.02 o                         
  -1  -8   5         35.16         38.20         0.78 o                         
   0  -8   5         28.23         19.89         0.59 o                         
   1  -8   5         24.42         23.47         0.72 o                         
   2  -8   5         38.75         40.42         0.95 o                         
   3  -8   5         59.83         60.89         1.25 o                         
   4  -8   5         63.03         70.42         1.22 o                         
   5  -8   5          9.44         11.67         0.69 o                         
  -7  -7   5         48.91         49.83         1.72 o                         
  -6  -7   5         80.56         78.51         1.57 o                         
  -5  -7   5          9.16         10.72         0.73 o                         
  -4  -7   5        282.87        276.81         5.19 o                         
  -3  -7   5        234.91        231.46         2.97 o                         
  -2  -7   5         29.18         31.14         0.73 o                         
  -1  -7   5         26.55         25.87         0.65 o                         
   0  -7   5         72.84         72.34         1.13 o                         
   1  -7   5         34.59         39.31         0.83 o                         
   2  -7   5        357.04        372.97         4.89 o                         
   3  -7   5        289.76        284.95         3.83 o                         
   4  -7   5          5.74          7.67         1.05 o                         
   5  -7   5         12.81         16.48         0.74 o                         
   6  -7   5          5.93          8.52         1.05 o                         
  -8  -6   5          9.75         11.45         0.76 o                         
  -7  -6   5         40.92         38.66         1.32 o                         
  -6  -6   5        130.03        124.99         2.85 o                         
  -5  -6   5         29.18         28.20         0.98 o                         
  -4  -6   5        307.95        306.78         4.84 o                         
  -3  -6   5        142.69        145.65         2.34 o                         
  -2  -6   5         26.57         24.61         0.71 o                         
  -1  -6   5         69.19         75.30         1.08 o                         
   0  -6   5         31.33         28.17         0.71 o                         
   1  -6   5         29.01         29.75         0.81 o                         
   2  -6   5        208.62        221.05         3.06 o                         
   3  -6   5        426.54        415.61         5.05 o                         
   4  -6   5        444.97        445.18         5.40 o                         
   5  -6   5          5.54          5.53         0.49 o                         
   6  -6   5         31.87         34.17         1.14 o                         
  -8  -5   5        128.09        132.49         3.49 o                         
  -7  -5   5         48.80         50.58         1.64 o                         
  -6  -5   5         16.39         17.54         0.92 o                         
  -5  -5   5         10.14          9.94         0.68 o                         
  -4  -5   5         31.16         34.41         0.97 o                         
  -3  -5   5         19.28         17.51         0.87 o                         
  -2  -5   5        294.55        279.04         4.00 o                         
  -1  -5   5        201.28        211.76         2.89 o                         
   0  -5   5        283.73        300.71         3.72 o                         
   1  -5   5         87.48         85.21         1.08 o                         
   2  -5   5         61.84         60.53         1.01 o                         
   3  -5   5         62.40         64.34         1.11 o                         
   4  -5   5        266.70        267.55         3.28 o                         
   5  -5   5        157.17        164.97         2.90 o                         
   6  -5   5         22.31         22.92         0.78 o                         
   7  -5   5         69.32         66.73         1.93 o                         
  -8  -4   5          1.44          1.96         0.43 o                         
  -7  -4   5         35.11         36.10         1.63 o                         
  -6  -4   5        182.12        171.37         2.87 o                         
  -5  -4   5         20.65         21.91         1.04 o                         
  -4  -4   5         42.15         46.01         1.15 o                         
  -3  -4   5        107.72        111.46         1.80 o                         
  -2  -4   5         91.86         87.65         2.27 o                         
   1  -4   5        248.69        245.89         3.11 o                         
   2  -4   5         30.13         27.42         0.69 o                         
   3  -4   5         10.19         11.37         0.67 o                         
   4  -4   5        198.06        204.68         2.78 o                         
   5  -4   5        229.41        226.07         3.24 o                         
   6  -4   5          0.18          0.79         0.37 o                         
   7  -4   5         28.96         29.08         0.91 o                         
  -8  -3   5          2.68          2.57         0.51 o                         
  -7  -3   5        131.38        127.08         3.19 o                         
  -6  -3   5        100.17         92.71         2.25 o                         
  -5  -3   5         37.40         35.31         1.20 o                         
  -4  -3   5         33.73         33.23         1.09 o                         
  -3  -3   5        349.80        353.10         6.09 o                         
  -2  -3   5        104.07        105.95         4.51 o                         
   0  -3   5        294.02        311.94        10.78 o                         
   1  -3   5        640.05        627.59        20.87 o                         
   2  -3   5        446.15        469.47         5.97 o                         
   3  -3   5         26.74         30.24         0.80 o                         
   4  -3   5        244.63        242.55         3.19 o                         
   5  -3   5        123.31        125.63         2.20 o                         
   6  -3   5         16.16         19.26         0.80 o                         
   7  -3   5         25.74         26.11         0.76 o                         
  -9  -2   5          6.03          5.85         1.07 o                         
  -8  -2   5          0.25         -0.22         0.51 o                         
  -7  -2   5         53.95         50.18         1.67 o                         
  -6  -2   5        442.05        455.57         7.01 o                         
  -5  -2   5        464.05        454.88        11.19 o                         
  -4  -2   5        324.58        326.16         5.10 o                         
  -3  -2   5          6.87          7.24         1.18 o                         
  -2  -2   5        114.47        115.18         4.56 o                         
  -1  -2   5         53.21         51.69         1.74 o                         
   0  -2   5         52.90         57.61         2.57 o                         
   1  -2   5        352.84        383.02        12.93 o                         
   2  -2   5       1229.06       1211.94        37.95 o                         
   3  -2   5         41.39         48.93         0.90 o                         
   4  -2   5         37.48         37.80         0.95 o                         
   5  -2   5        182.24        180.54         2.64 o                         
   6  -2   5          3.55          3.25         1.07 o                         
   7  -2   5          6.17          5.18         0.53 o                         
  -9  -1   5         25.32         23.01         1.45 o                         
  -8  -1   5         13.71         12.41         1.37 o                         
  -7  -1   5        117.67        119.68         2.34 o                         
  -6  -1   5        129.63        125.42         2.17 o                         
  -5  -1   5         23.16         27.05         0.99 o                         
  -4  -1   5         21.80         15.34         0.82 o                         
  -3  -1   5       1414.49       1395.41        43.56 o                         
  -2  -1   5        218.31        230.20         5.67 o                         
  -1  -1   5        165.76        169.97         4.31 o                         
   0  -1   5        701.29        680.48        21.78 o                         
   1  -1   5        698.90        704.41        22.96 o                         
   2  -1   5        398.54        403.09        13.73 o                         
   3  -1   5          1.85          1.99         0.36 o                         
   4  -1   5         72.51         65.79         1.29 o                         
   5  -1   5        188.49        183.56         2.91 o                         
   6  -1   5          3.60          3.98         0.57 o                         
   7  -1   5         31.11         29.46         0.86 o                         
  -9   0   5         55.81         61.15         2.57 o                         
  -8   0   5          4.41          6.67         1.23 o                         
  -7   0   5         19.09         18.18         0.95 o                         
  -6   0   5          6.61         10.77         0.81 o                         
  -5   0   5        139.76        145.10         2.38 o                         
  -4   0   5          9.75         14.86         0.85 o                         
  -3   0   5       1824.84       2019.51        66.89 o                         
  -2   0   5        242.10        263.85         6.43 o                         
  -1   0   5       1085.51       1072.42        31.68 o                         
   0   0   5        561.58        550.28        12.82 o                         
   1   0   5         91.15        105.41         4.02 o                         
   2   0   5          0.32          4.08         0.80 o                         
   3   0   5         27.56         18.37         1.01 o                         
   4   0   5        270.48        256.12         3.83 o                         
   5   0   5        586.89        578.34         6.94 o                         
   6   0   5         35.67         35.02         0.98 o                         
   7   0   5         26.97         29.93         0.96 o                         
  -9   1   5         24.97         25.21         1.45 o                         
  -8   1   5         13.63         14.27         0.96 o                         
  -7   1   5        118.36        122.83         2.32 o                         
  -6   1   5        128.72        121.01         2.33 o                         
  -5   1   5         23.57         26.46         0.97 o                         
  -4   1   5         21.82         17.42         0.85 o                         
  -3   1   5       1417.46       1310.27        38.36 o                         
  -2   1   5        215.20        227.24         7.48 o                         
  -1   1   5        165.62        168.48         4.27 o                         
   0   1   5        704.06        653.71        26.74 o                         
   1   1   5        699.68        692.73        16.16 o                         
   2   1   5        398.53        401.26        13.52 o                         
   3   1   5          1.78          2.46         0.47 o                         
   4   1   5         71.99         65.10         2.03 o                         
   5   1   5        188.64        179.36         3.17 o                         
   6   1   5          3.87          5.24         0.45 o                         
   7   1   5         31.00         29.45         1.35 o                         
  -9   2   5          5.94          4.18         0.70 o                         
  -8   2   5          0.25          0.44         0.47 o                         
  -7   2   5         54.70         53.41         1.54 o                         
  -6   2   5        440.45        449.13         7.81 o                         
  -5   2   5        464.92        466.05        17.03 o                         
  -4   2   5        323.36        320.77         6.44 o                         
  -3   2   5          6.81          7.35         0.91 o                         
  -2   2   5        115.16        119.58         3.19 o                         
  -1   2   5         52.51         52.74         1.65 o                         
   0   2   5         52.62         56.92         1.74 o                         
   1   2   5        354.39        375.61         9.01 o                         
   2   2   5       1229.00       1298.97        24.35 o                         
   3   2   5         41.77         47.28         1.30 o                         
   4   2   5         38.22         37.75         1.14 o                         
   5   2   5        181.42        173.40         3.09 o                         
   6   2   5          3.58          4.89         1.02 o                         
   7   2   5          6.26          5.24         0.53 o                         
  -8   3   5          2.78          2.50         0.47 o                         
  -7   3   5        131.03        129.35         8.39 o                         
  -6   3   5         99.48         96.01         2.48 o                         
  -5   3   5         37.43         38.70         1.18 o                         
  -4   3   5         33.49         31.76         0.91 o                         
  -3   3   5        348.69        343.77         5.31 o                         
  -2   3   5        101.92        116.52        11.45 o                         
  -1   3   5         24.25         24.45         2.49 o                         
   0   3   5        295.62        311.35         7.53 o                         
   1   3   5        642.08        622.89        14.60 o                         
   2   3   5        445.60        461.55         7.03 o                         
   3   3   5         27.17         32.88         0.89 o                         
   4   3   5        244.65        243.63         3.99 o                         
   5   3   5        122.86        127.04         2.92 o                         
   6   3   5         16.21         18.15         0.86 o                         
   7   3   5         25.60         27.33         0.98 o                         
  -8   4   5          1.33          2.00         0.51 o                         
  -7   4   5         34.62         35.69         1.31 o                         
  -6   4   5        182.52        178.27         4.21 o                         
  -5   4   5         21.11         23.31         0.96 o                         
  -4   4   5         42.02         48.72         1.37 o                         
  -3   4   5        107.82        111.37         2.19 o                         
  -2   4   5         92.75         93.08         1.88 o                         
  -1   4   5        503.47        494.26        11.76 o                         
   0   4   5         24.39         31.50         1.24 o                         
   1   4   5        249.80        252.50         4.18 o                         
   2   4   5         30.41         27.24         1.05 o                         
   3   4   5         10.23         10.87         0.75 o                         
   4   4   5        197.52        205.15         3.75 o                         
   5   4   5        230.61        225.48         6.41 o                         
   6   4   5          0.15          0.73         0.38 o                         
   7   4   5         29.04         27.18         1.74 o                         
  -8   5   5        128.78        133.20         3.43 o                         
  -7   5   5         48.88         48.71         1.49 o                         
  -6   5   5         16.27         19.29         0.95 o                         
  -5   5   5         10.42          9.43         0.81 o                         
  -4   5   5         31.17         34.65         0.99 o                         
  -3   5   5         18.76         17.20         0.68 o                         
  -2   5   5        293.07        275.57         5.61 o                         
  -1   5   5        199.49        208.29         3.85 o                         
   0   5   5        285.96        305.36         4.71 o                         
   1   5   5         88.36         87.14         1.88 o                         
   2   5   5         61.85         57.46         1.62 o                         
   3   5   5         61.95         64.35         1.34 o                         
   4   5   5        268.25        268.68         4.74 o                         
   5   5   5        158.77        158.46         4.35 o                         
   6   5   5         22.30         23.24         0.97 o                         
   7   5   5         69.76         71.24         3.38 o                         
  -7   6   5         40.94         38.50         1.23 o                         
  -6   6   5        130.69        125.27         4.88 o                         
  -5   6   5         28.91         27.32         0.92 o                         
  -4   6   5        306.04        300.20         4.40 o                         
  -3   6   5        143.37        146.07         2.55 o                         
  -2   6   5         26.34         24.54         1.10 o                         
  -1   6   5         68.03         72.10         1.41 o                         
   0   6   5         30.90         25.30         0.84 o                         
   1   6   5         28.90         30.52         1.07 o                         
   2   6   5        209.83        215.59         3.56 o                         
   3   6   5        426.07        411.55         6.29 o                         
   4   6   5        443.51        448.28         8.75 o                         
   5   6   5          5.71          7.67         1.39 o                         
   6   6   5         31.80         32.68         1.11 o                         
  -7   7   5         49.02         47.62         1.63 o                         
  -6   7   5         79.96         79.89         1.94 o                         
  -5   7   5          9.67         11.65         0.82 o                         
  -4   7   5        282.25        280.87         4.43 o                         
  -3   7   5        235.12        232.00         3.81 o                         
  -2   7   5         28.44         29.37         0.95 o                         
  -1   7   5         26.80         25.03         1.11 o                         
   0   7   5         72.82         72.81         1.57 o                         
   1   7   5         34.07         38.60         1.08 o                         
   2   7   5        357.48        367.46         5.26 o                         
   3   7   5        290.96        277.81         4.41 o                         
   4   7   5          5.97          9.12         1.61 o                         
   5   7   5         13.23         16.48         1.58 o                         
   6   7   5          5.70          8.13         0.76 o                         
  -7   8   5         13.86         13.20         1.29 o                         
  -6   8   5          4.87          6.31         0.67 o                         
  -5   8   5         49.68         45.02         2.09 o                         
  -4   8   5        275.76        254.80         4.55 o                         
  -3   8   5         19.24         16.78         0.75 o                         
  -2   8   5         60.44         65.10         1.32 o                         
  -1   8   5         36.20         38.16         0.96 o                         
   0   8   5         28.84         20.86         0.86 o                         
   1   8   5         24.34         23.15         1.06 o                         
   2   8   5         38.92         39.12         1.04 o                         
   3   8   5         60.12         60.63         2.47 o                         
   4   8   5         62.82         70.23         1.78 o                         
   5   8   5          9.14          8.92         1.15 o                         
  -6   9   5         24.47         22.41         0.94 o                         
  -5   9   5         16.38         15.61         0.94 o                         
  -4   9   5          3.66          3.54         0.47 o                         
  -3   9   5         16.88         13.42         0.71 o                         
  -2   9   5         50.75         49.16         1.07 o                         
  -1   9   5        269.27        233.58         4.50 o                         
   0   9   5         66.85         59.54         1.53 o                         
   1   9   5         27.14         30.88         1.12 o                         
   2   9   5         11.38         12.18         1.00 o                         
   3   9   5          7.16          8.19         0.77 o                         
   4   9   5         32.19         30.27         1.19 o                         
   5   9   5          3.28          2.57         0.48 o                         
  -5  10   5         19.97         22.50         0.94 o                         
  -4  10   5         27.81         28.13         1.07 o                         
  -3  10   5         92.37         94.44         1.90 o                         
  -2  10   5         39.93         34.44         1.20 o                         
  -1  10   5        187.73        196.40         2.78 o                         
   0  10   5        202.21        201.71         3.13 o                         
   1  10   5         31.29         25.81         1.01 o                         
   2  10   5         23.16         23.93         0.96 o                         
   3  10   5          2.48          2.42         0.42 o                         
   4  10   5         52.52         48.07         1.49 o                         
  -4  11   5          7.22          6.22         0.86 o                         
  -3  11   5          9.30         11.33         0.59 o                         
  -2  11   5          6.20          5.24         0.48 o                         
  -1  11   5         12.23         14.07         0.65 o                         
   0  11   5         28.74         30.37         0.81 o                         
   1  11   5         15.95         14.67         0.66 o                         
   2  11   5         22.66         25.39         1.02 o                         
   3  11   5         40.15         39.34         1.21 o                         
  -2  12   5          9.41         10.97         0.64 o                         
  -1  12   5          6.44          8.40         1.10 o                         
   0  12   5          1.70          2.43         0.46 o                         
   1  12   5         36.69         39.42         1.02 o                         
  -1 -12   6          2.12          0.71         0.33 o                         
   0 -12   6         32.62         31.42         1.26 o                         
  -4 -11   6         97.56        100.27         1.95 o                         
  -3 -11   6         26.91         27.37         0.61 o                         
  -2 -11   6         47.17         49.20         0.94 o                         
  -1 -11   6         91.33         95.63         1.54 o                         
   0 -11   6        104.41        103.58         1.82 o                         
   1 -11   6          3.52          2.85         0.30 o                         
   2 -11   6         22.64         24.65         1.02 o                         
  -5 -10   6         16.50         17.17         0.73 o                         
  -4 -10   6         23.10         25.32         0.69 o                         
  -3 -10   6         15.41         14.62         0.54 o                         
  -2 -10   6        134.18        138.40         1.65 o                         
  -1 -10   6         85.49         86.10         1.15 o                         
   0 -10   6        133.61        141.44         1.91 o                         
   1 -10   6          5.82          5.97         0.43 o                         
   2 -10   6         32.70         34.58         0.74 o                         
   3 -10   6          0.60          0.39         0.24 o                         
   4 -10   6         16.52         16.42         1.02 o                         
  -6  -9   6          7.08          6.60         0.70 o                         
  -5  -9   6         15.77         14.47         0.59 o                         
  -4  -9   6          6.01          5.97         0.53 o                         
  -3  -9   6        174.05        168.75         2.60 o                         
  -2  -9   6         39.74         38.40         0.81 o                         
  -1  -9   6         86.24         80.63         1.14 o                         
   0  -9   6        150.95        140.44         1.85 o                         
   1  -9   6         16.37         17.66         1.00 o                         
   2  -9   6         34.94         33.63         0.79 o                         
   3  -9   6         80.85         84.48         1.33 o                         
   4  -9   6         22.63         24.27         0.64 o                         
  -7  -8   6         10.56          6.49         1.13 o                         
  -6  -8   6         60.59         62.38         1.24 o                         
  -5  -8   6        158.07        155.02         2.53 o                         
  -4  -8   6         66.95         65.73         1.80 o                         
  -3  -8   6        163.46        152.98         2.11 o                         
  -2  -8   6         22.15         20.09         0.59 o                         
  -1  -8   6         93.23         79.30         1.22 o                         
   0  -8   6          9.58         12.60         0.52 o                         
   1  -8   6        154.63        145.98         2.20 o                         
   2  -8   6          9.29         10.09         0.60 o                         
   3  -8   6         50.66         52.21         1.03 o                         
   4  -8   6         20.71         20.86         0.66 o                         
   5  -8   6         34.36         33.14         0.85 o                         
  -7  -7   6         35.05         39.40         1.36 o                         
  -6  -7   6         13.94         15.69         0.69 o                         
  -5  -7   6         49.43         43.56         4.85 o                         
  -4  -7   6         75.01         74.10         2.18 o                         
  -3  -7   6         20.37         19.19         0.70 o                         
  -2  -7   6         23.05         22.65         0.72 o                         
  -1  -7   6         94.28         90.93         1.33 o                         
   0  -7   6          5.55          3.06         0.31 o                         
   1  -7   6        100.38        111.02         1.78 o                         
   2  -7   6        170.89        173.57         2.53 o                         
   3  -7   6        146.61        146.26         2.21 o                         
   4  -7   6        115.94        119.73         1.99 o                         
   5  -7   6          4.98          5.43         0.48 o                         
   6  -7   6          4.51          4.37         0.57 o                         
  -8  -6   6         10.97         10.14         0.70 o                         
  -7  -6   6         59.42         60.94         1.66 o                         
  -6  -6   6         62.27         61.73         1.39 o                         
  -5  -6   6        140.21        136.44         2.46 o                         
  -4  -6   6        400.11        383.42         5.42 o                         
  -3  -6   6        155.03        154.66         2.47 o                         
  -2  -6   6         51.92         54.76         1.12 o                         
  -1  -6   6         39.17         40.98         1.15 o                         
   0  -6   6        189.80        180.13         2.55 o                         
   1  -6   6         69.42         78.52         1.21 o                         
   2  -6   6        150.34        153.72         2.29 o                         
   3  -6   6         45.75         50.97         1.01 o                         
   4  -6   6         84.75         82.24         1.50 o                         
   5  -6   6         25.72         24.70         0.88 o                         
   6  -6   6         45.54         43.24         1.71 o                         
  -8  -5   6         29.82         34.12         1.25 o                         
  -7  -5   6         53.59         58.20         1.75 o                         
  -6  -5   6         74.36         73.20         4.32 o                         
  -5  -5   6         77.99         78.59         1.56 o                         
  -4  -5   6         45.13         43.20         1.18 o                         
  -3  -5   6         47.00         48.79         2.11 o                         
  -2  -5   6        290.51        313.73         3.86 o                         
  -1  -5   6        117.46        124.13         1.73 o                         
   0  -5   6        101.53        113.88         1.61 o                         
   1  -5   6         57.38         56.17         0.87 o                         
   2  -5   6         13.97         15.28         0.75 o                         
   3  -5   6        497.13        505.64         5.47 o                         
   4  -5   6         83.55         85.03         1.51 o                         
   5  -5   6        107.49        107.92         1.82 o                         
   6  -5   6         17.22         17.38         0.72 o                         
  -8  -4   6         19.88         18.41         1.04 o                         
  -7  -4   6        171.65        168.21         4.59 o                         
  -6  -4   6         50.84         46.17         1.31 o                         
  -5  -4   6        175.39        178.51         2.83 o                         
  -4  -4   6         66.11         65.20         3.01 o                         
  -3  -4   6        129.75        132.54         2.15 o                         
  -2  -4   6        123.62        128.36         2.00 o                         
  -1  -4   6        245.44        244.01         3.56 o                         
   0  -4   6         58.32         57.08         1.08 o                         
   1  -4   6         55.53         62.68         0.95 o                         
   2  -4   6        163.15        178.78         2.40 o                         
   3  -4   6         37.90         46.35         0.96 o                         
   4  -4   6         86.96         79.54         1.42 o                         
   5  -4   6         41.79         42.82         1.13 o                         
   6  -4   6         53.24         59.32         1.26 o                         
   7  -4   6         67.23         64.16         1.82 o                         
  -8  -3   6         38.77         32.37         1.38 o                         
  -7  -3   6          4.01          5.49         0.73 o                         
  -6  -3   6         10.21         13.45         0.87 o                         
  -5  -3   6        459.31        446.15         6.97 o                         
  -4  -3   6        238.82        216.26         4.17 o                         
  -3  -3   6        312.10        309.10         4.43 o                         
  -2  -3   6         19.60         14.49         0.95 o                         
   0  -3   6        186.56        201.54         7.46 o                         
   1  -3   6        346.64        355.46         4.07 o                         
   2  -3   6        293.24        303.07         3.20 o                         
   3  -3   6         96.10         89.09         1.48 o                         
   4  -3   6          9.32          9.69         0.58 o                         
   5  -3   6         14.75         14.41         0.81 o                         
   6  -3   6         25.24         27.91         0.87 o                         
   7  -3   6         20.09         18.39         0.74 o                         
  -9  -2   6         17.89         19.49         1.58 o                         
  -8  -2   6         14.82         15.90         1.06 o                         
  -7  -2   6          2.51          2.15         0.61 o                         
  -6  -2   6        210.99        214.81         4.11 o                         
  -5  -2   6        203.83        213.47         4.19 o                         
  -4  -2   6        254.00        243.90         4.72 o                         
  -3  -2   6         64.91         71.81         1.98 o                         
  -2  -2   6        258.90        274.12        10.19 o                         
  -1  -2   6         47.98         45.60         2.47 o                         
   0  -2   6        214.80        225.42         8.21 o                         
   1  -2   6        494.98        544.41        12.72 o                         
   2  -2   6        251.19        285.13         3.58 o                         
   3  -2   6        109.45        117.55         1.55 o                         
   4  -2   6         43.13         41.86         0.87 o                         
   5  -2   6         18.28         22.73         0.85 o                         
   6  -2   6         20.92         25.58         0.86 o                         
   7  -2   6         26.28         27.26         0.83 o                         
  -9  -1   6         60.70         67.49         2.52 o                         
  -8  -1   6         23.17         25.50         1.56 o                         
  -7  -1   6         33.56         33.75         1.27 o                         
  -6  -1   6         33.21         34.09         1.15 o                         
  -5  -1   6         53.30         55.05         1.79 o                         
  -4  -1   6         68.43         70.29         1.73 o                         
  -3  -1   6         97.92         84.50         2.71 o                         
  -2  -1   6        434.73        441.92        10.53 o                         
  -1  -1   6        564.42        570.33        51.02 o                         
   0  -1   6         82.07        100.53         4.02 o                         
   1  -1   6        739.40        697.22        22.96 o                         
   2  -1   6        305.85        303.22         3.92 o                         
   3  -1   6         30.21         33.10         0.74 o                         
   4  -1   6        235.55        241.69         2.98 o                         
   5  -1   6         28.16         32.21         0.94 o                         
   6  -1   6         48.09         49.36         1.15 o                         
   7  -1   6          0.45          0.60         0.43 o                         
  -9   0   6         13.92         12.50         1.18 o                         
  -8   0   6         31.08         32.03         1.34 o                         
  -7   0   6          0.72          0.42         0.52 o                         
  -6   0   6         11.75         12.77         0.98 o                         
  -5   0   6         11.37         12.80         0.83 o                         
  -4   0   6         22.17         21.77         1.02 o                         
  -3   0   6        190.39        177.40         6.65 o                         
  -2   0   6       2366.37       2359.57        57.75 o                         
  -1   0   6         33.25         37.63         1.40 o                         
   0   0   6        415.17        383.46         9.20 o                         
   1   0   6        201.19        200.31         7.24 o                         
   2   0   6         36.33         35.16         1.17 o                         
   3   0   6        206.04        216.28         2.66 o                         
   4   0   6        262.56        272.88         3.33 o                         
   5   0   6          6.42          4.84         0.59 o                         
   6   0   6          5.86          4.76         0.44 o                         
   7   0   6          5.87          5.60         0.50 o                         
  -9   1   6         60.81         56.17         2.52 o                         
  -8   1   6         23.13         24.92         1.37 o                         
  -7   1   6         33.00         31.48         1.23 o                         
  -6   1   6         33.66         36.37         1.16 o                         
  -5   1   6         53.16         56.07         1.41 o                         
  -4   1   6         69.89         68.70         2.49 o                         
  -3   1   6         97.04         85.88         3.05 o                         
  -2   1   6        435.17        437.09        10.51 o                         
  -1   1   6        566.27        623.87        13.98 o                         
   0   1   6         82.10         99.24         2.80 o                         
   1   1   6        737.63        683.17        22.80 o                         
   2   1   6        304.97        294.93         4.29 o                         
   3   1   6         30.56         31.80         0.84 o                         
   4   1   6        237.35        240.83         3.40 o                         
   5   1   6         29.03         32.84         1.07 o                         
   6   1   6         47.76         47.14         1.14 o                         
   7   1   6          0.44          1.50         0.43 o                         
  -9   2   6         17.94         18.45         2.17 o                         
  -8   2   6         14.36         15.19         0.91 o                         
  -7   2   6          2.47          1.13         0.86 o                         
  -6   2   6        211.01        209.74         4.01 o                         
  -5   2   6        204.96        199.43         4.33 o                         
  -4   2   6        253.91        245.04         4.38 o                         
  -3   2   6         64.67         70.25         1.42 o                         
  -2   2   6        260.33        298.87         7.21 o                         
  -1   2   6         48.27         47.51         1.63 o                         
   0   2   6        218.29        230.05         5.74 o                         
   1   2   6        490.25        492.04        12.27 o                         
   2   2   6        250.56        288.02         4.13 o                         
   3   2   6        109.67        118.55         2.63 o                         
   4   2   6         42.99         42.21         1.23 o                         
   5   2   6         18.17         20.72         1.11 o                         
   6   2   6         20.87         26.37         0.97 o                         
   7   2   6         26.10         26.60         0.87 o                         
  -8   3   6         38.84         31.86         1.40 o                         
  -7   3   6          4.17          5.49         0.61 o                         
  -6   3   6         10.59         14.41         0.94 o                         
  -5   3   6        459.29        449.61         7.68 o                         
  -4   3   6        239.75        210.86         3.44 o                         
  -3   3   6        311.61        304.96         5.30 o                         
  -2   3   6         20.01         16.82         0.75 o                         
  -1   3   6        434.92        426.50        10.26 o                         
   0   3   6        187.81        199.02         7.24 o                         
   1   3   6        344.90        355.62         4.98 o                         
   2   3   6        294.79        297.33         4.51 o                         
   3   3   6         96.23         90.50         1.79 o                         
   4   3   6          9.36         11.53         0.75 o                         
   5   3   6         14.23         12.41         0.95 o                         
   6   3   6         25.06         27.87         1.98 o                         
   7   3   6         19.90         20.16         0.96 o                         
  -8   4   6         19.95         20.26         0.78 o                         
  -7   4   6        173.64        169.13         4.18 o                         
  -6   4   6         51.58         49.22         1.28 o                         
  -5   4   6        174.84        178.63         3.40 o                         
  -4   4   6         65.83         67.79         1.62 o                         
  -3   4   6        130.50        132.30         2.31 o                         
  -2   4   6        123.73        128.95         2.25 o                         
  -1   4   6        246.76        245.81         4.36 o                         
   0   4   6         58.21         57.82         1.26 o                         
   1   4   6         56.12         62.41         1.38 o                         
   2   4   6        162.99        176.14         2.70 o                         
   3   4   6         37.36         45.66         1.18 o                         
   4   4   6         88.08         81.06         1.84 o                         
   5   4   6         42.00         42.20         1.62 o                         
   6   4   6         53.58         59.26         1.93 o                         
   7   4   6         67.36         59.38         2.52 o                         
  -8   5   6         30.20         33.28         2.04 o                         
  -7   5   6         54.04         63.60         2.13 o                         
  -6   5   6         74.35         70.93         2.10 o                         
  -5   5   6         78.20         80.17         1.86 o                         
  -4   5   6         44.46         41.42         1.11 o                         
  -3   5   6         45.74         46.89         2.82 o                         
  -2   5   6        287.39        309.29         4.44 o                         
  -1   5   6        118.68        120.55         2.00 o                         
   0   5   6        101.14        111.47         1.89 o                         
   1   5   6         56.84         54.74         1.18 o                         
   2   5   6         14.15         14.88         0.77 o                         
   3   5   6        497.49        515.01         8.59 o                         
   4   5   6         83.40         84.19         1.89 o                         
   5   5   6        106.54        104.25         2.61 o                         
   6   5   6         16.95         16.71         0.85 o                         
  -7   6   6         59.91         58.98         1.72 o                         
  -6   6   6         62.23         63.98         1.68 o                         
  -5   6   6        140.62        133.71         2.43 o                         
  -4   6   6        402.02        384.09         7.25 o                         
  -3   6   6        155.31        153.79         2.47 o                         
  -2   6   6         52.81         59.02         1.25 o                         
  -1   6   6         39.00         42.47         1.09 o                         
   0   6   6        189.28        174.68         3.26 o                         
   1   6   6         69.72         77.07         1.74 o                         
   2   6   6        149.89        152.59         2.62 o                         
   3   6   6         45.81         49.60         1.37 o                         
   4   6   6         85.42         82.74         2.04 o                         
   5   6   6         25.81         25.46         1.92 o                         
   6   6   6         44.63         40.86         1.18 o                         
  -7   7   6         34.71         37.93         1.98 o                         
  -6   7   6         14.25         15.06         0.84 o                         
  -5   7   6         49.23         42.07         1.13 o                         
  -4   7   6         75.16         74.77         1.58 o                         
  -3   7   6         20.76         20.24         0.75 o                         
  -2   7   6         23.36         22.13         0.80 o                         
  -1   7   6         93.14         89.09         1.52 o                         
   0   7   6          5.94          4.37         0.42 o                         
   1   7   6        100.14        107.00         2.07 o                         
   2   7   6        169.75        169.49         2.90 o                         
   3   7   6        146.49        150.17         2.88 o                         
   4   7   6        115.51        121.23         2.70 o                         
   5   7   6          4.78          4.76         0.83 o                         
  -7   8   6         10.65          6.12         0.80 o                         
  -6   8   6         60.80         60.69         1.82 o                         
  -5   8   6        157.97        149.51         3.11 o                         
  -4   8   6         66.30         63.42         1.46 o                         
  -3   8   6        162.98        150.83         3.10 o                         
  -2   8   6         22.11         19.72         0.68 o                         
  -1   8   6         94.48         80.70         1.33 o                         
   0   8   6          9.68         13.77         0.70 o                         
   1   8   6        154.09        145.40         2.62 o                         
   2   8   6          9.19         10.13         0.66 o                         
   3   8   6         50.12         49.07         1.34 o                         
   4   8   6         20.08         19.83         0.84 o                         
   5   8   6         34.59         34.27         3.06 o                         
  -6   9   6          6.74          6.34         1.29 o                         
  -5   9   6         15.54         14.76         0.82 o                         
  -4   9   6          6.03          5.62         0.61 o                         
  -3   9   6        174.13        169.37         5.49 o                         
  -2   9   6         40.54         39.90         1.00 o                         
  -1   9   6         86.25         80.74         1.49 o                         
   0   9   6        150.97        139.35         2.52 o                         
   1   9   6         16.50         17.01         0.74 o                         
   2   9   6         35.00         32.63         0.92 o                         
   3   9   6         79.31         81.67         2.50 o                         
   4   9   6         22.77         22.43         2.95 o                         
  -5  10   6         17.14         18.94         1.13 o                         
  -4  10   6         22.73         25.33         0.83 o                         
  -3  10   6         15.38         14.35         0.65 o                         
  -2  10   6        133.13        134.62         2.17 o                         
  -1  10   6         84.51         84.83         1.49 o                         
   0  10   6        133.43        139.78         2.69 o                         
   1  10   6          5.71          6.03         0.57 o                         
   2  10   6         32.32         34.17         1.01 o                         
   3  10   6          0.56          0.97         0.40 o                         
   4  10   6         16.00         12.66         1.02 o                         
  -4  11   6         97.60        108.87         2.64 o                         
  -3  11   6         26.85         26.64         0.73 o                         
  -2  11   6         47.21         49.64         1.01 o                         
  -1  11   6         92.76         99.09         1.87 o                         
   0  11   6        104.28        109.22         2.01 o                         
   1  11   6          3.59          3.42         0.57 o                         
   2  11   6         22.92         26.28         2.12 o                         
  -1  12   6          2.01          1.21         0.27 o                         
   0  12   6         32.36         30.13         0.89 o                         
  -3 -11   7         48.00         49.21         1.41 o                         
  -2 -11   7        120.86        121.89         8.47 o                         
  -1 -11   7         63.10         59.21         1.06 o                         
   0 -11   7         26.78         22.53         0.73 o                         
   1 -11   7         20.50         19.45         1.58 o                         
   2 -11   7         44.16         46.87         0.98 o                         
  -5 -10   7         10.98         10.69         0.53 o                         
  -4 -10   7         16.27         18.50         0.58 o                         
  -3 -10   7          4.70          6.03         0.40 o                         
  -2 -10   7          4.81          4.23         0.37 o                         
  -1 -10   7         90.90         94.88         1.28 o                         
   0 -10   7         56.23         60.59         1.05 o                         
   1 -10   7         22.67         23.49         0.60 o                         
   2 -10   7         16.65         17.21         0.64 o                         
   3 -10   7          2.66          3.44         0.33 o                         
  -6  -9   7         19.25         19.26         1.29 o                         
  -5  -9   7          0.01          0.04         0.37 o                         
  -4  -9   7         44.90         42.71         1.01 o                         
  -3  -9   7         94.61         96.23         1.62 o                         
  -2  -9   7         34.35         32.59         0.65 o                         
  -1  -9   7          5.99          5.37         0.47 o                         
   0  -9   7         50.54         53.71         1.09 o                         
   1  -9   7         57.78         56.08         1.14 o                         
   2  -9   7          9.20          9.46         0.49 o                         
   3  -9   7         18.54         17.19         0.53 o                         
   4  -9   7         29.42         29.13         0.92 o                         
  -6  -8   7         46.86         51.04         1.14 o                         
  -5  -8   7         38.73         37.49         1.26 o                         
  -4  -8   7         74.93         69.70         1.34 o                         
  -3  -8   7         28.14         26.48         0.81 o                         
  -2  -8   7         46.60         46.47         0.87 o                         
  -1  -8   7         74.24         60.90         1.02 o                         
   0  -8   7        210.44        181.77         2.27 o                         
   1  -8   7         80.04         68.57         1.36 o                         
   2  -8   7        149.07        149.82         3.43 o                         
   3  -8   7        100.26         97.92         1.52 o                         
   4  -8   7        125.70        127.28         1.94 o                         
   5  -8   7         25.76         24.69         1.39 o                         
  -7  -7   7         26.04         29.39         2.04 o                         
  -6  -7   7         61.52         66.37         1.37 o                         
  -5  -7   7          2.42          1.90         0.34 o                         
  -4  -7   7          7.46          4.44         0.41 o                         
  -3  -7   7         41.30         42.72         0.90 o                         
  -2  -7   7         51.34         51.12         0.89 o                         
  -1  -7   7         14.96         14.93         0.57 o                         
   0  -7   7         46.67         49.50         0.87 o                         
   1  -7   7         16.39         17.83         0.71 o                         
   2  -7   7         13.18         13.00         0.65 o                         
   3  -7   7         30.94         36.08         1.65 o                         
   4  -7   7         13.80         15.72         0.66 o                         
   5  -7   7          1.14          1.03         0.34 o                         
  -7  -6   7         26.36         32.06         1.16 o                         
  -6  -6   7          9.81         10.34         0.77 o                         
  -5  -6   7          9.08          9.13         0.72 o                         
  -4  -6   7        164.07        161.81         2.61 o                         
  -3  -6   7        483.89        480.73         6.22 o                         
  -2  -6   7        157.09        150.67         2.11 o                         
  -1  -6   7         13.23         15.69         0.64 o                         
   0  -6   7        154.88        157.74         1.93 o                         
   1  -6   7         93.38         91.32         1.36 o                         
   2  -6   7         65.88         68.12         1.31 o                         
   3  -6   7        316.03        300.44         3.72 o                         
   4  -6   7        152.81        169.53         2.48 o                         
   5  -6   7         46.70         45.05         1.18 o                         
   6  -6   7          3.20          2.68         0.43 o                         
  -8  -5   7         40.45         43.38         1.40 o                         
  -7  -5   7         66.04         71.71         1.65 o                         
  -6  -5   7        111.08        102.51         3.10 o                         
  -5  -5   7         30.49         29.32         0.89 o                         
  -4  -5   7         98.94         92.30         1.73 o                         
  -3  -5   7        745.98        732.72         9.25 o                         
  -2  -5   7         70.38         68.74         1.61 o                         
  -1  -5   7         65.09         69.70         1.12 o                         
   0  -5   7        245.53        243.99         3.84 o                         
   1  -5   7         23.85         22.56         0.71 o                         
   2  -5   7        107.01        100.57         1.47 o                         
   3  -5   7         21.92         22.46         0.67 o                         
   4  -5   7        192.28        198.56         3.00 o                         
   5  -5   7        130.70        129.20         2.23 o                         
   6  -5   7         41.40         44.09         1.26 o                         
  -8  -4   7         31.16         29.46         1.47 o                         
  -7  -4   7         43.14         40.91         1.71 o                         
  -6  -4   7         16.02         18.57         0.91 o                         
  -5  -4   7         72.61         74.30         1.94 o                         
  -4  -4   7        131.19        130.29         2.43 o                         
  -3  -4   7          8.74         10.17         0.64 o                         
  -2  -4   7         18.77         23.19         0.70 o                         
  -1  -4   7        163.90        165.71         2.00 o                         
   0  -4   7        219.71        229.18         2.82 o                         
   1  -4   7        366.51        385.28         4.18 o                         
   2  -4   7         76.87         82.57         1.16 o                         
   3  -4   7         22.11         24.77         1.14 o                         
   4  -4   7        171.07        170.82         2.58 o                         
   5  -4   7          4.59          4.00         0.39 o                         
   6  -4   7         81.61         84.70         1.54 o                         
  -8  -3   7         17.25         23.16         1.14 o                         
  -7  -3   7        123.41        121.87         4.47 o                         
  -6  -3   7        437.29        408.08         6.29 o                         
  -5  -3   7        539.88        536.08         8.26 o                         
  -4  -3   7        637.13        661.10         9.94 o                         
  -3  -3   7        101.17        109.77         2.08 o                         
  -2  -3   7        426.79        410.13         4.88 o                         
  -1  -3   7         23.48         23.07         0.69 o                         
   0  -3   7        115.74        104.14         1.45 o                         
   1  -3   7         31.02         28.88         0.71 o                         
   2  -3   7        348.74        360.75         5.66 o                         
   3  -3   7        100.02        111.09         1.55 o                         
   4  -3   7         21.84         24.51         0.76 o                         
   5  -3   7        118.76        121.50         3.07 o                         
   6  -3   7          1.82          1.62         0.33 o                         
   7  -3   7         31.34         32.43         1.80 o                         
  -8  -2   7          9.46          9.79         0.83 o                         
  -7  -2   7          2.94          2.10         0.52 o                         
  -6  -2   7         13.01         16.31         1.08 o                         
  -5  -2   7        270.57        255.96         4.24 o                         
  -4  -2   7         27.10         26.64         1.06 o                         
  -3  -2   7        174.63        168.46         2.75 o                         
  -2  -2   7        142.46        138.42         1.94 o                         
  -1  -2   7        371.41        371.91         5.16 o                         
   0  -2   7          6.76          4.84         0.47 o                         
   1  -2   7        336.79        344.58         3.92 o                         
   2  -2   7        220.77        239.37         2.90 o                         
   3  -2   7        261.02        267.43         3.21 o                         
   4  -2   7         12.66         12.70         0.65 o                         
   5  -2   7         34.23         36.80         1.18 o                         
   6  -2   7         19.40         21.35         0.76 o                         
   7  -2   7          8.22          6.73         0.47 o                         
  -8  -1   7         20.10         25.31         1.10 o                         
  -7  -1   7          5.54          5.55         1.31 o                         
  -6  -1   7          1.97          3.96         0.59 o                         
  -5  -1   7        133.99        144.13         2.91 o                         
  -4  -1   7        179.98        175.51         3.07 o                         
  -3  -1   7        185.29        191.17         3.25 o                         
  -2  -1   7        453.30        493.35         7.50 o                         
  -1  -1   7         28.86         31.33         2.63 o                         
   0  -1   7        250.15        256.26         5.47 o                         
   1  -1   7         88.19         93.46         2.05 o                         
   2  -1   7         14.58         13.57         0.68 o                         
   3  -1   7         33.31         32.58         1.17 o                         
   4  -1   7         83.47         85.67         1.36 o                         
   5  -1   7         26.53         24.07         0.82 o                         
   6  -1   7         41.74         42.07         1.19 o                         
   7  -1   7         18.11         18.95         0.86 o                         
  -9   0   7         18.22         23.28         1.39 o                         
  -8   0   7         50.29         53.95         2.74 o                         
  -7   0   7          4.92          4.94         1.29 o                         
  -6   0   7         43.82         42.34         1.40 o                         
  -5   0   7         97.05        105.53         2.11 o                         
  -4   0   7          6.97          5.97         0.57 o                         
  -3   0   7        550.66        488.77         9.55 o                         
  -2   0   7        409.88        497.38         7.48 o                         
  -1   0   7        202.00        224.66         5.75 o                         
   0   0   7        333.46        358.24        12.39 o                         
   1   0   7         43.32         48.60         1.10 o                         
   2   0   7          0.26          0.75         0.31 o                         
   3   0   7          5.44          3.82         0.45 o                         
   4   0   7         56.07         52.59         1.11 o                         
   5   0   7        250.31        242.49         3.76 o                         
   6   0   7         21.71         28.12         0.87 o                         
   7   0   7         13.68         16.14         1.02 o                         
  -8   1   7         20.48         26.40         1.31 o                         
  -7   1   7          5.31          6.60         1.12 o                         
  -6   1   7          2.12          3.30         0.53 o                         
  -5   1   7        133.99        135.04         3.97 o                         
  -4   1   7        178.68        175.74         3.34 o                         
  -3   1   7        186.08        196.42         3.74 o                         
  -2   1   7        453.65        496.21         6.77 o                         
  -1   1   7         29.39         32.96         1.40 o                         
   0   1   7        249.52        255.84         6.49 o                         
   1   1   7         88.88         99.54         1.57 o                         
   2   1   7         14.31         12.93         0.59 o                         
   3   1   7         33.53         33.37         0.86 o                         
   4   1   7         83.75         83.28         1.54 o                         
   5   1   7         25.78         24.15         0.88 o                         
   6   1   7         41.58         42.93         1.17 o                         
   7   1   7         18.31         19.46         1.41 o                         
  -8   2   7          9.69         11.84         1.77 o                         
  -7   2   7          2.72          1.32         0.47 o                         
  -6   2   7         13.15         15.36         1.03 o                         
  -5   2   7        268.63        254.20         4.15 o                         
  -4   2   7         26.58         26.40         0.93 o                         
  -3   2   7        176.77        169.79         2.85 o                         
  -2   2   7        142.23        142.72         2.21 o                         
  -1   2   7        369.27        362.43         5.60 o                         
   0   2   7          6.59          4.32         0.57 o                         
   1   2   7        333.61        330.19         4.76 o                         
   2   2   7        222.37        239.87         3.29 o                         
   3   2   7        260.53        263.42         3.97 o                         
   4   2   7         12.67         12.61         0.79 o                         
   5   2   7         34.95         37.64         1.53 o                         
   6   2   7         19.42         18.96         0.95 o                         
   7   2   7          8.50          7.66         1.64 o                         
  -8   3   7         17.04         18.68         0.95 o                         
  -7   3   7        121.98        115.12         2.52 o                         
  -6   3   7        438.80        398.59         6.26 o                         
  -5   3   7        541.10        539.25         9.12 o                         
  -4   3   7        638.38        655.45        11.18 o                         
  -3   3   7         99.68        109.39         1.85 o                         
  -2   3   7        423.83        395.71         7.27 o                         
  -1   3   7         23.75         22.06         0.88 o                         
   0   3   7        116.51        105.05         2.13 o                         
   1   3   7         31.42         29.04         0.77 o                         
   2   3   7        349.43        371.76         5.21 o                         
   3   3   7        100.27        109.67         1.94 o                         
   4   3   7         21.70         25.39         1.26 o                         
   5   3   7        118.43        120.24         7.43 o                         
   6   3   7          1.94          2.33         0.48 o                         
   7   3   7         31.69         28.43         1.45 o                         
  -8   4   7         31.80         27.85         1.45 o                         
  -7   4   7         43.24         43.13         1.42 o                         
  -6   4   7         15.82         16.71         1.25 o                         
  -5   4   7         71.88         71.08         1.77 o                         
  -4   4   7        131.34        129.52         2.57 o                         
  -3   4   7          8.91          9.50         0.67 o                         
  -2   4   7         18.15         22.61         0.76 o                         
  -1   4   7        164.71        166.01         3.14 o                         
   0   4   7        218.05        227.60         2.77 o                         
   1   4   7        367.99        375.97         4.66 o                         
   2   4   7         76.67         82.02         1.53 o                         
   3   4   7         22.14         26.28         0.96 o                         
   4   4   7        171.70        165.61         3.91 o                         
   5   4   7          4.52          5.15         0.94 o                         
   6   4   7         80.91         83.10         2.39 o                         
  -8   5   7         40.60         40.23         1.46 o                         
  -7   5   7         65.54         69.92         1.82 o                         
  -6   5   7        111.39        107.23         2.04 o                         
  -5   5   7         30.93         30.40         1.06 o                         
  -4   5   7         97.67         92.94         1.82 o                         
  -3   5   7        744.30        739.44         9.99 o                         
  -2   5   7         70.61         71.07         1.71 o                         
  -1   5   7         65.86         70.74         1.36 o                         
   0   5   7        245.16        233.74         3.64 o                         
   1   5   7         24.50         22.30         0.98 o                         
   2   5   7        108.23         99.44         1.75 o                         
   3   5   7         21.43         20.74         0.96 o                         
   4   5   7        189.64        187.77         4.25 o                         
   5   5   7        129.99        125.26         4.45 o                         
   6   5   7         41.28         44.68         1.52 o                         
  -7   6   7         26.06         30.10         1.23 o                         
  -6   6   7          9.57         10.35         0.81 o                         
  -5   6   7          9.08          9.47         0.75 o                         
  -4   6   7        163.06        164.46         2.82 o                         
  -3   6   7        484.09        483.85         6.74 o                         
  -2   6   7        156.82        154.73         2.26 o                         
  -1   6   7         13.32         15.70         0.66 o                         
   0   6   7        154.95        157.80         2.32 o                         
   1   6   7         94.26         93.40         1.99 o                         
   2   6   7         65.98         67.69         1.44 o                         
   3   6   7        316.52        289.38         7.11 o                         
   4   6   7        153.18        162.81         3.13 o                         
   5   6   7         47.27         44.25         1.27 o                         
   6   6   7          3.31          2.63         0.59 o                         
  -7   7   7         25.60         31.27         1.88 o                         
  -6   7   7         61.68         69.24         1.70 o                         
  -5   7   7          2.41          3.29         0.59 o                         
  -4   7   7          7.33          5.71         0.73 o                         
  -3   7   7         41.56         45.35         1.02 o                         
  -2   7   7         51.42         52.69         1.08 o                         
  -1   7   7         15.39         16.05         0.70 o                         
   0   7   7         47.11         49.21         1.08 o                         
   1   7   7         16.61         16.78         0.81 o                         
   2   7   7         12.87         11.30         0.74 o                         
   3   7   7         30.51         33.59         1.82 o                         
   4   7   7         14.17         13.95         0.80 o                         
   5   7   7          1.28          1.00         0.50 o                         
  -6   8   7         47.10         52.48         1.41 o                         
  -5   8   7         37.94         34.60         1.18 o                         
  -4   8   7         74.39         69.52         1.45 o                         
  -3   8   7         28.11         26.08         0.76 o                         
  -2   8   7         46.60         45.46         1.00 o                         
  -1   8   7         74.25         60.38         1.14 o                         
   0   8   7        209.51        177.23         3.00 o                         
   1   8   7         80.72         67.77         1.64 o                         
   2   8   7        148.31        152.00         5.40 o                         
   3   8   7         99.59         93.29         2.23 o                         
   4   8   7        124.79        124.37         2.35 o                         
  -6   9   7         19.34         20.28         1.23 o                         
  -5   9   7          0.01         -0.18         0.29 o                         
  -4   9   7         44.64         43.88         1.34 o                         
  -3   9   7         94.65         96.57         1.53 o                         
  -2   9   7         35.10         34.77         0.81 o                         
  -1   9   7          6.44          7.00         0.59 o                         
   0   9   7         50.84         53.68         1.43 o                         
   1   9   7         56.77         55.91         1.64 o                         
   2   9   7          9.15          8.97         0.62 o                         
   3   9   7         18.53         14.70         0.85 o                         
   4   9   7         29.45         28.81         1.50 o                         
  -5  10   7         11.09         11.48         0.66 o                         
  -4  10   7         16.10         19.38         0.76 o                         
  -3  10   7          4.71          5.26         0.55 o                         
  -2  10   7          4.87          3.47         0.68 o                         
  -1  10   7         90.50         94.83         1.69 o                         
   0  10   7         56.03         61.76         1.36 o                         
   1  10   7         22.79         24.80         0.95 o                         
   2  10   7         17.11         15.90         1.15 o                         
   3  10   7          2.32          3.50         0.49 o                         
  -3  11   7         48.03         49.22         1.02 o                         
  -2  11   7        122.01        120.91         1.94 o                         
  -1  11   7         63.25         60.57         1.26 o                         
   0  11   7         26.84         21.75         0.69 o                         
   1  11   7         20.61         19.85         0.95 o                         
   2  11   7         44.17         50.08         1.38 o                         
  -2 -11   8         22.46         21.62         0.75 o                         
  -1 -11   8          8.19          8.17         0.60 o                         
   0 -11   8         37.80         41.78         0.84 o                         
  -4 -10   8         23.44         23.85         0.84 o                         
  -3 -10   8          5.33          6.39         0.48 o                         
  -2 -10   8         97.91        101.76         1.52 o                         
  -1 -10   8          1.60          1.72         0.32 o                         
   0 -10   8        119.58        118.50         1.69 o                         
   1 -10   8        158.19        164.70         2.25 o                         
   2 -10   8          1.93          1.93         0.27 o                         
  -5  -9   8         50.56         53.05         1.32 o                         
  -4  -9   8         17.51         16.72         0.65 o                         
  -3  -9   8         71.78         70.67         1.29 o                         
  -2  -9   8        100.11        103.21         1.32 o                         
  -1  -9   8          7.85          7.45         0.47 o                         
   0  -9   8         38.53         35.39         0.86 o                         
   1  -9   8          9.74          8.34         0.52 o                         
   2  -9   8          6.20          5.40         0.42 o                         
   3  -9   8         78.72         81.75         1.32 o                         
  -6  -8   8          1.72          2.26         0.33 o                         
  -5  -8   8         20.72         19.06         0.65 o                         
  -4  -8   8          3.36          2.84         0.36 o                         
  -3  -8   8         39.07         39.38         0.88 o                         
  -2  -8   8         15.50         18.09         0.60 o                         
  -1  -8   8         13.21         10.32         0.51 o                         
   0  -8   8        272.04        252.48         3.58 o                         
   1  -8   8         47.37         45.48         1.38 o                         
   2  -8   8         65.57         66.14         1.16 o                         
   3  -8   8         48.07         45.33         0.87 o                         
   4  -8   8          1.34          2.83         0.30 o                         
  -7  -7   8         22.70         24.43         0.85 o                         
  -6  -7   8         87.90         95.43         1.92 o                         
  -5  -7   8          0.42          0.22         0.31 o                         
  -4  -7   8         27.84         27.72         0.84 o                         
  -3  -7   8         97.67         90.43         1.42 o                         
  -2  -7   8         38.07         37.14         0.79 o                         
  -1  -7   8         32.23         33.15         0.75 o                         
   0  -7   8          6.94          4.77         0.39 o                         
   1  -7   8        385.77        363.66         4.80 o                         
   2  -7   8          1.36          1.10         0.37 o                         
   3  -7   8         19.99         18.59         0.64 o                         
   4  -7   8         43.52         40.62         0.89 o                         
   5  -7   8          3.02          5.08         0.51 o                         
  -7  -6   8         33.87         39.29         1.45 o                         
  -6  -6   8         27.79         28.85         1.07 o                         
  -5  -6   8         29.50         28.76         3.22 o                         
  -4  -6   8         23.32         22.80         0.89 o                         
  -3  -6   8         53.71         50.14         1.36 o                         
  -2  -6   8         33.09         34.63         0.84 o                         
  -1  -6   8        101.74        108.99         1.74 o                         
   0  -6   8        310.54        302.58         3.43 o                         
   1  -6   8         92.17         86.20         1.32 o                         
   2  -6   8         20.23         17.72         0.73 o                         
   3  -6   8         23.21         28.37         1.49 o                         
   4  -6   8        134.58        132.98         2.13 o                         
   5  -6   8         63.46         67.99         1.43 o                         
  -8  -5   8         69.76         71.40         1.95 o                         
  -7  -5   8         11.47         12.85         0.94 o                         
  -6  -5   8         16.92         18.85         0.82 o                         
  -5  -5   8         54.03         55.50         1.17 o                         
  -4  -5   8        189.98        187.88         2.93 o                         
  -3  -5   8       1040.27       1008.04        12.50 o                         
  -2  -5   8        335.45        338.34         4.24 o                         
  -1  -5   8         15.09         16.43         0.65 o                         
   0  -5   8        185.64        177.48         2.39 o                         
   1  -5   8         60.29         52.39         0.88 o                         
   2  -5   8         69.06         67.16         1.13 o                         
   3  -5   8          8.17          9.10         0.53 o                         
   4  -5   8        222.24        215.71         2.95 o                         
   5  -5   8         29.26         30.05         1.08 o                         
   6  -5   8         30.99         30.49         0.89 o                         
  -8  -4   8          9.47         11.10         1.07 o                         
  -7  -4   8          4.78          4.13         0.60 o                         
  -6  -4   8         36.17         36.74         1.39 o                         
  -5  -4   8        204.46        211.70         3.62 o                         
  -4  -4   8        177.92        163.98         2.43 o                         
  -3  -4   8         31.62         32.21         0.98 o                         
  -2  -4   8        518.13        497.55         7.68 o                         
  -1  -4   8         30.83         27.76         1.08 o                         
   0  -4   8        271.68        273.62         4.04 o                         
   1  -4   8        292.26        280.96         3.33 o                         
   2  -4   8        133.02        130.23         1.94 o                         
   3  -4   8        132.11        136.14         1.90 o                         
   4  -4   8         28.66         28.59         1.28 o                         
   5  -4   8         22.77         24.13         0.78 o                         
   6  -4   8          8.28         10.36         0.61 o                         
  -8  -3   8         13.60         11.48         1.09 o                         
  -7  -3   8         12.53         13.13         0.96 o                         
  -6  -3   8        157.84        156.38         2.80 o                         
  -5  -3   8        532.02        516.16         8.76 o                         
  -4  -3   8        146.16        154.44         3.08 o                         
  -3  -3   8        198.29        181.86         3.20 o                         
  -2  -3   8         39.63         41.86         0.89 o                         
  -1  -3   8         85.52         81.66         1.26 o                         
   0  -3   8        297.48        293.82         3.46 o                         
   1  -3   8        353.00        364.33         8.09 o                         
   2  -3   8         65.96         65.49         1.01 o                         
   3  -3   8        434.05        438.88         5.09 o                         
   4  -3   8         29.29         24.28         0.76 o                         
   5  -3   8          7.72          7.40         0.62 o                         
   6  -3   8          5.35          3.66         0.64 o                         
  -8  -2   8         14.84         16.78         0.82 o                         
  -7  -2   8         13.33         14.97         1.02 o                         
  -6  -2   8        145.39        135.62         2.92 o                         
  -5  -2   8         23.23         28.34         1.18 o                         
  -4  -2   8         27.17         25.36         1.13 o                         
  -3  -2   8         70.71         76.99         1.39 o                         
  -2  -2   8          7.63          9.03         0.79 o                         
  -1  -2   8         14.79         20.78         0.87 o                         
   0  -2   8        292.95        285.73         3.58 o                         
   1  -2   8          1.40          2.14         0.28 o                         
   2  -2   8        660.20        659.82         7.00 o                         
   3  -2   8        281.66        272.13         3.51 o                         
   4  -2   8         77.66         82.22         1.39 o                         
   5  -2   8         59.38         63.77         2.14 o                         
   6  -2   8         24.03         24.92         0.73 o                         
  -8  -1   8         35.36         38.45         1.40 o                         
  -7  -1   8          7.67          8.37         1.06 o                         
  -6  -1   8          9.00          8.12         0.81 o                         
  -5  -1   8          8.38          9.33         0.87 o                         
  -4  -1   8         18.79         17.04         0.99 o                         
  -3  -1   8         21.27         25.31         0.89 o                         
  -2  -1   8         46.19         42.53         0.94 o                         
  -1  -1   8         23.10         24.33         0.96 o                         
   0  -1   8        406.73        401.82         5.15 o                         
   1  -1   8         29.08         33.12         0.94 o                         
   2  -1   8         69.41         66.88         1.28 o                         
   3  -1   8         19.19         19.97         0.67 o                         
   4  -1   8         81.55         76.65         1.27 o                         
   5  -1   8         56.01         55.87         1.54 o                         
   6  -1   8         11.69         13.13         0.62 o                         
  -8   0   8         73.80         91.24         2.67 o                         
  -7   0   8          1.14          1.85         0.54 o                         
  -6   0   8         18.97         21.82         1.18 o                         
  -5   0   8         34.08         39.05         1.45 o                         
  -4   0   8         28.34         30.03         1.12 o                         
  -3   0   8          5.88          4.65         0.48 o                         
  -2   0   8        907.12        887.29        10.31 o                         
  -1   0   8         25.30         32.44         0.78 o                         
   0   0   8        304.50        278.39         3.71 o                         
   1   0   8         19.21         20.95         0.69 o                         
   2   0   8          0.10          0.36         0.32 o                         
   3   0   8          0.05          0.14         0.32 o                         
   4   0   8        150.94        146.32         2.12 o                         
   5   0   8          4.61          4.46         0.48 o                         
   6   0   8        123.70        123.63         2.11 o                         
  -8   1   8         35.90         38.81         2.74 o                         
  -7   1   8          7.40          9.39         1.66 o                         
  -6   1   8          8.73          7.70         0.85 o                         
  -5   1   8          8.44          9.52         0.84 o                         
  -4   1   8         19.07         18.28         1.19 o                         
  -3   1   8         21.67         23.92         0.77 o                         
  -2   1   8         46.18         42.46         0.89 o                         
  -1   1   8         23.43         24.21         0.73 o                         
   0   1   8        406.36        393.22         5.11 o                         
   1   1   8         28.95         33.38         0.79 o                         
   2   1   8         69.72         64.06         1.59 o                         
   3   1   8         18.53         19.74         0.78 o                         
   4   1   8         82.05         77.91         1.37 o                         
   5   1   8         55.42         54.40         1.13 o                         
   6   1   8         11.64         12.87         0.67 o                         
  -8   2   8         14.73         17.32         0.84 o                         
  -7   2   8         13.64         13.49         1.23 o                         
  -6   2   8        145.47        135.28         3.91 o                         
  -5   2   8         23.32         27.34         1.12 o                         
  -4   2   8         26.88         24.87         0.94 o                         
  -3   2   8         70.70         78.21         1.34 o                         
  -2   2   8          7.39          7.51         0.50 o                         
  -1   2   8         14.84         17.57         0.74 o                         
   0   2   8        295.80        288.90         3.58 o                         
   1   2   8          1.41          2.00         0.35 o                         
   2   2   8        658.56        650.68         8.36 o                         
   3   2   8        281.51        273.98         4.06 o                         
   4   2   8         78.79         82.53         2.02 o                         
   5   2   8         59.68         64.44         1.45 o                         
   6   2   8         24.12         25.67         0.95 o                         
  -8   3   8         13.16         11.49         1.00 o                         
  -7   3   8         12.69         15.58         1.60 o                         
  -6   3   8        158.97        158.71         4.35 o                         
  -5   3   8        531.21        505.72         9.38 o                         
  -4   3   8        145.37        153.14         2.68 o                         
  -3   3   8        198.50        192.34         3.23 o                         
  -2   3   8         40.04         43.83         1.01 o                         
  -1   3   8         85.89         82.45         1.52 o                         
   0   3   8        296.45        294.01         3.54 o                         
   1   3   8        351.82        367.87         4.80 o                         
   2   3   8         65.95         63.28         1.24 o                         
   3   3   8        434.96        442.09         6.83 o                         
   4   3   8         28.91         25.38         1.34 o                         
   5   3   8          7.52          6.59         0.89 o                         
   6   3   8          5.24          3.73         0.49 o                         
  -8   4   8          9.57          9.72         1.56 o                         
  -7   4   8          4.85          4.80         0.48 o                         
  -6   4   8         36.73         36.02         1.14 o                         
  -5   4   8        205.16        216.35         4.25 o                         
  -4   4   8        180.59        167.87         2.67 o                         
  -3   4   8         31.22         32.03         1.20 o                         
  -2   4   8        520.42        491.16         9.30 o                         
  -1   4   8         31.14         28.60         0.99 o                         
   0   4   8        272.85        276.89         3.30 o                         
   1   4   8        293.14        281.60         3.78 o                         
   2   4   8        134.39        129.18         2.23 o                         
   3   4   8        132.17        130.97         2.42 o                         
   4   4   8         28.51         29.69         1.65 o                         
   5   4   8         22.15         22.69         1.61 o                         
   6   4   8          8.22         11.10         1.07 o                         
  -8   5   8         69.09         71.75         2.14 o                         
  -7   5   8         11.55         10.35         1.34 o                         
  -6   5   8         17.03         17.66         0.89 o                         
  -5   5   8         54.14         56.44         1.40 o                         
  -4   5   8        189.08        185.29         3.15 o                         
  -3   5   8       1040.59        998.24        14.77 o                         
  -2   5   8        337.59        348.03         4.91 o                         
  -1   5   8         15.14         16.00         0.94 o                         
   0   5   8        186.62        178.34         2.41 o                         
   1   5   8         59.64         52.05         1.05 o                         
   2   5   8         69.04         65.59         1.51 o                         
   3   5   8          8.02          9.49         0.83 o                         
   4   5   8        221.35        204.85         4.49 o                         
   5   5   8         29.25         29.26         1.58 o                         
   6   5   8         31.11         28.44         1.07 o                         
  -7   6   8         34.08         38.11         1.42 o                         
  -6   6   8         27.39         27.92         1.02 o                         
  -5   6   8         29.22         28.46         1.74 o                         
  -4   6   8         23.48         22.31         0.98 o                         
  -3   6   8         54.30         50.02         1.16 o                         
  -2   6   8         32.86         34.22         0.91 o                         
  -1   6   8        102.80        110.76         1.66 o                         
   0   6   8        311.90        308.62         4.11 o                         
   1   6   8         92.90         90.38         1.63 o                         
   2   6   8         19.66         19.00         0.83 o                         
   3   6   8         23.66         25.78         1.17 o                         
   4   6   8        133.88        133.06         3.55 o                         
   5   6   8         63.99         65.33         1.93 o                         
  -7   7   8         22.77         27.20         1.45 o                         
  -6   7   8         87.55         97.21         2.16 o                         
  -5   7   8          0.42         -0.17         0.52 o                         
  -4   7   8         27.98         26.07         1.07 o                         
  -3   7   8         98.31         91.57         1.58 o                         
  -2   7   8         38.41         36.52         0.86 o                         
  -1   7   8         33.16         34.14         0.83 o                         
   0   7   8          6.82          3.98         0.41 o                         
   1   7   8        384.71        361.08         6.21 o                         
   2   7   8          1.38          2.11         0.43 o                         
   3   7   8         20.22         19.54         1.14 o                         
   4   7   8         43.97         43.24         1.48 o                         
  -6   8   8          1.72          1.53         0.41 o                         
  -5   8   8         20.41         17.74         1.25 o                         
  -4   8   8          3.19          3.58         0.40 o                         
  -3   8   8         39.64         38.67         0.91 o                         
  -2   8   8         15.74         18.33         0.71 o                         
  -1   8   8         12.87          9.01         0.59 o                         
   0   8   8        272.03        240.58         3.66 o                         
   1   8   8         47.57         48.15         1.09 o                         
   2   8   8         64.68         63.05         1.80 o                         
   3   8   8         47.07         43.31         1.24 o                         
   4   8   8          1.28          2.77         1.31 o                         
  -5   9   8         50.43         53.92         1.33 o                         
  -4   9   8         17.25         15.68         0.60 o                         
  -3   9   8         72.97         74.98         1.28 o                         
  -2   9   8         99.66        103.41         1.62 o                         
  -1   9   8          7.98          8.51         0.59 o                         
   0   9   8         39.13         37.15         1.18 o                         
   1   9   8          9.67          7.86         0.58 o                         
   2   9   8          6.07          6.11         0.62 o                         
   3   9   8         78.69         83.11         2.22 o                         
  -4  10   8         23.49         23.19         1.00 o                         
  -3  10   8          5.29          7.94         0.50 o                         
  -2  10   8         97.33        103.80         2.53 o                         
  -1  10   8          1.52          1.32         0.30 o                         
   0  10   8        120.29        119.81         2.21 o                         
   1  10   8        156.47        158.55         3.29 o                         
   2  10   8          2.20          1.71         0.36 o                         
  -2  11   8         22.18         21.73         0.77 o                         
  -1  11   8          7.86          6.73         0.50 o                         
   0  11   8         37.97         42.46         0.89 o                         
  -3 -10   9        136.37        143.77         6.33 o                         
  -2 -10   9         24.90         26.82         1.11 o                         
  -1 -10   9         23.48         28.14         0.90 o                         
   0 -10   9         23.80         23.77         0.61 o                         
   1 -10   9         35.07         31.28         0.65 o                         
  -5  -9   9          2.82          2.61         0.41 o                         
  -4  -9   9         84.90         80.61         1.86 o                         
  -3  -9   9          4.28          4.77         0.51 o                         
  -2  -9   9         48.36         51.86         0.87 o                         
  -1  -9   9          1.13          1.86         0.32 o                         
   0  -9   9         10.15         10.99         0.50 o                         
   1  -9   9         11.98          9.23         0.53 o                         
   2  -9   9         71.57         66.05         1.23 o                         
   3  -9   9         26.46         27.34         0.85 o                         
  -6  -8   9          6.79          9.92         1.02 o                         
  -5  -8   9         12.57         12.24         0.68 o                         
  -4  -8   9          2.70          2.43         0.37 o                         
  -3  -8   9          2.58          2.04         0.38 o                         
  -2  -8   9         29.59         29.63         0.70 o                         
  -1  -8   9         38.31         37.64         0.74 o                         
   0  -8   9         79.76         83.01         1.41 o                         
   1  -8   9          5.85          6.16         0.48 o                         
   2  -8   9         28.43         29.73         0.75 o                         
   3  -8   9          0.39          0.37         0.32 o                         
  -6  -7   9          6.43          7.98         0.54 o                         
  -5  -7   9         20.59         20.60         0.96 o                         
  -4  -7   9         16.99         16.52         0.62 o                         
  -3  -7   9          6.83          6.84         1.77 o                         
  -2  -7   9         41.78         41.49         0.88 o                         
  -1  -7   9         44.04         42.08         0.88 o                         
   0  -7   9        171.42        159.88         2.38 o                         
   1  -7   9         72.12         72.15         4.24 o                         
   2  -7   9          0.02         -0.06         0.27 o                         
   3  -7   9         17.46         18.98         0.65 o                         
   4  -7   9          3.03          2.00         0.31 o                         
  -7  -6   9         78.38         85.88         2.17 o                         
  -6  -6   9         27.70         32.40         0.95 o                         
  -5  -6   9          4.23          4.61         0.68 o                         
  -4  -6   9         90.73         85.88         1.79 o                         
  -3  -6   9          4.53          4.38         0.47 o                         
  -2  -6   9        293.76        288.16         3.93 o                         
  -1  -6   9         59.53         64.64         1.23 o                         
   0  -6   9         54.27         54.36         1.11 o                         
   1  -6   9         83.85         82.75         1.44 o                         
   2  -6   9         85.10         83.55         1.49 o                         
   3  -6   9         24.82         26.72         0.80 o                         
   4  -6   9         29.04         30.62         0.88 o                         
   5  -6   9         29.62         28.48         1.09 o                         
  -7  -5   9          6.20          6.23         0.72 o                         
  -6  -5   9         18.20         15.74         0.73 o                         
  -5  -5   9         33.10         29.81         1.29 o                         
  -4  -5   9         54.82         55.80         1.26 o                         
  -3  -5   9         94.58        103.93         2.02 o                         
  -2  -5   9        340.01        338.51         4.20 o                         
  -1  -5   9        142.34        143.99         2.03 o                         
   0  -5   9        259.59        261.81         3.31 o                         
   1  -5   9         81.98         78.83         1.25 o                         
   2  -5   9         94.40         92.52         1.31 o                         
   3  -5   9         43.67         39.29         1.14 o                         
   4  -5   9        152.84        156.14         2.46 o                         
   5  -5   9        139.25        140.87         2.94 o                         
  -8  -4   9         17.16         12.55         1.23 o                         
  -7  -4   9         60.75         60.38         1.61 o                         
  -6  -4   9          8.41         10.11         0.73 o                         
  -5  -4   9        192.64        189.84         3.29 o                         
  -4  -4   9        251.87        254.48         3.81 o                         
  -3  -4   9        918.83        901.25        13.32 o                         
  -2  -4   9        940.13        906.45        10.06 o                         
  -1  -4   9        159.50        160.96         2.36 o                         
   0  -4   9         29.78         28.62         0.73 o                         
   1  -4   9         27.15         28.72         0.70 o                         
   2  -4   9         90.45         91.57         1.37 o                         
   3  -4   9         83.95         84.47         1.40 o                         
   4  -4   9         11.90         15.01         0.94 o                         
   5  -4   9         75.42         73.76         1.53 o                         
  -8  -3   9         18.33         16.46         0.98 o                         
  -7  -3   9         43.13         39.12         1.27 o                         
  -6  -3   9         38.58         37.60         2.84 o                         
  -5  -3   9        210.05        212.56         3.29 o                         
  -4  -3   9         26.54         26.92         0.91 o                         
  -3  -3   9          1.01          1.16         0.47 o                         
  -2  -3   9         26.85         24.50         1.01 o                         
  -1  -3   9        406.91        380.55         4.75 o                         
   0  -3   9         13.30         14.38         0.61 o                         
   1  -3   9         85.50         76.19         1.17 o                         
   2  -3   9        370.15        372.16         4.33 o                         
   3  -3   9        299.94        294.04         3.57 o                         
   4  -3   9         25.73         23.69         0.74 o                         
   5  -3   9         18.37         18.53         1.16 o                         
   6  -3   9         12.81         12.90         0.69 o                         
  -8  -2   9         27.28         29.91         0.81 o                         
  -7  -2   9          5.26          3.64         0.40 o                         
  -6  -2   9         88.58         76.00         2.24 o                         
  -5  -2   9        280.20        262.20         4.30 o                         
  -4  -2   9        142.27        136.48         2.47 o                         
  -3  -2   9          5.17          6.43         1.26 o                         
  -2  -2   9        110.80        114.99         2.23 o                         
  -1  -2   9        118.05        112.46         1.81 o                         
   0  -2   9         28.95         25.56         0.96 o                         
   1  -2   9        130.17        144.14         1.94 o                         
   2  -2   9        151.53        148.11         1.99 o                         
   3  -2   9         11.20         11.23         0.64 o                         
   4  -2   9         22.96         25.58         1.10 o                         
   5  -2   9          6.82          5.78         0.61 o                         
   6  -2   9          9.16         10.57         0.55 o                         
  -8  -1   9         63.84         70.21         1.70 o                         
  -7  -1   9          0.38          0.09         0.49 o                         
  -6  -1   9         14.34         11.69         1.20 o                         
  -5  -1   9         56.12         42.24         1.58 o                         
  -4  -1   9         64.26         65.64         1.32 o                         
  -3  -1   9         57.25         53.71         1.58 o                         
  -2  -1   9        163.99        171.33         2.86 o                         
  -1  -1   9        195.23        214.46         3.00 o                         
   0  -1   9        150.90        162.83         2.14 o                         
   1  -1   9         18.28         18.75         0.68 o                         
   2  -1   9         23.42         19.65         0.68 o                         
   3  -1   9        132.89        130.98         1.83 o                         
   4  -1   9         26.86         27.21         0.94 o                         
   5  -1   9         19.09         20.91         0.79 o                         
   6  -1   9         39.03         36.39         0.94 o                         
  -8   0   9          5.49          9.04         0.65 o                         
  -7   0   9          5.82         10.14         2.15 o                         
  -6   0   9          2.63          0.55         0.71 o                         
  -5   0   9         65.68         72.88         2.30 o                         
  -4   0   9          1.72          0.43         0.39 o                         
  -3   0   9         10.36          5.17         0.51 o                         
  -2   0   9         14.46         28.00         0.77 o                         
  -1   0   9        103.33        111.03         1.84 o                         
   0   0   9         78.30         64.01         1.20 o                         
   1   0   9         41.13         46.30         0.96 o                         
   2   0   9         36.97         37.67         0.85 o                         
   3   0   9          9.99         10.84         0.80 o                         
   4   0   9         36.94         40.10         1.32 o                         
   5   0   9         93.16        101.14         1.84 o                         
   6   0   9          6.75          8.44         0.65 o                         
  -8   1   9         63.46         69.09         1.67 o                         
  -7   1   9          0.34         -0.11         0.55 o                         
  -6   1   9         14.63         12.87         1.49 o                         
  -5   1   9         56.33         44.09         1.84 o                         
  -4   1   9         63.96         69.04         1.53 o                         
  -3   1   9         57.35         56.45         1.45 o                         
  -2   1   9        164.58        172.69         2.64 o                         
  -1   1   9        194.23        215.33         3.20 o                         
   0   1   9        149.86        164.47         2.57 o                         
   1   1   9         18.13         18.38         0.71 o                         
   2   1   9         23.93         21.02         0.77 o                         
   3   1   9        132.81        130.39         2.08 o                         
   4   1   9         26.70         26.72         1.18 o                         
   5   1   9         19.04         20.43         0.78 o                         
   6   1   9         39.08         37.50         1.82 o                         
  -8   2   9         27.35         28.82         1.29 o                         
  -7   2   9          5.21          3.97         0.72 o                         
  -6   2   9         88.81         76.10         2.28 o                         
  -5   2   9        278.53        259.71         4.81 o                         
  -4   2   9        142.26        137.66         2.50 o                         
  -3   2   9          5.08          6.51         0.54 o                         
  -2   2   9        112.02        120.68         2.14 o                         
  -1   2   9        117.32        110.95         2.82 o                         
   0   2   9         28.93         25.34         1.23 o                         
   1   2   9        130.11        144.71         2.20 o                         
   2   2   9        151.28        146.54         2.09 o                         
   3   2   9         10.87         11.41         0.78 o                         
   4   2   9         22.80         24.70         1.17 o                         
   5   2   9          6.88          6.43         0.64 o                         
   6   2   9          9.16          9.93         0.74 o                         
  -8   3   9         18.59         14.43         0.74 o                         
  -7   3   9         43.32         40.38         1.30 o                         
  -6   3   9         38.40         37.08         1.70 o                         
  -5   3   9        209.59        219.99         3.64 o                         
  -4   3   9         26.52         27.43         0.96 o                         
  -3   3   9          0.98          0.64         0.33 o                         
  -2   3   9         26.76         24.62         1.05 o                         
  -1   3   9        406.65        396.62         5.50 o                         
   0   3   9         12.76         14.88         0.61 o                         
   1   3   9         86.07         78.71         1.39 o                         
   2   3   9        369.35        368.57         4.59 o                         
   3   3   9        298.63        288.48         5.20 o                         
   4   3   9         25.28         24.64         1.25 o                         
   5   3   9         17.98         18.26         1.41 o                         
   6   3   9         12.60         12.92         0.72 o                         
  -8   4   9         17.11         16.51         1.10 o                         
  -7   4   9         60.08         60.62         1.64 o                         
  -6   4   9          8.61          9.13         0.71 o                         
  -5   4   9        193.90        193.37         3.29 o                         
  -4   4   9        251.44        256.05         3.78 o                         
  -3   4   9        917.76        898.22        11.26 o                         
  -2   4   9        938.94        923.63        11.43 o                         
  -1   4   9        160.79        161.51         2.25 o                         
   0   4   9         29.91         27.87         0.83 o                         
   1   4   9         27.85         30.84         0.80 o                         
   2   4   9         91.04         89.67         1.86 o                         
   3   4   9         85.19         85.10         2.00 o                         
   4   4   9         11.45         14.05         1.62 o                         
   5   4   9         75.35         73.48         1.80 o                         
  -7   5   9          6.26          5.80         0.76 o                         
  -6   5   9         18.24         16.86         1.40 o                         
  -5   5   9         33.59         32.47         1.37 o                         
  -4   5   9         54.19         54.98         1.72 o                         
  -3   5   9         95.00        104.83         2.05 o                         
  -2   5   9        338.54        338.33         4.88 o                         
  -1   5   9        141.83        144.69         2.01 o                         
   0   5   9        258.18        255.68         3.43 o                         
   1   5   9         82.50         78.77         1.44 o                         
   2   5   9         94.31         92.22         1.82 o                         
   3   5   9         44.32         41.16         1.46 o                         
   4   5   9        152.31        157.73         4.13 o                         
   5   5   9        139.83        136.33         3.53 o                         
  -7   6   9         78.78         80.47         3.22 o                         
  -6   6   9         27.51         31.25         1.04 o                         
  -5   6   9          4.15          5.47         0.60 o                         
  -4   6   9         90.68         86.74         1.94 o                         
  -3   6   9          4.49          4.10         0.63 o                         
  -2   6   9        295.60        300.18         4.00 o                         
  -1   6   9         59.47         64.81         1.25 o                         
   0   6   9         54.36         55.95         1.18 o                         
   1   6   9         82.87         78.42         1.60 o                         
   2   6   9         85.51         83.04         2.45 o                         
   3   6   9         24.86         27.05         0.91 o                         
   4   6   9         29.82         32.40         1.72 o                         
   5   6   9         29.98         28.23         1.02 o                         
  -6   7   9          6.55          7.52         0.74 o                         
  -5   7   9         20.24         21.40         0.82 o                         
  -4   7   9         16.88         16.05         0.93 o                         
  -3   7   9          7.37          7.14         0.63 o                         
  -2   7   9         41.25         40.63         0.90 o                         
  -1   7   9         43.27         41.79         0.98 o                         
   0   7   9        170.27        161.06         2.51 o                         
   1   7   9         71.95         70.22         1.55 o                         
   2   7   9          0.04          0.86         0.39 o                         
   3   7   9         17.59         19.21         0.83 o                         
  -6   8   9          6.72         11.02         1.18 o                         
  -5   8   9         12.40         12.10         0.63 o                         
  -4   8   9          2.65          2.77         0.27 o                         
  -3   8   9          2.55          2.92         0.38 o                         
  -2   8   9         29.05         29.97         0.76 o                         
  -1   8   9         38.42         39.67         0.93 o                         
   0   8   9         80.29         85.06         1.48 o                         
   1   8   9          6.00          6.59         0.68 o                         
   2   8   9         28.08         29.46         0.88 o                         
   3   8   9          0.42          0.30         0.39 o                         
  -5   9   9          2.78          4.24         0.57 o                         
  -4   9   9         85.39         82.77         1.62 o                         
  -3   9   9          4.06          6.38         0.47 o                         
  -2   9   9         47.44         54.06         1.10 o                         
  -1   9   9          1.03          1.34         0.36 o                         
   0   9   9         10.33         11.65         0.53 o                         
   1   9   9         11.83          9.90         0.81 o                         
   2   9   9         71.54         64.01         2.00 o                         
  -3  10   9        135.89        146.78         2.94 o                         
  -2  10   9         24.96         28.52         0.75 o                         
  -1  10   9         23.58         28.37         0.80 o                         
   0  10   9         23.42         23.83         0.89 o                         
   1  10   9         34.11         30.65         1.20 o                         
  -2 -10  10         58.20         56.11         2.41 o                         
  -1 -10  10         12.83         13.08         0.79 o                         
   0 -10  10         23.82         23.68         1.05 o                         
  -4  -9  10          5.49          4.99         0.57 o                         
  -3  -9  10        129.35        133.11         3.71 o                         
  -2  -9  10         64.92         63.57         1.25 o                         
  -1  -9  10          9.54         10.68         0.85 o                         
   0  -9  10         17.44         19.35         0.62 o                         
   1  -9  10         47.64         49.12         1.04 o                         
   2  -9  10          9.40          8.02         0.40 o                         
  -5  -8  10          4.70          5.50         0.54 o                         
  -4  -8  10         33.69         31.50         1.03 o                         
  -3  -8  10         22.70         21.69         0.68 o                         
  -2  -8  10         62.67         61.86         1.08 o                         
  -1  -8  10         43.62         43.56         0.81 o                         
   0  -8  10          1.75          1.75         0.30 o                         
   1  -8  10         28.71         26.62         0.77 o                         
   2  -8  10         75.45         77.66         1.41 o                         
   3  -8  10         36.05         38.74         0.81 o                         
  -6  -7  10         85.36         89.66         2.45 o                         
  -5  -7  10          2.84          2.77         0.40 o                         
  -4  -7  10          9.39         10.13         0.62 o                         
  -3  -7  10         37.20         38.12         1.08 o                         
  -2  -7  10        119.71        118.98         1.84 o                         
  -1  -7  10         42.99         43.76         0.88 o                         
   0  -7  10         54.87         53.42         1.04 o                         
   1  -7  10         15.86         16.03         0.68 o                         
   2  -7  10         16.05         15.94         0.66 o                         
   3  -7  10          8.12          7.30         0.44 o                         
  -6  -6  10         28.51         30.89         1.15 o                         
  -5  -6  10         28.98         27.21         0.92 o                         
  -4  -6  10         36.61         38.41         1.13 o                         
  -3  -6  10        176.78        175.44         4.83 o                         
  -2  -6  10         32.64         31.24         1.13 o                         
  -1  -6  10         23.62         25.36         0.73 o                         
   0  -6  10         23.28         21.82         0.70 o                         
   1  -6  10        345.07        322.96         9.07 o                         
   2  -6  10          0.66          0.60         0.39 o                         
   3  -6  10          7.35          8.57         0.62 o                         
   4  -6  10         49.89         47.88         1.29 o                         
  -7  -5  10         26.63         21.09         1.11 o                         
  -6  -5  10         35.53         36.96         0.96 o                         
  -5  -5  10         99.15         99.00         1.89 o                         
  -4  -5  10        143.37        133.98         3.92 o                         
  -3  -5  10        193.55        195.27         3.65 o                         
  -2  -5  10         44.06         46.04         1.50 o                         
  -1  -5  10         55.97         56.47         1.16 o                         
   0  -5  10         20.43         22.09         0.67 o                         
   1  -5  10        152.25        153.26         2.01 o                         
   2  -5  10         98.76         96.34         2.46 o                         
   3  -5  10          9.81          9.00         0.55 o                         
   4  -5  10          6.10          5.74         0.72 o                         
  -7  -4  10         29.49         28.97         1.33 o                         
  -6  -4  10          6.87          6.66         0.51 o                         
  -5  -4  10        280.77        304.80        13.82 o                         
  -4  -4  10        149.05        146.10         2.64 o                         
  -3  -4  10        310.99        312.43         5.46 o                         
  -2  -4  10        231.31        239.65         3.92 o                         
  -1  -4  10        325.18        321.88         4.62 o                         
   0  -4  10        257.51        254.82         3.50 o                         
   1  -4  10        309.75        298.34         3.52 o                         
   2  -4  10         31.62         32.57         0.84 o                         
   3  -4  10        117.80        114.11         1.67 o                         
   4  -4  10        268.73        258.39         3.70 o                         
   5  -4  10         34.72         31.70         0.96 o                         
  -7  -3  10         52.30         56.75         1.86 o                         
  -6  -3  10         39.01         35.38         0.93 o                         
  -5  -3  10         50.74         50.17         1.47 o                         
  -4  -3  10        128.76        131.80         2.73 o                         
  -3  -3  10        169.68        172.08         3.39 o                         
  -2  -3  10        285.73        291.94         4.30 o                         
  -1  -3  10         54.06         62.05         1.46 o                         
   0  -3  10         61.73         61.57         1.13 o                         
   1  -3  10         35.17         36.51         0.86 o                         
   2  -3  10        330.31        338.43         3.98 o                         
   3  -3  10        111.40        114.00         5.20 o                         
   4  -3  10         19.08         19.63         0.84 o                         
   5  -3  10         14.22         13.37         0.64 o                         
  -8  -2  10         48.80         50.53         2.20 o                         
  -7  -2  10         20.24         19.74         0.85 o                         
  -6  -2  10         18.23         16.99         1.04 o                         
  -5  -2  10        133.48        124.02         2.29 o                         
  -4  -2  10        146.61        155.40         2.72 o                         
  -3  -2  10         31.04         32.72         0.97 o                         
  -2  -2  10        136.28        130.63         2.81 o                         
  -1  -2  10         34.18         36.76         0.99 o                         
   0  -2  10        291.44        282.08         3.46 o                         
   1  -2  10         46.02         49.91         1.12 o                         
   2  -2  10        101.42        105.94         1.57 o                         
   3  -2  10         10.08          8.90         0.61 o                         
   4  -2  10         54.01         53.81         1.05 o                         
   5  -2  10         12.48         13.66         0.64 o                         
  -8  -1  10          2.70          6.06         0.70 o                         
  -7  -1  10          6.10          8.98         0.71 o                         
  -6  -1  10          8.65          8.94         0.81 o                         
  -5  -1  10         62.41         52.27         1.35 o                         
  -4  -1  10        151.88        135.00         2.23 o                         
  -3  -1  10          2.07          1.25         0.39 o                         
  -2  -1  10        376.30        375.46         5.29 o                         
  -1  -1  10        157.22        173.03         2.76 o                         
   0  -1  10          5.60          6.55         0.63 o                         
   1  -1  10         16.59         18.43         0.69 o                         
   2  -1  10         19.65         18.87         0.65 o                         
   3  -1  10         17.87         17.50         0.71 o                         
   4  -1  10          2.44          3.37         0.42 o                         
   5  -1  10         37.46         35.15         1.34 o                         
  -8   0  10          1.44          1.44         0.39 o                         
  -7   0  10         10.11         11.68         0.79 o                         
  -6   0  10         96.88         84.87         6.01 o                         
  -5   0  10         14.05          8.83         0.91 o                         
  -4   0  10        182.33        195.61         2.84 o                         
  -3   0  10         13.72         13.39         0.77 o                         
  -2   0  10        101.44        112.95         2.05 o                         
  -1   0  10          1.57          0.69         0.36 o                         
   0   0  10         31.17         37.89         0.95 o                         
   1   0  10         30.60         26.97         0.86 o                         
   2   0  10          1.33          1.03         0.44 o                         
   3   0  10         97.05         99.79         1.59 o                         
   4   0  10         40.01         35.92         0.80 o                         
   5   0  10         30.06         31.53         0.88 o                         
  -8   1  10          2.77          5.20         0.57 o                         
  -7   1  10          6.03          8.03         0.71 o                         
  -6   1  10          8.55          8.18         1.03 o                         
  -5   1  10         62.85         52.71         1.43 o                         
  -4   1  10        151.37        132.69         2.30 o                         
  -3   1  10          2.15          1.67         0.34 o                         
  -2   1  10        378.62        373.76         5.31 o                         
  -1   1  10        155.23        175.93         2.51 o                         
   0   1  10          5.66          6.87         0.57 o                         
   1   1  10         16.70         17.86         0.70 o                         
   2   1  10         19.40         18.96         0.75 o                         
   3   1  10         17.81         19.59         0.78 o                         
   4   1  10          2.42          2.59         0.37 o                         
   5   1  10         37.41         39.03         1.21 o                         
  -8   2  10         49.44         49.00         1.25 o                         
  -7   2  10         20.28         18.79         1.02 o                         
  -6   2  10         17.56         16.78         1.20 o                         
  -5   2  10        132.66        124.72         2.33 o                         
  -4   2  10        146.93        154.30         2.77 o                         
  -3   2  10         30.88         35.34         0.91 o                         
  -2   2  10        136.14        133.66         1.94 o                         
  -1   2  10         33.93         37.82         0.91 o                         
   0   2  10        292.45        285.35         3.84 o                         
   1   2  10         46.12         50.97         1.08 o                         
   2   2  10        100.65        106.97         1.77 o                         
   3   2  10          9.41          9.23         0.72 o                         
   4   2  10         54.36         55.00         1.34 o                         
   5   2  10         12.60         13.99         0.95 o                         
  -7   3  10         52.15         54.93         1.49 o                         
  -6   3  10         39.19         37.65         1.37 o                         
  -5   3  10         51.21         52.82         1.31 o                         
  -4   3  10        128.02        129.05         2.16 o                         
  -3   3  10        169.96        174.20         2.74 o                         
  -2   3  10        287.94        296.11         3.76 o                         
  -1   3  10         54.96         62.21         1.19 o                         
   0   3  10         62.19         61.46         1.19 o                         
   1   3  10         35.37         35.07         0.90 o                         
   2   3  10        330.63        338.76         4.52 o                         
   3   3  10        111.17        112.13         2.78 o                         
   4   3  10         19.02         19.55         1.02 o                         
   5   3  10         14.03         12.87         0.68 o                         
  -7   4  10         29.38         27.99         1.53 o                         
  -6   4  10          6.89          7.48         0.99 o                         
  -5   4  10        281.86        276.80         6.99 o                         
  -4   4  10        147.14        147.16         2.41 o                         
  -3   4  10        309.73        299.38         4.15 o                         
  -2   4  10        230.98        239.17         3.16 o                         
  -1   4  10        324.50        318.49         3.80 o                         
   0   4  10        258.62        253.66         3.25 o                         
   1   4  10        310.25        293.95         4.00 o                         
   2   4  10         32.30         33.32         0.95 o                         
   3   4  10        117.54        113.52         2.39 o                         
   4   4  10        267.40        265.44         5.30 o                         
   5   4  10         34.35         29.97         1.02 o                         
  -7   5  10         26.46         21.17         1.13 o                         
  -6   5  10         35.45         38.86         1.15 o                         
  -5   5  10         99.38        101.47         2.90 o                         
  -4   5  10        143.39        143.84         2.65 o                         
  -3   5  10        195.91        190.93         3.38 o                         
  -2   5  10         43.94         44.93         0.93 o                         
  -1   5  10         55.68         56.77         1.06 o                         
   0   5  10         20.86         22.28         0.85 o                         
   1   5  10        151.79        151.77         2.27 o                         
   2   5  10         99.49         95.39         1.87 o                         
   3   5  10          9.73          7.94         0.94 o                         
   4   5  10          6.28          5.36         0.99 o                         
  -6   6  10         27.94         28.08         0.85 o                         
  -5   6  10         29.75         27.69         0.89 o                         
  -4   6  10         36.79         37.94         1.00 o                         
  -3   6  10        177.52        177.14         3.02 o                         
  -2   6  10         32.44         33.23         0.87 o                         
  -1   6  10         23.71         24.41         0.93 o                         
   0   6  10         22.79         22.29         0.76 o                         
   1   6  10        345.20        343.15         5.87 o                         
   2   6  10          0.60          0.36         0.35 o                         
   3   6  10          7.59          8.32         0.88 o                         
   4   6  10         50.44         46.83         2.04 o                         
  -6   7  10         86.05         95.54         2.01 o                         
  -5   7  10          2.92          3.08         0.35 o                         
  -4   7  10          8.95         11.27         0.51 o                         
  -3   7  10         37.49         38.27         1.16 o                         
  -2   7  10        120.13        122.65         2.67 o                         
  -1   7  10         43.50         45.38         1.01 o                         
   0   7  10         55.07         56.66         1.12 o                         
   1   7  10         15.92         17.31         0.68 o                         
   2   7  10         16.59         17.64         0.72 o                         
   3   7  10          7.89          6.97         0.97 o                         
  -5   8  10          4.62          4.40         0.44 o                         
  -4   8  10         34.19         34.16         0.81 o                         
  -3   8  10         22.71         21.60         0.76 o                         
  -2   8  10         62.45         64.08         1.25 o                         
  -1   8  10         43.49         44.99         0.99 o                         
   0   8  10          1.79          1.18         0.28 o                         
   1   8  10         27.94         27.05         1.15 o                         
   2   8  10         75.34         74.14         1.49 o                         
   3   8  10         35.97         38.41         1.72 o                         
  -4   9  10          5.58          5.30         0.55 o                         
  -3   9  10        127.37        140.33         4.23 o                         
  -2   9  10         65.05         64.72         1.22 o                         
  -1   9  10          9.84         11.21         0.49 o                         
   0   9  10         17.78         18.33         0.60 o                         
   1   9  10         47.30         46.69         1.49 o                         
  -2  10  10         58.92         59.56         1.03 o                         
  -1  10  10         12.95         14.11         0.51 o                         
   0  10  10         22.92         22.26         0.99 o                         
  -3  -9  11          9.86         12.57         0.72 o                         
  -2  -9  11         58.84         65.60         2.98 o                         
  -1  -9  11          7.99          8.42         0.70 o                         
   0  -9  11         62.51         67.23         1.09 o                         
  -4  -8  11         33.30         31.40         0.94 o                         
  -3  -8  11         36.77         37.27         0.90 o                         
  -2  -8  11         41.14         43.57         0.93 o                         
  -1  -8  11         22.33         22.96         1.00 o                         
   0  -8  11          2.54          1.48         0.26 o                         
   1  -8  11         39.60         39.17         0.95 o                         
   2  -8  11         23.19         24.18         0.62 o                         
  -5  -7  11         49.58         48.96         1.52 o                         
  -4  -7  11         29.92         30.70         1.09 o                         
  -3  -7  11         23.21         25.73         0.80 o                         
  -2  -7  11         13.41         14.98         0.65 o                         
  -1  -7  11         14.60         16.16         0.75 o                         
   0  -7  11         18.55         19.31         0.72 o                         
   1  -7  11         78.75         75.52         1.46 o                         
   2  -7  11         22.12         22.45         0.88 o                         
   3  -7  11         21.53         20.45         0.63 o                         
  -6  -6  11         33.28         33.87         1.21 o                         
  -5  -6  11          9.90         10.92         0.81 o                         
  -4  -6  11         25.17         28.53         1.94 o                         
  -3  -6  11         15.51         14.05         1.02 o                         
  -2  -6  11         55.81         55.27         1.41 o                         
  -1  -6  11         52.50         51.07         1.02 o                         
   0  -6  11        109.33        112.43         1.85 o                         
   1  -6  11         12.64         13.94         0.70 o                         
   2  -6  11         21.07         21.38         0.72 o                         
   3  -6  11         45.14         40.70         0.85 o                         
  -6  -5  11          3.28          2.45         0.61 o                         
  -5  -5  11         17.61         18.47         0.95 o                         
  -4  -5  11        109.75        107.76         3.17 o                         
  -3  -5  11         19.49         19.16         1.50 o                         
  -2  -5  11        249.05        248.38        13.52 o                         
  -1  -5  11        126.40        131.92         2.64 o                         
   0  -5  11         84.44         86.21         1.78 o                         
   1  -5  11         63.99         64.72         1.09 o                         
   2  -5  11        208.46        212.76         2.94 o                         
   3  -5  11         88.48         82.27         1.44 o                         
   4  -5  11         76.82         69.02         1.63 o                         
  -7  -4  11         75.95         74.41         3.06 o                         
  -6  -4  11         17.68         18.80         0.89 o                         
  -5  -4  11         19.62         18.68         1.40 o                         
  -4  -4  11        144.53        146.38        22.75 o                         
  -3  -4  11         42.61         38.86         1.77 o                         
  -2  -4  11         73.83         75.51         1.65 o                         
  -1  -4  11        141.14        148.22         2.39 o                         
   0  -4  11         93.10         94.96         1.61 o                         
   1  -4  11         21.50         21.66         0.83 o                         
   2  -4  11        182.04        178.90         2.23 o                         
   3  -4  11        188.46        179.77         2.47 o                         
   4  -4  11          1.43          2.06         0.47 o                         
  -7  -3  11         12.01         13.46         1.82 o                         
  -6  -3  11          5.89          5.73         0.57 o                         
  -5  -3  11         34.00         34.94         1.14 o                         
  -4  -3  11         55.43         54.92         1.50 o                         
  -3  -3  11         40.61         40.68         1.51 o                         
  -2  -3  11         94.33         96.57         1.97 o                         
  -1  -3  11        390.12        382.03         5.49 o                         
   0  -3  11        157.54        159.08         2.21 o                         
   1  -3  11         73.60         77.22         1.42 o                         
   2  -3  11        123.21        120.99         2.44 o                         
   3  -3  11         28.54         25.76         0.70 o                         
   4  -3  11         93.80         90.98         1.64 o                         
  -7  -2  11         38.17         41.23         1.52 o                         
  -6  -2  11         28.04         27.39         0.97 o                         
  -5  -2  11         48.02         48.72         1.48 o                         
  -4  -2  11         36.93         38.15         1.46 o                         
  -3  -2  11         11.79          9.75         0.81 o                         
  -2  -2  11        131.16        129.92         2.43 o                         
  -1  -2  11        276.77        270.95         3.72 o                         
   0  -2  11         64.12         61.91         1.22 o                         
   1  -2  11         15.41         17.39         0.68 o                         
   2  -2  11         92.16         96.09         1.51 o                         
   3  -2  11        171.09        168.80         2.63 o                         
   4  -2  11         12.68         11.92         0.69 o                         
   5  -2  11         10.48         10.76         0.59 o                         
  -7  -1  11          6.34          4.85         1.13 o                         
  -6  -1  11         54.89         52.55         1.51 o                         
  -5  -1  11         21.09         18.51         1.34 o                         
  -4  -1  11         46.40         46.65         1.28 o                         
  -3  -1  11         19.29         22.35         0.92 o                         
  -2  -1  11         79.47         81.70         1.48 o                         
  -1  -1  11        118.62        113.97         1.82 o                         
   0  -1  11        113.68        106.50         1.67 o                         
   1  -1  11         65.84         70.62         1.22 o                         
   2  -1  11         23.52         22.88         0.75 o                         
   3  -1  11          4.65          4.39         0.38 o                         
   4  -1  11         58.56         57.15         1.10 o                         
   5  -1  11         11.72         13.19         0.70 o                         
  -7   0  11          3.88          3.27         0.56 o                         
  -6   0  11        111.72        105.97         2.49 o                         
  -5   0  11         83.31         75.49         1.84 o                         
  -4   0  11         83.30         80.95         1.68 o                         
  -3   0  11         12.28          8.52         0.64 o                         
  -2   0  11         15.26         13.64         0.69 o                         
  -1   0  11         32.90         30.51         0.97 o                         
   0   0  11         17.11         20.21         0.78 o                         
   1   0  11         95.90         93.37         1.63 o                         
   2   0  11          1.74          0.58         0.33 o                         
   3   0  11         58.63         63.19         1.18 o                         
   4   0  11          1.17          1.83         0.47 o                         
   5   0  11          0.08          0.67         0.46 o                         
  -7   1  11          6.49          5.14         0.69 o                         
  -6   1  11         54.90         51.99         1.54 o                         
  -5   1  11         20.51         15.81         0.84 o                         
  -4   1  11         45.89         47.54         1.24 o                         
  -3   1  11         19.00         21.76         0.81 o                         
  -2   1  11         79.38         82.05         1.64 o                         
  -1   1  11        116.73        111.83         1.97 o                         
   0   1  11        114.04        106.24         1.74 o                         
   1   1  11         65.42         72.62         1.45 o                         
   2   1  11         23.64         23.51         0.81 o                         
   3   1  11          4.59          4.93         0.58 o                         
   4   1  11         58.25         56.11         1.17 o                         
   5   1  11         11.71         12.60         0.78 o                         
  -7   2  11         38.13         41.62         1.18 o                         
  -6   2  11         28.00         25.99         1.06 o                         
  -5   2  11         48.31         49.39         2.23 o                         
  -4   2  11         36.91         37.58         1.13 o                         
  -3   2  11         11.62         10.66         0.66 o                         
  -2   2  11        131.17        132.31         2.21 o                         
  -1   2  11        278.18        277.29         3.49 o                         
   0   2  11         64.20         64.68         1.23 o                         
   1   2  11         15.28         18.41         0.73 o                         
   2   2  11         91.39         98.89         1.77 o                         
   3   2  11        171.97        172.05         2.67 o                         
   4   2  11         12.53         12.92         0.67 o                         
   5   2  11         10.45         10.62         0.72 o                         
  -7   3  11         12.13         12.73         1.04 o                         
  -6   3  11          5.81          6.26         0.76 o                         
  -5   3  11         33.59         32.97         1.02 o                         
  -4   3  11         54.99         55.27         1.36 o                         
  -3   3  11         40.21         38.83         1.27 o                         
  -2   3  11         93.44         94.94         1.61 o                         
  -1   3  11        388.52        388.19         4.74 o                         
   0   3  11        156.79        162.00         2.39 o                         
   1   3  11         74.27         75.51         1.88 o                         
   2   3  11        123.20        118.65         2.76 o                         
   3   3  11         28.32         25.70         0.98 o                         
   4   3  11         93.19         92.33         2.50 o                         
  -7   4  11         76.16         72.89         2.82 o                         
  -6   4  11         17.03         16.79         1.97 o                         
  -5   4  11         19.22         18.75         0.87 o                         
  -4   4  11        145.42        144.82         2.63 o                         
  -3   4  11         42.91         41.02         1.04 o                         
  -2   4  11         73.77         74.56         1.50 o                         
  -1   4  11        141.61        146.35         2.17 o                         
   0   4  11         92.88         96.48         1.61 o                         
   1   4  11         21.46         22.99         0.84 o                         
   2   4  11        181.09        177.07         2.74 o                         
   3   4  11        186.86        179.85         4.53 o                         
   4   4  11          1.38          1.96         0.44 o                         
  -6   5  11          3.30          3.82         0.46 o                         
  -5   5  11         18.07         17.17         0.82 o                         
  -4   5  11        110.50        109.33         2.36 o                         
  -3   5  11         19.83         18.82         0.86 o                         
  -2   5  11        248.43        248.62         3.66 o                         
  -1   5  11        127.31        129.88         1.99 o                         
   0   5  11         84.64         86.73         1.51 o                         
   1   5  11         63.12         62.78         1.50 o                         
   2   5  11        208.07        216.20         3.42 o                         
   3   5  11         88.51         86.17         2.37 o                         
   4   5  11         77.99         73.38         1.62 o                         
  -6   6  11         33.19         37.14         1.86 o                         
  -5   6  11         10.01         11.23         0.96 o                         
  -4   6  11         24.46         26.69         0.70 o                         
  -3   6  11         15.08         14.98         0.59 o                         
  -2   6  11         56.08         54.79         1.23 o                         
  -1   6  11         52.62         50.77         1.07 o                         
   0   6  11        109.06        110.83         1.90 o                         
   1   6  11         12.69         14.38         0.69 o                         
   2   6  11         20.64         22.70         1.06 o                         
   3   6  11         45.82         41.81         1.38 o                         
  -5   7  11         49.59         48.67         0.98 o                         
  -4   7  11         30.04         31.62         0.79 o                         
  -3   7  11         23.27         26.43         0.86 o                         
  -2   7  11         13.77         15.92         0.60 o                         
  -1   7  11         14.10         15.32         0.60 o                         
   0   7  11         18.23         19.14         0.69 o                         
   1   7  11         79.68         76.09         1.60 o                         
   2   7  11         22.13         22.95         1.05 o                         
   3   7  11         21.82         18.51         1.13 o                         
  -4   8  11         32.91         31.59         0.80 o                         
  -3   8  11         37.24         38.77         0.82 o                         
  -2   8  11         40.52         45.22         0.92 o                         
  -1   8  11         22.02         24.92         0.65 o                         
   0   8  11          2.41          0.72         0.27 o                         
   1   8  11         39.48         38.96         1.51 o                         
   2   8  11         22.97         21.94         1.82 o                         
  -3   9  11          9.99         13.07         0.76 o                         
  -2   9  11         59.23         70.01         1.56 o                         
  -1   9  11          7.84          6.15         0.49 o                         
   0   9  11         62.94         66.92         1.29 o                         
  -3  -8  12         38.84         46.23         2.49 o                         
  -2  -8  12         46.18         44.61         1.23 o                         
  -1  -8  12         14.59         15.13         0.76 o                         
   0  -8  12         36.90         36.68         0.94 o                         
  -5  -7  12          1.81          1.83         0.31 o                         
  -4  -7  12          7.92          6.50         0.61 o                         
  -3  -7  12          4.14          3.89         0.39 o                         
  -2  -7  12          0.73          1.32         0.26 o                         
  -1  -7  12         13.09         14.21         0.98 o                         
   0  -7  12         20.95         19.69         0.67 o                         
   1  -7  12          2.05          1.38         0.33 o                         
   2  -7  12         87.78         84.66         2.35 o                         
  -5  -6  12         23.75         25.72         1.04 o                         
  -4  -6  12         13.77         14.11         0.69 o                         
  -3  -6  12         31.94         31.18         0.92 o                         
  -2  -6  12          2.61          2.56         0.32 o                         
  -1  -6  12         16.01         16.55         0.61 o                         
   0  -6  12         89.52         87.20         1.66 o                         
   1  -6  12         24.64         23.55         0.76 o                         
   2  -6  12         76.02         72.42         1.32 o                         
  -6  -5  12         21.33         18.22         2.31 o                         
  -5  -5  12          7.51          6.42         0.53 o                         
  -4  -5  12         96.17         95.06         2.82 o                         
  -3  -5  12        281.02        279.12         7.07 o                         
  -2  -5  12          9.55         12.00         0.82 o                         
  -1  -5  12         82.05         78.29         1.34 o                         
   0  -5  12         16.94         17.86         0.60 o                         
   1  -5  12        154.06        153.95         2.17 o                         
   2  -5  12         55.72         58.03         1.21 o                         
   3  -5  12         35.26         30.79         0.98 o                         
  -6  -4  12         57.60         65.30         1.68 o                         
  -5  -4  12          1.60          3.43         0.97 o                         
  -4  -4  12         52.47         53.51         1.97 o                         
  -3  -4  12         14.62         14.47         1.18 o                         
  -2  -4  12        349.81        350.98        12.86 o                         
  -1  -4  12        127.75        131.94         2.66 o                         
   0  -4  12         14.81         14.56         0.66 o                         
   1  -4  12          4.50          3.55         0.38 o                         
   2  -4  12         42.57         43.68         0.85 o                         
   3  -4  12         92.66         84.71         1.75 o                         
  -7  -3  12         66.61         71.08         2.84 o                         
  -6  -3  12         43.89         46.07         1.38 o                         
  -5  -3  12          4.25          3.31         0.83 o                         
  -4  -3  12        114.12        123.61         2.92 o                         
  -3  -3  12         25.23         23.43         1.54 o                         
  -2  -3  12        102.43        102.01         1.97 o                         
  -1  -3  12        145.80        141.95         2.30 o                         
   0  -3  12        139.27        129.60         2.66 o                         
   1  -3  12         27.45         27.98         0.69 o                         
   2  -3  12          7.19          6.77         0.44 o                         
   3  -3  12         85.72         81.36         1.27 o                         
   4  -3  12         22.82         22.46         1.42 o                         
  -7  -2  12         60.89         68.56         2.74 o                         
  -6  -2  12         29.46         27.89         1.22 o                         
  -5  -2  12          1.34          1.91         0.60 o                         
  -4  -2  12         12.45         13.54         1.90 o                         
  -3  -2  12         72.04         69.61         1.75 o                         
  -2  -2  12         35.99         35.70         1.12 o                         
  -1  -2  12         31.28         33.59         1.07 o                         
   0  -2  12        232.16        234.86         3.24 o                         
   1  -2  12         80.01         77.43         2.00 o                         
   2  -2  12        183.31        185.68         2.81 o                         
   3  -2  12         44.56         46.64         0.98 o                         
   4  -2  12         10.89         10.70         0.69 o                         
  -7  -1  12         23.06         24.32         1.48 o                         
  -6  -1  12          6.87         10.07         1.18 o                         
  -5  -1  12         55.56         50.34         1.32 o                         
  -4  -1  12          0.31          0.49         0.73 o                         
  -3  -1  12         32.99         24.20         1.13 o                         
  -2  -1  12         29.77         28.43         1.27 o                         
  -1  -1  12         72.53         71.70         1.41 o                         
   0  -1  12         27.67         26.05         0.89 o                         
   1  -1  12        106.82        104.66         1.81 o                         
   2  -1  12          1.10          1.99         0.31 o                         
   3  -1  12         47.10         46.35         1.16 o                         
  -7   0  12         17.52         20.21         0.99 o                         
  -6   0  12         23.13         23.97         0.92 o                         
  -5   0  12         11.50          9.57         0.74 o                         
  -4   0  12        179.39        155.99         5.41 o                         
  -3   0  12         96.34         84.85         1.69 o                         
  -2   0  12         30.09         26.25         0.86 o                         
  -1   0  12         30.19         24.30         0.83 o                         
   0   0  12        155.30        146.94         2.43 o                         
   1   0  12         15.08         15.39         0.69 o                         
   2   0  12          0.10          0.45         0.29 o                         
   3   0  12         29.56         27.37         0.75 o                         
   4   0  12          3.01          3.94         0.62 o                         
  -7   1  12         22.86         21.27         0.86 o                         
  -6   1  12          7.02         10.57         0.81 o                         
  -5   1  12         54.77         52.14         1.78 o                         
  -4   1  12          0.33          0.66         1.21 o                         
  -3   1  12         32.62         26.50         0.89 o                         
  -2   1  12         29.29         29.24         0.95 o                         
  -1   1  12         73.26         74.02         1.40 o                         
   0   1  12         27.97         26.78         0.82 o                         
   1   1  12        106.84        101.39         1.90 o                         
   2   1  12          1.14          1.34         0.31 o                         
   3   1  12         46.55         47.08         1.06 o                         
   4   1  12          3.64          4.25         0.75 o                         
  -7   2  12         60.11         66.71         1.54 o                         
  -6   2  12         30.04         27.13         0.99 o                         
  -5   2  12          1.29          1.70         0.40 o                         
  -4   2  12         12.28         14.38         0.93 o                         
  -3   2  12         71.59         69.46         1.36 o                         
  -2   2  12         36.67         37.78         0.92 o                         
  -1   2  12         30.89         34.84         0.90 o                         
   0   2  12        232.07        236.30         3.28 o                         
   1   2  12         79.27         76.95         5.71 o                         
   2   2  12        184.95        187.28         3.79 o                         
   3   2  12         45.20         48.91         1.05 o                         
   4   2  12         10.79         11.44         0.64 o                         
  -7   3  12         67.42         72.83         1.93 o                         
  -6   3  12         44.39         45.53         1.28 o                         
  -5   3  12          3.97          4.28         0.48 o                         
  -4   3  12        114.30        124.69         2.44 o                         
  -3   3  12         25.01         22.39         0.90 o                         
  -2   3  12        101.06         99.53         1.59 o                         
  -1   3  12        145.50        140.04         2.15 o                         
   0   3  12        139.77        134.08         2.25 o                         
   1   3  12         27.62         28.39         0.78 o                         
   2   3  12          7.25          7.22         0.67 o                         
   3   3  12         84.84         84.28         1.71 o                         
   4   3  12         22.98         25.97         1.03 o                         
  -6   4  12         57.36         68.27         1.93 o                         
  -5   4  12          1.64          2.58         0.44 o                         
  -4   4  12         53.40         56.92         1.37 o                         
  -3   4  12         14.32         13.68         0.71 o                         
  -2   4  12        348.66        352.06        10.48 o                         
  -1   4  12        127.66        124.43         2.40 o                         
   0   4  12         14.86         16.20         0.66 o                         
   1   4  12          4.19          3.33         0.40 o                         
   2   4  12         42.89         44.75         1.14 o                         
   3   4  12         92.83         87.16         1.99 o                         
  -6   5  12         21.68         18.98         0.62 o                         
  -5   5  12          7.62          7.19         0.73 o                         
  -4   5  12         96.79         99.53         2.04 o                         
  -3   5  12        281.22        290.07         4.42 o                         
  -2   5  12          9.97         11.49         0.59 o                         
  -1   5  12         82.71         79.99         1.41 o                         
   0   5  12         16.36         17.07         0.69 o                         
   1   5  12        153.80        150.88         2.64 o                         
   2   5  12         56.33         58.50         1.52 o                         
   3   5  12         35.48         31.60         1.58 o                         
  -5   6  12         24.02         27.20         0.99 o                         
  -4   6  12         14.02         14.73         0.80 o                         
  -3   6  12         32.12         30.95         0.77 o                         
  -2   6  12          2.57          2.82         0.29 o                         
  -1   6  12         15.97         16.18         0.66 o                         
   0   6  12         88.76         88.66         1.77 o                         
   1   6  12         24.27         24.32         0.86 o                         
   2   6  12         76.98         70.59         5.93 o                         
  -5   7  12          1.93          2.60         0.48 o                         
  -4   7  12          7.92          7.42         0.53 o                         
  -3   7  12          3.88          4.03         0.48 o                         
  -2   7  12          0.75          0.62         0.23 o                         
  -1   7  12         12.90         13.59         0.58 o                         
   0   7  12         21.38         19.69         0.71 o                         
   1   7  12          2.12          1.33         0.43 o                         
   2   7  12         87.79         87.39         2.22 o                         
  -3   8  12         38.76         43.65         0.94 o                         
  -2   8  12         46.52         46.67         1.31 o                         
  -1   8  12         14.81         15.10         0.54 o                         
   0   8  12         36.96         38.67         0.97 o                         
  -3  -7  13         10.91         11.65         0.56 o                         
  -2  -7  13         35.04         32.89         1.77 o                         
  -1  -7  13          0.34          0.02         0.37 o                         
   0  -7  13         13.91         12.75         0.62 o                         
  -4  -6  13          8.66          7.34         0.47 o                         
  -3  -6  13         36.68         36.64         0.91 o                         
  -2  -6  13          0.17          0.16         0.33 o                         
  -1  -6  13          1.88          1.54         0.31 o                         
   0  -6  13          9.42          9.84         0.64 o                         
   1  -6  13         19.62         20.05         0.78 o                         
  -5  -5  13        104.39        109.66         5.73 o                         
  -4  -5  13         61.29         63.77         1.22 o                         
  -3  -5  13         76.64         81.15         1.53 o                         
  -2  -5  13         32.75         32.49         0.85 o                         
  -1  -5  13          2.88          2.77         0.31 o                         
   0  -5  13         12.21         12.24         0.66 o                         
   1  -5  13         23.48         21.14         1.18 o                         
   2  -5  13         18.93         17.73         1.56 o                         
  -6  -4  13         53.60         52.26         1.60 o                         
  -5  -4  13          1.74          1.72         0.37 o                         
  -4  -4  13         49.45         50.34         1.40 o                         
  -3  -4  13        312.90        318.81         7.51 o                         
  -2  -4  13        105.98        108.73         2.21 o                         
  -1  -4  13         14.82         14.54         0.66 o                         
   0  -4  13          1.51          1.13         0.29 o                         
   1  -4  13          2.24          3.00         0.48 o                         
   2  -4  13          4.23          4.54         0.64 o                         
  -6  -3  13         21.15         24.07         0.88 o                         
  -5  -3  13         28.43         31.03         1.31 o                         
  -4  -3  13         61.17         65.51         1.76 o                         
  -3  -3  13         22.48         26.73         1.14 o                         
  -2  -3  13         24.59         28.72         0.92 o                         
  -1  -3  13        167.01        174.12         2.94 o                         
   0  -3  13         97.56         94.68         1.64 o                         
   1  -3  13         36.20         36.64         1.17 o                         
   2  -3  13         18.28         20.66         0.90 o                         
   3  -3  13         23.15         19.79         1.39 o                         
  -6  -2  13         17.11         15.19         0.91 o                         
  -5  -2  13         47.74         49.49         1.47 o                         
  -4  -2  13          2.96          3.63         0.69 o                         
  -3  -2  13         19.94         26.29         1.33 o                         
  -2  -2  13         46.54         51.81         1.30 o                         
  -1  -2  13         93.85         94.83         1.85 o                         
   0  -2  13         21.24         21.75         0.83 o                         
   1  -2  13         16.57         15.35         0.62 o                         
   2  -2  13         39.48         39.85         1.04 o                         
   3  -2  13          7.49          6.12         0.53 o                         
  -6  -1  13         27.78         28.24         1.19 o                         
  -5  -1  13         17.64         20.92         1.44 o                         
  -4  -1  13         44.12         39.91         1.58 o                         
  -3  -1  13          1.92          1.08         0.46 o                         
  -2  -1  13         29.27         28.13         1.26 o                         
  -1  -1  13         22.08         20.52         1.26 o                         
   0  -1  13         48.23         51.31         1.18 o                         
   1  -1  13         42.95         46.37         1.08 o                         
   2  -1  13        159.21        162.76         2.96 o                         
   3  -1  13          8.55          7.20         0.72 o                         
  -6   0  13         70.01         64.28         1.95 o                         
  -5   0  13          0.37          0.38         0.53 o                         
  -4   0  13          1.59          0.87         0.37 o                         
  -3   0  13         21.59         24.11         0.91 o                         
  -2   0  13          0.53          2.37         0.67 o                         
  -1   0  13         12.11         18.11         0.91 o                         
   0   0  13         45.73         43.77         1.03 o                         
   1   0  13          7.03          6.74         0.56 o                         
   2   0  13        125.61        119.31         3.28 o                         
   3   0  13          8.51          8.07         0.64 o                         
  -6   1  13         27.74         28.64         1.81 o                         
  -5   1  13         17.81         19.69         1.08 o                         
  -4   1  13         43.47         40.43         1.11 o                         
  -3   1  13          1.81          1.26         0.39 o                         
  -2   1  13         29.83         26.24         0.88 o                         
  -1   1  13         22.09         19.51         1.14 o                         
   0   1  13         48.08         49.24         1.16 o                         
   1   1  13         43.21         46.58         1.00 o                         
   2   1  13        157.61        159.36         3.42 o                         
   3   1  13          8.69          9.30         0.51 o                         
  -6   2  13         17.11         14.92         0.71 o                         
  -5   2  13         47.46         49.09         1.35 o                         
  -4   2  13          2.94          3.71         0.40 o                         
  -3   2  13         19.75         23.13         0.81 o                         
  -2   2  13         45.86         49.86         1.05 o                         
  -1   2  13         93.08         95.61         1.63 o                         
   0   2  13         20.71         19.82         0.68 o                         
   1   2  13         16.41         15.99         0.66 o                         
   2   2  13         40.04         40.66         0.94 o                         
   3   2  13          7.38          5.35         0.56 o                         
  -6   3  13         21.38         22.87         1.38 o                         
  -5   3  13         28.59         29.97         1.06 o                         
  -4   3  13         61.09         65.13         1.30 o                         
  -3   3  13         22.48         23.39         0.66 o                         
  -2   3  13         24.34         28.36         0.78 o                         
  -1   3  13        167.85        177.84         2.66 o                         
   0   3  13         98.38         95.28         1.59 o                         
   1   3  13         36.57         37.34         1.01 o                         
   2   3  13         17.90         20.42         0.65 o                         
   3   3  13         23.23         23.40         0.69 o                         
  -6   4  13         53.53         54.51         1.94 o                         
  -5   4  13          1.89          2.15         0.36 o                         
  -4   4  13         49.21         49.15         1.04 o                         
  -3   4  13        311.04        319.45         4.42 o                         
  -2   4  13        105.79        109.71         1.78 o                         
  -1   4  13         14.97         15.00         0.61 o                         
   0   4  13          1.55          0.83         0.33 o                         
   1   4  13          2.43          2.54         0.39 o                         
   2   4  13          3.97          4.10         0.40 o                         
  -5   5  13        104.11        110.11         2.25 o                         
  -4   5  13         61.51         63.57         1.31 o                         
  -3   5  13         76.37         78.91         1.40 o                         
  -2   5  13         32.96         31.20         0.88 o                         
  -1   5  13          2.79          2.74         0.57 o                         
   0   5  13         12.34         13.51         0.58 o                         
   1   5  13         23.23         21.62         0.82 o                         
   2   5  13         18.84         18.00         0.68 o                         
  -4   6  13          8.75          7.19         0.81 o                         
  -3   6  13         36.83         36.79         1.25 o                         
  -2   6  13          0.12          0.07         0.24 o                         
  -1   6  13          1.98          1.76         0.28 o                         
   0   6  13          9.42          9.15         0.83 o                         
   1   6  13         19.60         20.38         0.90 o                         
  -3   7  13         10.95         11.26         0.72 o                         
  -2   7  13         35.26         37.37         1.58 o                         
  -1   7  13          0.41          0.80         0.27 o                         
   0   7  13         13.95         13.58         0.64 o                         
  -3  -6  14         43.94         40.33         0.99 o                         
  -2  -6  14         25.07         22.56         0.94 o                         
  -1  -6  14          7.62          4.88         0.97 o                         
  -4  -5  14         65.38         63.44         1.41 o                         
  -3  -5  14         49.15         47.98         1.11 o                         
  -2  -5  14         14.30         12.80         0.90 o                         
  -1  -5  14         30.63         29.69         0.81 o                         
   0  -5  14         13.47         13.79         0.70 o                         
   1  -5  14          5.00          5.31         0.86 o                         
  -5  -4  14         34.96         33.61         1.17 o                         
  -4  -4  14         53.01         53.51         1.37 o                         
  -3  -4  14         31.39         32.55         1.72 o                         
  -2  -4  14         28.03         30.58         0.85 o                         
  -1  -4  14         24.84         27.15         0.72 o                         
   0  -4  14          7.98          7.50         0.63 o                         
   1  -4  14         54.51         47.70         4.94 o                         
  -5  -3  14         42.96         47.51         1.35 o                         
  -4  -3  14         48.90         55.65         1.76 o                         
  -3  -3  14         35.57         40.13         1.50 o                         
  -2  -3  14        182.48        189.55         3.93 o                         
  -1  -3  14        225.85        227.23         4.11 o                         
   0  -3  14          0.95          0.65         0.28 o                         
   1  -3  14         24.44         23.15         2.08 o                         
  -5  -2  14         42.63         44.78         2.09 o                         
  -4  -2  14         80.06         83.73         2.23 o                         
  -3  -2  14         49.23         42.19         1.61 o                         
  -2  -2  14         12.25         11.50         0.84 o                         
  -1  -2  14         21.05         21.94         0.82 o                         
   0  -2  14         73.69         73.81         1.44 o                         
   1  -2  14          0.62          1.12         0.36 o                         
   2  -2  14         12.43         11.91         1.06 o                         
  -6  -1  14         38.40         37.55         1.77 o                         
  -5  -1  14         15.68         15.88         1.03 o                         
  -4  -1  14         11.11         12.83         1.88 o                         
  -3  -1  14         33.89         32.25         0.98 o                         
  -2  -1  14          5.18          3.43         0.41 o                         
  -1  -1  14         15.08         16.15         0.76 o                         
   0  -1  14         11.26         10.98         0.62 o                         
   1  -1  14         33.79         32.31         0.90 o                         
   2  -1  14         23.39         22.40         0.90 o                         
  -6   0  14         29.55         34.44         1.72 o                         
  -5   0  14         16.36         17.17         2.15 o                         
  -4   0  14          0.20          0.75         0.70 o                         
  -3   0  14         11.81         10.21         0.77 o                         
  -2   0  14          7.36          5.42         0.66 o                         
  -1   0  14         23.22         25.00         0.90 o                         
   0   0  14         91.21         92.19         1.66 o                         
   1   0  14         20.31         20.78         0.67 o                         
   2   0  14          0.36          1.28         0.38 o                         
  -6   1  14         38.56         34.82         1.77 o                         
  -5   1  14         15.61         15.67         0.96 o                         
  -4   1  14         11.08         11.62         0.78 o                         
  -3   1  14         34.22         33.38         0.87 o                         
  -2   1  14          5.18          4.15         0.40 o                         
  -1   1  14         14.91         16.20         0.67 o                         
   0   1  14         11.41         11.85         0.55 o                         
   1   1  14         32.83         31.06         0.89 o                         
   2   1  14         23.74         19.61         0.95 o                         
  -5   2  14         42.56         42.74         1.37 o                         
  -4   2  14         80.40         80.93         1.52 o                         
  -3   2  14         48.87         43.21         0.99 o                         
  -2   2  14         12.18         12.40         0.56 o                         
  -1   2  14         20.93         20.49         0.59 o                         
   0   2  14         72.74         73.41         1.27 o                         
   1   2  14          0.57          0.74         0.26 o                         
   2   2  14         12.26         10.75         0.61 o                         
  -5   3  14         42.89         42.68         2.68 o                         
  -4   3  14         49.57         54.28         1.20 o                         
  -3   3  14         35.79         40.80         1.16 o                         
  -2   3  14        182.54        188.60         2.54 o                         
  -1   3  14        226.39        227.40         3.24 o                         
   0   3  14          1.06          0.72         0.25 o                         
   1   3  14         24.73         23.28         0.72 o                         
   2   3  14          6.04          3.98         0.50 o                         
  -5   4  14         34.66         36.53         1.14 o                         
  -4   4  14         52.88         54.70         1.38 o                         
  -3   4  14         30.89         32.16         0.88 o                         
  -2   4  14         28.73         31.63         1.04 o                         
  -1   4  14         25.10         27.11         0.66 o                         
   0   4  14          8.08          6.78         0.53 o                         
   1   4  14         54.09         48.18         2.67 o                         
  -4   5  14         65.08         63.13         1.41 o                         
  -3   5  14         49.09         51.02         1.26 o                         
  -2   5  14         14.52         13.83         0.54 o                         
  -1   5  14         30.35         29.50         0.74 o                         
   0   5  14         13.44         14.76         0.86 o                         
   1   5  14          5.11          6.12         0.86 o                         
  -3   6  14         44.86         40.56         0.99 o                         
  -2   6  14         24.97         23.72         0.72 o                         
  -1   6  14          7.69          4.37         0.57 o                         
  -3  -4  15          6.59          7.87         0.83 o                         
  -2  -4  15         16.81         17.10         1.15 o                         
  -1  -4  15        100.44         94.36         3.54 o                         
  -4  -3  15         47.89         44.70         0.97 o                         
  -3  -3  15         39.67         39.30         4.32 o                         
  -2  -3  15         68.44         66.08         3.19 o                         
  -1  -3  15         16.01         14.39         0.95 o                         
   0  -3  15        159.11        150.58         3.77 o                         
  -4  -2  15          0.93          1.93         0.64 o                         
  -3  -2  15         34.38         36.59         1.64 o                         
  -2  -2  15        105.67        105.71         2.71 o                         
  -1  -2  15        156.11        161.05         2.57 o                         
   0  -2  15          7.19          7.73         0.62 o                         
   1  -2  15         42.73         39.87         1.04 o                         
  -4  -1  15        119.05        122.17         3.16 o                         
  -3  -1  15         36.23         38.36         1.40 o                         
  -2  -1  15         15.61         16.20         0.79 o                         
  -1  -1  15          3.43          3.55         0.47 o                         
   0  -1  15          2.24          1.91         0.31 o                         
   1  -1  15         64.32         62.63         2.89 o                         
  -5   0  15         24.94         24.35         1.39 o                         
  -4   0  15          2.13          1.79         0.50 o                         
  -3   0  15         89.05         87.69         2.56 o                         
  -2   0  15          6.74          5.47         0.58 o                         
  -1   0  15          0.67          1.09         0.52 o                         
   0   0  15          7.37          7.13         0.55 o                         
   1   0  15          8.88          9.45         0.53 o                         
  -4   1  15        119.63        111.34         3.25 o                         
  -3   1  15         36.50         40.39         1.02 o                         
  -2   1  15         15.42         15.56         0.90 o                         
  -1   1  15          3.53          3.70         0.37 o                         
   0   1  15          2.08          1.81         0.27 o                         
   1   1  15         64.79         64.53         1.47 o                         
  -4   2  15          0.90          2.47         0.59 o                         
  -3   2  15         34.44         34.67         1.17 o                         
  -2   2  15        105.57        107.80         1.81 o                         
  -1   2  15        155.20        158.61         2.57 o                         
   0   2  15          7.06          6.93         0.85 o                         
   1   2  15         42.57         41.90         1.06 o                         
  -4   3  15         48.12         44.79         1.82 o                         
  -3   3  15         39.72         40.80         1.13 o                         
  -2   3  15         68.68         63.64         1.50 o                         
  -1   3  15         15.73         14.43         0.80 o                         
   0   3  15        159.30        152.59         3.14 o                         
  -3   4  15          6.66          7.00         0.80 o                         
  -2   4  15         16.76         14.96         0.74 o                         
  -1   4  15        101.17         94.17         1.98 o                         
  -2   0  16         55.82         57.75         1.65 o                         
                                                                                
